# Supplementary material for: Total RNA sequencing reveals gene expression and microbial alterations shared by oral pre-malignant lesions and cancer
Source: Hum Genomics. 2023 Aug 4;17:72. doi: 10.1186/s40246-023-00519-y (PMC10403884; doi:10.1186/s40246-023-00519-y)
Supplement: Supplementary file 2 — Additional file 2: Table ST1. Differential expression analysis results from DESeq2 for pairwise comparisons between the histopathological groups. [file 40246_2023_519_MOESM2_ESM.xlsx]

## Sheet: cancer.vs.ctrl
gene

## Sheet: dys.vs.ctrl
gene

## Sheet: hknr.vs.ctrl
gene

## Sheet: dys.vs.cancer
gene

## Sheet: hknr.vs.cancer
gene

## Sheet: dys.vs.hknr
gene
