# Supplementary material for: Total RNA sequencing reveals gene expression and microbial alterations shared by oral pre-malignant lesions and cancer
Source: Hum Genomics. 2023 Aug 4;17:72. doi: 10.1186/s40246-023-00519-y (PMC10403884; doi:10.1186/s40246-023-00519-y)
Supplement: Supplementary file 3 — Additional file 3: Table ST2. Pathway enrichment analysis of differentially expressed genes pairwise using hyper enrichment analysis using Hallmark compendium. [file 40246_2023_519_MOESM3_ESM.xlsx]

## Sheet: Legend
Description
This sheet contains the pathway analysis performed via hypeR tool from the differentially expressed genes pairwise between {HkNR, Dys, OC} vs. Control, {HkNR, Dys,} vs. OC, and HkNR vs. Dys on Hallmark compendium.
x.vs.Control
For {HkNR, Dys, OC} vs. Control, the results are in Sheets 2 through 7 that contains the name 'control'.
The way to interpret the results for this pairwise analyses is, for example, x.vs.control_up is x is up-regulated in comparison with the control group (x here is any group other than control)
x.vs.Cancer
For {HkNR, Dys} vs. OC, the results are in Sheets 8 through 11 that contains the name 'cancer'.
The way to interpret the results for this pairwise analyses is, for example, x.vs.cancer_up is cancer is up-regulated in comparison with the x group (x here is either hknr or dysplasia)
HkNR.vs.Dys
For HkNR.vs.Dys the results are in Sheets 12 and 13.
The way to interpret the results for this pairwise analyses is, for example, hknr.vs.dys_up is dys is up-regulated in comparison with the HkNR group

## Sheet: cancer.vs.control_up
label	pval	fdr	signature	geneset	overlap	background	hits
INTERFERON_GAMMA_RESPONSE	6.3e-24	3.2e-22	402	200	35	21510	BATF2,BST2,CFB,CMPK2,CXCL10,CXCL11,CXCL9,DDX58,DDX60,EPSTI1,FPR1,ICAM1,IDO1,IFI35,IFI44,IFI44L,IFIH1,IFIT1,IFIT2,IFIT3,IL6,ISG15,MT2A,OAS2,OAS3,OASL,PARP14,RSAD2,RTP4,SOCS1,SOCS3,STAT1,TAP1,USP18,WARS1
INTERFERON_ALPHA_RESPONSE	3e-19	7.5e-18	402	97	23	21510	BATF2,BST2,CMPK2,CXCL10,CXCL11,DDX60,EPSTI1,IFI35,IFI44,IFI44L,IFIH1,IFIT2,IFIT3,IFITM1,ISG15,OASL,PARP14,RSAD2,RTP4,SELL,TAP1,USP18,WARS1
EPITHELIAL_MESENCHYMAL_TRANSITION	1e-16	1.7e-15	402	200	28	21510	ADAM12,COL11A1,COL12A1,COL4A1,COL4A2,FAP,FSTL3,GREM1,IL6,INHBA,LAMA1,LAMA3,LAMC2,MMP1,MMP3,NNMT,PLAUR,PMEPA1,PTHLH,SCG2,SERPINE1,SERPINH1,SPP1,TGFBI,TGM2,TNC,TNFRSF12A,VEGFC
INFLAMMATORY_RESPONSE	5.3e-13	6.6e-12	402	200	24	21510	BST2,CCL20,CCL24,CHST2,CXCL10,CXCL11,CXCL9,FPR1,ICAM1,IFITM1,IL18RAP,IL1B,IL6,INHBA,MEFV,MET,OSM,PCDH7,PDPN,PLAUR,RTP4,SELE,SELL,SERPINE1
TNFA_SIGNALING_VIA_NFKB	1.3e-09	1.3e-08	402	200	20	21510	BCL2A1,CCL20,CD80,CXCL10,CXCL11,DDX58,ICAM1,IFIH1,IFIT2,IL1B,IL6,INHBA,KYNU,PLAU,PLAUR,PMEPA1,SERPINE1,SOCS3,TAP1,TNC
ALLOGRAFT_REJECTION	1.2e-06	8.7e-06	402	200	16	21510	CD80,CDKN2A,CXCL9,ICAM1,IL11,IL18RAP,IL1B,IL2RA,IL6,INHBA,MMP9,SOCS1,STAT1,TAP1,TRAT1,WARS1
KRAS_SIGNALING_UP	1.2e-06	8.7e-06	402	200	16	21510	CA2,CCL20,CFB,CXCL10,EPHB2,IL1B,INHBA,MMP10,MMP11,MMP9,PLAU,PLAUR,PLEK2,SCG5,SPP1,WNT7A
IL6_JAK_STAT3_SIGNALING	5.2e-06	3.2e-05	402	87	10	21510	CXCL10,CXCL11,CXCL9,IL1B,IL2RA,IL6,SOCS1,SOCS3,STAT1,TNFRSF12A
COAGULATION	0.0012	0.0065	402	138	9	21510	CFB,MMP1,MMP10,MMP11,MMP3,MMP9,PLAU,PROC,SERPINE1
COMPLEMENT	0.0014	0.0071	402	200	11	21510	CA2,CASP5,CFB,COL4A2,CTSL,IL6,KYNU,MMP12,MMP13,PLAUR,SERPINE1
IL2_STAT5_SIGNALING	0.034	0.15	402	199	8	21510	CA2,CXCL10,IL2RA,ITGA6,SELL,SOCS1,SPP1,TGM2
APICAL_JUNCTION	0.035	0.15	402	200	8	21510	CDH3,FSCN1,ICAM1,ITGA3,LAMA3,LAMC2,MMP9,TGFBI
HYPOXIA	0.082	0.27	402	200	7	21510	CHST2,IL6,MT2A,PLAUR,SERPINE1,TGFBI,TGM2
KRAS_SIGNALING_DN	0.082	0.27	402	200	7	21510	BMPR1B,CD80,CHST2,IFI44L,MEFV,RSAD2,TENM2
XENOBIOTIC_METABOLISM	0.082	0.27	402	200	7	21510	CA2,CFB,KYNU,MT2A,SERPINE1,TDO2,XDH
GLYCOLYSIS	0.17	0.51	402	200	6	21510	AGRN,ARTN,CHST1,CHST2,MET,TGFBI
UV_RESPONSE_UP	0.17	0.51	402	158	5	21510	CA2,HTR7,ICAM1,IL6,TAP1
APICAL_SURFACE	0.2	0.55	402	44	2	21510	PKHD1,PLAUR
TGF_BETA_SIGNALING	0.27	0.7	402	54	2	21510	PMEPA1,SERPINE1
UV_RESPONSE_DN	0.28	0.71	402	144	4	21510	COL11A1,MET,SCN8A,SERPINE1
APOPTOSIS	0.35	0.84	402	161	4	21510	IL1B,IL6,TAP1,TNFRSF12A
CHOLESTEROL_HOMEOSTASIS	0.4	0.92	402	74	2	21510	PLAUR,TNFRSF12A
ANGIOGENESIS	0.49	0.95	402	36	1	21510	SPP1
HEDGEHOG_SIGNALING	0.49	0.95	402	36	1	21510	SCG2
ESTROGEN_RESPONSE_EARLY	0.52	0.95	402	200	4	21510	FCMR,SLC16A1,SYT12,TGM2
ESTROGEN_RESPONSE_LATE	0.52	0.95	402	200	4	21510	CA2,LAMC2,SLC16A1,SNX10
MYOGENESIS	0.52	0.95	402	200	4	21510	ADAM12,AGRN,COL4A2,FST
PANCREAS_BETA_CELLS	0.53	0.95	402	40	1	21510	PCSK1
ANDROGEN_RESPONSE	0.56	0.95	402	100	2	21510	BMPR1B,PMEPA1
FATTY_ACID_METABOLISM	0.57	0.95	402	158	3	21510	BMPR1B,CA2,TDO2
BILE_ACID_METABOLISM	0.62	1	402	112	2	21510	ABCA4,RBP1
P53_PATHWAY	0.72	1	402	200	3	21510	CDKN2A,SOCS1,TAP1
SPERMATOGENESIS	0.72	1	402	135	2	21510	IL12RB2,SCG5
DNA_REPAIR	0.77	1	402	150	2	21510	CMPK2,GSDME
PI3K_AKT_MTOR_SIGNALING	0.86	1	402	105	1	21510	GNGT1
UNFOLDED_PROTEIN_RESPONSE	0.88	1	402	113	1	21510	IFIT1
G2M_CHECKPOINT	0.89	1	402	200	2	21510	HOXC10,MT2A
MTORC1_SIGNALING	0.89	1	402	200	2	21510	SERPINH1,WARS1
ADIPOGENESIS	0.98	1	402	200	1	21510	COL4A1
E2F_TARGETS	0.98	1	402	200	1	21510	CDKN2A
HEME_METABOLISM	0.98	1	402	200	1	21510	CA2
MITOTIC_SPINDLE	0.98	1	402	199	1	21510	FSCN1
MYC_TARGETS_V1	1	1	402	200	0	21510
MYC_TARGETS_V2	1	1	402	58	0	21510
NOTCH_SIGNALING	1	1	402	32	0	21510
OXIDATIVE_PHOSPHORYLATION	1	1	402	200	0	21510
PEROXISOME	1	1	402	104	0	21510
PROTEIN_SECRETION	1	1	402	96	0	21510
REACTIVE_OXYGEN_SPECIES_PATHWAY	1	1	402	49	0	21510
WNT_BETA_CATENIN_SIGNALING	1	1	402	42	0	21510

## Sheet: cancer.vs.control_down
label	pval	fdr	signature	geneset	overlap	background	hits
ESTROGEN_RESPONSE_EARLY	0.0033	0.083	654	200	14	21510	AR,CHPT1,CLDN7,CLIC3,DEPTOR,GFRA1,KRT13,KRT15,KRT19,KRT8,NPY1R,SCNN1A,SYNGR1,TJP3
KRAS_SIGNALING_DN	0.0033	0.083	654	200	14	21510	CALML5,CLDN8,CNTFR,EPHA5,KLHDC8A,KRT13,KRT15,KRT4,RGS11,SLC38A3,SPRR3,TLX1,YBX2,ZBTB16
ESTROGEN_RESPONSE_LATE	0.043	0.71	654	200	11	21510	ACOX2,CHPT1,CLIC3,KRT13,KRT19,NMU,NPY1R,PRLR,SCNN1A,SERPINA5,TJP3
KRAS_SIGNALING_UP	0.085	1	654	200	10	21510	ALDH1A2,APOD,BTC,CAB39L,CIDEA,EMP1,ITGBL1,MYCN,PEG3,TMEM100
APICAL_SURFACE	0.15	1	654	44	3	21510	ATP6V0A4,MAL,SLC34A3
COAGULATION	0.24	1	654	138	6	21510	ACOX2,CAPN5,CFD,CLU,F10,TF
BILE_ACID_METABOLISM	0.25	1	654	112	5	21510	ALDH1A1,AR,BBOX1,EPHX2,NR3C2
XENOBIOTIC_METABOLISM	0.26	1	654	200	8	21510	ACOX2,ADH1C,ADH7,ALDH3A1,CYP2C18,CYP2E1,F10,FETUB
HEDGEHOG_SIGNALING	0.3	1	654	36	2	21510	CNTFR,UNC5C
FATTY_ACID_METABOLISM	0.35	1	654	158	6	21510	ACADL,ADH1C,ADH7,ALDH1A1,ALDH3A1,CIDEA
ANDROGEN_RESPONSE	0.36	1	654	100	4	21510	GPD1L,KRT19,KRT8,TMPRSS2
MYOGENESIS	0.41	1	654	200	7	21510	APOD,CFD,CLU,COX7A1,MYH11,PPP1R3C,SORBS1
ADIPOGENESIS	0.57	1	654	200	6	21510	ACADL,CIDEA,CYP4B1,ELOVL6,EPHX2,SORBS1
APICAL_JUNCTION	0.57	1	654	200	6	21510	ACTG2,CADM2,CLDN7,CLDN8,KRT31,SLIT2
EPITHELIAL_MESENCHYMAL_TRANSITION	0.57	1	654	200	6	21510	ABI3BP,ECM1,MFAP5,MGP,PCOLCE2,SLIT2
IL2_STAT5_SIGNALING	0.57	1	654	199	6	21510	ECM1,EMP1,HOPX,PLAGL1,RRAGD,SH3BGRL2
SPERMATOGENESIS	0.59	1	654	135	4	21510	CFTR,CLVS1,PACRG,YBX2
PEROXISOME	0.62	1	654	104	3	21510	ALDH1A1,EPHX2,SLC25A4
CHOLESTEROL_HOMEOSTASIS	0.66	1	654	74	2	21510	CLU,TM7SF2
ANGIOGENESIS	0.67	1	654	36	1	21510	SERPINA5
PANCREAS_BETA_CELLS	0.71	1	654	40	1	21510	PCSK2
HYPOXIA	0.73	1	654	200	5	21510	CP,PPARGC1A,PPP1R3C,RRAGD,SELENBP1
WNT_BETA_CATENIN_SIGNALING	0.73	1	654	42	1	21510	DKK4
PI3K_AKT_MTOR_SIGNALING	0.83	1	654	105	2	21510	CAB39L,PITX2
COMPLEMENT	0.86	1	654	200	4	21510	CLU,CP,F10,PCLO
IL6_JAK_STAT3_SIGNALING	0.93	1	654	87	1	21510	CNTFR
GLYCOLYSIS	0.94	1	654	200	3	21510	CAPN5,GYS2,RRAGD
UV_RESPONSE_DN	0.94	1	654	144	2	21510	DDAH1,PLCB4
APOPTOSIS	0.96	1	654	161	2	21510	CLU,EMP1
UV_RESPONSE_UP	0.96	1	654	158	2	21510	NTRK3,SLC25A4
HEME_METABOLISM	0.99	1	654	200	2	21510	ALDH1L1,SELENBP1
INFLAMMATORY_RESPONSE	0.99	1	654	200	2	21510	SLC1A2,SLC4A4
MTORC1_SIGNALING	0.99	1	654	200	2	21510	ELOVL6,TM7SF2
OXIDATIVE_PHOSPHORYLATION	0.99	1	654	200	2	21510	MAOB,SLC25A4
ALLOGRAFT_REJECTION	1	1	654	200	0	21510
DNA_REPAIR	1	1	654	150	0	21510
E2F_TARGETS	1	1	654	200	0	21510
G2M_CHECKPOINT	1	1	654	200	1	21510	MEIS1
INTERFERON_ALPHA_RESPONSE	1	1	654	97	0	21510
INTERFERON_GAMMA_RESPONSE	1	1	654	200	1	21510	GBP6
MITOTIC_SPINDLE	1	1	654	199	1	21510	SORBS2
MYC_TARGETS_V1	1	1	654	200	0	21510
MYC_TARGETS_V2	1	1	654	58	0	21510
NOTCH_SIGNALING	1	1	654	32	0	21510
P53_PATHWAY	1	1	654	200	1	21510	ZBTB16
PROTEIN_SECRETION	1	1	654	96	0	21510
REACTIVE_OXYGEN_SPECIES_PATHWAY	1	1	654	49	0	21510
TGF_BETA_SIGNALING	1	1	654	54	0	21510
TNFA_SIGNALING_VIA_NFKB	1	1	654	200	1	21510	SLC16A6
UNFOLDED_PROTEIN_RESPONSE	1	1	654	113	0	21510

## Sheet: dys.vs.control_up
label	pval	fdr	signature	geneset	overlap	background	hits
INFLAMMATORY_RESPONSE	1.2e-09	6.2e-08	281	200	17	21510	CCL20,CCL24,CCR7,CHST2,CSF3,CXCL10,CXCL11,CXCL9,FPR1,IL1B,IL6,INHBA,MEFV,OSM,SELE,SELL,TNFRSF9
TNFA_SIGNALING_VIA_NFKB	2.5e-06	6.1e-05	281	200	13	21510	CCL20,CD80,CXCL1,CXCL10,CXCL11,IL1B,IL6,INHBA,KYNU,NR4A3,PLAU,TNC,TNFRSF9
ALLOGRAFT_REJECTION	1.4e-05	0.00023	281	200	12	21510	CCL13,CCL19,CD80,CXCL13,CXCL9,IL11,IL1B,IL2RA,IL6,INHBA,MMP9,NCR1
IL6_JAK_STAT3_SIGNALING	1.8e-05	0.00023	281	87	8	21510	CXCL1,CXCL10,CXCL11,CXCL13,CXCL9,IL1B,IL2RA,IL6
EPITHELIAL_MESENCHYMAL_TRANSITION	6.8e-05	0.00057	281	200	11	21510	ADAM12,CXCL1,GREM1,IL6,INHBA,MMP1,MMP3,PTHLH,SCG2,TNC,TNFRSF11B
INTERFERON_GAMMA_RESPONSE	6.8e-05	0.00057	281	200	11	21510	BATF2,CXCL10,CXCL11,CXCL9,FCGR1A,FPR1,IDO1,IL6,ISG15,OASL,RSAD2
INTERFERON_ALPHA_RESPONSE	0.00028	0.002	281	97	7	21510	BATF2,CXCL10,CXCL11,ISG15,OASL,RSAD2,SELL
KRAS_SIGNALING_UP	0.0013	0.0082	281	200	9	21510	CCL20,CXCL10,HOXD11,IL1B,INHBA,MMP10,MMP9,PLAU,SERPINA3
IL2_STAT5_SIGNALING	0.0048	0.025	281	199	8	21510	CCR4,CTLA4,CXCL10,ICOS,IL2RA,SELL,TNFRSF8,TNFRSF9
COMPLEMENT	0.0049	0.025	281	200	8	21510	CASP5,CR1,CXCL1,FCN1,IL6,KYNU,MMP12,MMP13
COAGULATION	0.035	0.16	281	138	5	21510	MMP1,MMP10,MMP3,MMP9,PLAU
KRAS_SIGNALING_DN	0.048	0.2	281	200	6	21510	CCR8,CD80,CHST2,DCC,MEFV,RSAD2
FATTY_ACID_METABOLISM	0.34	1	281	158	3	21510	HAO2,IL4I1,TDO2
HEDGEHOG_SIGNALING	0.38	1	281	36	1	21510	SCG2
PEROXISOME	0.39	1	281	104	2	21510	CRABP1,HAO2
PANCREAS_BETA_CELLS	0.41	1	281	40	1	21510	PCSK1
APICAL_JUNCTION	0.49	1	281	200	3	21510	CDH8,MMP9,TNFRSF11B
GLYCOLYSIS	0.49	1	281	200	3	21510	ARTN,CHST1,CHST2
MYOGENESIS	0.49	1	281	200	3	21510	ADAM12,ANKRD2,KCNH1
APOPTOSIS	0.62	1	281	161	2	21510	IL1B,IL6
CHOLESTEROL_HOMEOSTASIS	0.62	1	281	74	1	21510	GLDC
ESTROGEN_RESPONSE_LATE	0.74	1	281	200	2	21510	SERPINA3,SNX10
HYPOXIA	0.74	1	281	200	2	21510	CHST2,IL6
XENOBIOTIC_METABOLISM	0.74	1	281	200	2	21510	KYNU,TDO2
PI3K_AKT_MTOR_SIGNALING	0.75	1	281	105	1	21510	GNGT1
SPERMATOGENESIS	0.83	1	281	135	1	21510	DCC
UV_RESPONSE_DN	0.85	1	281	144	1	21510	SCN8A
UV_RESPONSE_UP	0.88	1	281	158	1	21510	IL6
G2M_CHECKPOINT	0.93	1	281	200	1	21510	HOXC10
P53_PATHWAY	0.93	1	281	200	1	21510	KRT17
ADIPOGENESIS	1	1	281	200	0	21510
ANDROGEN_RESPONSE	1	1	281	100	0	21510
ANGIOGENESIS	1	1	281	36	0	21510
APICAL_SURFACE	1	1	281	44	0	21510
BILE_ACID_METABOLISM	1	1	281	112	0	21510
DNA_REPAIR	1	1	281	150	0	21510
E2F_TARGETS	1	1	281	200	0	21510
ESTROGEN_RESPONSE_EARLY	1	1	281	200	0	21510
HEME_METABOLISM	1	1	281	200	0	21510
MITOTIC_SPINDLE	1	1	281	199	0	21510
MTORC1_SIGNALING	1	1	281	200	0	21510
MYC_TARGETS_V1	1	1	281	200	0	21510
MYC_TARGETS_V2	1	1	281	58	0	21510
NOTCH_SIGNALING	1	1	281	32	0	21510
OXIDATIVE_PHOSPHORYLATION	1	1	281	200	0	21510
PROTEIN_SECRETION	1	1	281	96	0	21510
REACTIVE_OXYGEN_SPECIES_PATHWAY	1	1	281	49	0	21510
TGF_BETA_SIGNALING	1	1	281	54	0	21510
UNFOLDED_PROTEIN_RESPONSE	1	1	281	113	0	21510
WNT_BETA_CATENIN_SIGNALING	1	1	281	42	0	21510

## Sheet: dys.vs.control_down
label	pval	fdr	signature	geneset	overlap	background	hits
ESTROGEN_RESPONSE_EARLY	0.00021	0.01	267	200	10	21510	CALB2,CLDN7,KRT18,KRT19,KRT8,MLPH,MUC1,SLC26A2,SLC27A2,TJP3
APICAL_SURFACE	0.0021	0.053	267	44	4	21510	ATP6V0A4,MAL,RHCG,SLC34A3
ESTROGEN_RESPONSE_LATE	0.0036	0.06	267	200	8	21510	CYP4F11,KRT19,LTF,PRLR,SLC26A2,SLC27A2,TJP3,TSPAN13
ANDROGEN_RESPONSE	0.0082	0.1	267	100	5	21510	KRT19,KRT8,NKX3-1,SLC26A2,TMPRSS2
KRAS_SIGNALING_DN	0.013	0.13	267	200	7	21510	CLDN8,EDN2,EPHA5,KLHDC8A,SOX10,UPK3B,YBX2
COAGULATION	0.093	0.75	267	138	4	21510	CAPN5,DCT,F3,TF
APICAL_JUNCTION	0.1	0.75	267	200	5	21510	CALB2,CLDN4,CLDN7,CLDN8,WNK4
HYPOXIA	0.24	1	267	200	4	21510	BCAN,EDN2,F3,PLAC8
FATTY_ACID_METABOLISM	0.31	1	267	158	3	21510	ADH7,ALDH3A1,CEL
PEROXISOME	0.37	1	267	104	2	21510	CEL,SLC27A2
PANCREAS_BETA_CELLS	0.39	1	267	40	1	21510	SYT13
WNT_BETA_CATENIN_SIGNALING	0.41	1	267	42	1	21510	DKK4
KRAS_SIGNALING_UP	0.45	1	267	200	3	21510	EMP1,MYCN,TSPAN13
XENOBIOTIC_METABOLISM	0.45	1	267	200	3	21510	ADH7,ALDH3A1,CES1
SPERMATOGENESIS	0.5	1	267	135	2	21510	CFTR,YBX2
APOPTOSIS	0.6	1	267	161	2	21510	EMP1,KRT18
PROTEIN_SECRETION	0.7	1	267	96	1	21510	KRT18
COMPLEMENT	0.71	1	267	200	2	21510	F3,LTF
GLYCOLYSIS	0.71	1	267	200	2	21510	B3GNT3,CAPN5
IL2_STAT5_SIGNALING	0.71	1	267	199	2	21510	EMP1,MUC1
BILE_ACID_METABOLISM	0.75	1	267	112	1	21510	SLC27A2
UV_RESPONSE_DN	0.84	1	267	144	1	21510	F3
ADIPOGENESIS	0.92	1	267	200	1	21510	CYP4B1
HEME_METABOLISM	0.92	1	267	200	1	21510	RHCE
INFLAMMATORY_RESPONSE	0.92	1	267	200	1	21510	F3
TNFA_SIGNALING_VIA_NFKB	0.92	1	267	200	1	21510	F3
ALLOGRAFT_REJECTION	1	1	267	200	0	21510
ANGIOGENESIS	1	1	267	36	0	21510
CHOLESTEROL_HOMEOSTASIS	1	1	267	74	0	21510
DNA_REPAIR	1	1	267	150	0	21510
E2F_TARGETS	1	1	267	200	0	21510
EPITHELIAL_MESENCHYMAL_TRANSITION	1	1	267	200	0	21510
G2M_CHECKPOINT	1	1	267	200	0	21510
HEDGEHOG_SIGNALING	1	1	267	36	0	21510
IL6_JAK_STAT3_SIGNALING	1	1	267	87	0	21510
INTERFERON_ALPHA_RESPONSE	1	1	267	97	0	21510
INTERFERON_GAMMA_RESPONSE	1	1	267	200	0	21510
MITOTIC_SPINDLE	1	1	267	199	0	21510
MTORC1_SIGNALING	1	1	267	200	0	21510
MYC_TARGETS_V1	1	1	267	200	0	21510
MYC_TARGETS_V2	1	1	267	58	0	21510
MYOGENESIS	1	1	267	200	0	21510
NOTCH_SIGNALING	1	1	267	32	0	21510
OXIDATIVE_PHOSPHORYLATION	1	1	267	200	0	21510
P53_PATHWAY	1	1	267	200	0	21510
PI3K_AKT_MTOR_SIGNALING	1	1	267	105	0	21510
REACTIVE_OXYGEN_SPECIES_PATHWAY	1	1	267	49	0	21510
TGF_BETA_SIGNALING	1	1	267	54	0	21510
UNFOLDED_PROTEIN_RESPONSE	1	1	267	113	0	21510
UV_RESPONSE_UP	1	1	267	158	0	21510

## Sheet: hknr.vs.control_up
label	pval	fdr	signature	geneset	overlap	background	hits
FATTY_ACID_METABOLISM	0.015	0.36	71	158	3	21510	CA6,CD36,CIDEA
ADIPOGENESIS	0.029	0.36	71	200	3	21510	CD36,CIDEA,PTGER3
INFLAMMATORY_RESPONSE	0.029	0.36	71	200	3	21510	CCL24,CD70,TNFSF9
KRAS_SIGNALING_UP	0.029	0.36	71	200	3	21510	ARG1,CIDEA,MMP9
HEDGEHOG_SIGNALING	0.11	0.79	71	36	1	21510	CRMP1
APICAL_JUNCTION	0.14	0.79	71	200	2	21510	DSC1,MMP9
ESTROGEN_RESPONSE_LATE	0.14	0.79	71	200	2	21510	ANXA9,PTGER3
KRAS_SIGNALING_DN	0.14	0.79	71	200	2	21510	ABCG4,TENM2
XENOBIOTIC_METABOLISM	0.14	0.79	71	200	2	21510	ARG1,CD36
IL6_JAK_STAT3_SIGNALING	0.25	1	71	87	1	21510	CD36
INTERFERON_ALPHA_RESPONSE	0.27	1	71	97	1	21510	OASL
BILE_ACID_METABOLISM	0.31	1	71	112	1	21510	ABCG4
COAGULATION	0.37	1	71	138	1	21510	MMP9
ALLOGRAFT_REJECTION	0.49	1	71	200	1	21510	MMP9
COMPLEMENT	0.49	1	71	200	1	21510	CD36
ESTROGEN_RESPONSE_EARLY	0.49	1	71	200	1	21510	ANXA9
INTERFERON_GAMMA_RESPONSE	0.49	1	71	200	1	21510	OASL
MYOGENESIS	0.49	1	71	200	1	21510	CD36
P53_PATHWAY	0.49	1	71	200	1	21510	TNFSF9
TNFA_SIGNALING_VIA_NFKB	0.49	1	71	200	1	21510	TNFSF9
ANDROGEN_RESPONSE	1	1	71	100	0	21510
ANGIOGENESIS	1	1	71	36	0	21510
APICAL_SURFACE	1	1	71	44	0	21510
APOPTOSIS	1	1	71	161	0	21510
CHOLESTEROL_HOMEOSTASIS	1	1	71	74	0	21510
DNA_REPAIR	1	1	71	150	0	21510
E2F_TARGETS	1	1	71	200	0	21510
EPITHELIAL_MESENCHYMAL_TRANSITION	1	1	71	200	0	21510
G2M_CHECKPOINT	1	1	71	200	0	21510
GLYCOLYSIS	1	1	71	200	0	21510
HEME_METABOLISM	1	1	71	200	0	21510
HYPOXIA	1	1	71	200	0	21510
IL2_STAT5_SIGNALING	1	1	71	199	0	21510
MITOTIC_SPINDLE	1	1	71	199	0	21510
MTORC1_SIGNALING	1	1	71	200	0	21510
MYC_TARGETS_V1	1	1	71	200	0	21510
MYC_TARGETS_V2	1	1	71	58	0	21510
NOTCH_SIGNALING	1	1	71	32	0	21510
OXIDATIVE_PHOSPHORYLATION	1	1	71	200	0	21510
PANCREAS_BETA_CELLS	1	1	71	40	0	21510
PEROXISOME	1	1	71	104	0	21510
PI3K_AKT_MTOR_SIGNALING	1	1	71	105	0	21510
PROTEIN_SECRETION	1	1	71	96	0	21510
REACTIVE_OXYGEN_SPECIES_PATHWAY	1	1	71	49	0	21510
SPERMATOGENESIS	1	1	71	135	0	21510
TGF_BETA_SIGNALING	1	1	71	54	0	21510
UNFOLDED_PROTEIN_RESPONSE	1	1	71	113	0	21510
UV_RESPONSE_DN	1	1	71	144	0	21510
UV_RESPONSE_UP	1	1	71	158	0	21510
WNT_BETA_CATENIN_SIGNALING	1	1	71	42	0	21510

## Sheet: hknr.vs.control_down
label	pval	fdr	signature	geneset	overlap	background	hits
ESTROGEN_RESPONSE_EARLY	0.002	0.1	96	200	5	21510	CLDN7,KRT19,KRT8,MLPH,SLC26A2
ANDROGEN_RESPONSE	0.01	0.25	96	100	3	21510	KRT19,KRT8,SLC26A2
APICAL_JUNCTION	0.06	0.6	96	200	3	21510	CLDN7,CLDN8,WNK4
ESTROGEN_RESPONSE_LATE	0.06	0.6	96	200	3	21510	KRT19,SLC26A2,TSPAN13
HYPOXIA	0.06	0.6	96	200	3	21510	F3,HS3ST1,PLAC8
PANCREAS_BETA_CELLS	0.16	1	96	40	1	21510	PAX6
KRAS_SIGNALING_DN	0.22	1	96	200	2	21510	CLDN8,YBX2
KRAS_SIGNALING_UP	0.22	1	96	200	2	21510	TSPAN1,TSPAN13
SPERMATOGENESIS	0.45	1	96	135	1	21510	YBX2
COAGULATION	0.46	1	96	138	1	21510	F3
UV_RESPONSE_DN	0.48	1	96	144	1	21510	F3
UV_RESPONSE_UP	0.51	1	96	158	1	21510	EPCAM
COMPLEMENT	0.59	1	96	200	1	21510	F3
EPITHELIAL_MESENCHYMAL_TRANSITION	0.59	1	96	200	1	21510	SFRP4
INFLAMMATORY_RESPONSE	0.59	1	96	200	1	21510	F3
TNFA_SIGNALING_VIA_NFKB	0.59	1	96	200	1	21510	F3
ADIPOGENESIS	1	1	96	200	0	21510
ALLOGRAFT_REJECTION	1	1	96	200	0	21510
ANGIOGENESIS	1	1	96	36	0	21510
APICAL_SURFACE	1	1	96	44	0	21510
APOPTOSIS	1	1	96	161	0	21510
BILE_ACID_METABOLISM	1	1	96	112	0	21510
CHOLESTEROL_HOMEOSTASIS	1	1	96	74	0	21510
DNA_REPAIR	1	1	96	150	0	21510
E2F_TARGETS	1	1	96	200	0	21510
FATTY_ACID_METABOLISM	1	1	96	158	0	21510
G2M_CHECKPOINT	1	1	96	200	0	21510
GLYCOLYSIS	1	1	96	200	0	21510
HEDGEHOG_SIGNALING	1	1	96	36	0	21510
HEME_METABOLISM	1	1	96	200	0	21510
IL2_STAT5_SIGNALING	1	1	96	199	0	21510
IL6_JAK_STAT3_SIGNALING	1	1	96	87	0	21510
INTERFERON_ALPHA_RESPONSE	1	1	96	97	0	21510
INTERFERON_GAMMA_RESPONSE	1	1	96	200	0	21510
MITOTIC_SPINDLE	1	1	96	199	0	21510
MTORC1_SIGNALING	1	1	96	200	0	21510
MYC_TARGETS_V1	1	1	96	200	0	21510
MYC_TARGETS_V2	1	1	96	58	0	21510
MYOGENESIS	1	1	96	200	0	21510
NOTCH_SIGNALING	1	1	96	32	0	21510
OXIDATIVE_PHOSPHORYLATION	1	1	96	200	0	21510
P53_PATHWAY	1	1	96	200	0	21510
PEROXISOME	1	1	96	104	0	21510
PI3K_AKT_MTOR_SIGNALING	1	1	96	105	0	21510
PROTEIN_SECRETION	1	1	96	96	0	21510
REACTIVE_OXYGEN_SPECIES_PATHWAY	1	1	96	49	0	21510
TGF_BETA_SIGNALING	1	1	96	54	0	21510
UNFOLDED_PROTEIN_RESPONSE	1	1	96	113	0	21510
WNT_BETA_CATENIN_SIGNALING	1	1	96	42	0	21510
XENOBIOTIC_METABOLISM	1	1	96	200	0	21510

## Sheet: dys.vs.cancer_up
label	pval	fdr	signature	geneset	overlap	background	hits
EPITHELIAL_MESENCHYMAL_TRANSITION	4.8e-05	0.0024	43	200	5	21510	DKK1,LAMC2,SERPINE1,SPP1,TGFBI
HYPOXIA	0.00067	0.017	43	200	4	21510	EDN2,F3,SERPINE1,TGFBI
COAGULATION	0.0026	0.044	43	138	3	21510	F3,MMP11,SERPINE1
APICAL_JUNCTION	0.0074	0.053	43	200	3	21510	LAMC2,TGFBI,WNK4
INFLAMMATORY_RESPONSE	0.0074	0.053	43	200	3	21510	F3,PCDH7,SERPINE1
KRAS_SIGNALING_DN	0.0074	0.053	43	200	3	21510	CCNA1,DLK2,EDN2
KRAS_SIGNALING_UP	0.0074	0.053	43	200	3	21510	MMP11,SPP1,WNT7A
UV_RESPONSE_DN	0.034	0.21	43	144	2	21510	F3,SERPINE1
COMPLEMENT	0.061	0.28	43	200	2	21510	F3,SERPINE1
ESTROGEN_RESPONSE_LATE	0.061	0.28	43	200	2	21510	CCNA1,LAMC2
TNFA_SIGNALING_VIA_NFKB	0.061	0.28	43	200	2	21510	F3,SERPINE1
ANGIOGENESIS	0.07	0.29	43	36	1	21510	SPP1
WNT_BETA_CATENIN_SIGNALING	0.081	0.31	43	42	1	21510	DKK1
TGF_BETA_SIGNALING	0.1	0.37	43	54	1	21510	SERPINE1
SPERMATOGENESIS	0.24	0.79	43	135	1	21510	CCNA1
APOPTOSIS	0.28	0.79	43	161	1	21510	CCNA1
ESTROGEN_RESPONSE_EARLY	0.33	0.79	43	200	1	21510	SYT12
GLYCOLYSIS	0.33	0.79	43	200	1	21510	TGFBI
IL2_STAT5_SIGNALING	0.33	0.79	43	199	1	21510	SPP1
MYOGENESIS	0.33	0.79	43	200	1	21510	FST
XENOBIOTIC_METABOLISM	0.33	0.79	43	200	1	21510	SERPINE1
ADIPOGENESIS	1	1	43	200	0	21510
ALLOGRAFT_REJECTION	1	1	43	200	0	21510
ANDROGEN_RESPONSE	1	1	43	100	0	21510
APICAL_SURFACE	1	1	43	44	0	21510
BILE_ACID_METABOLISM	1	1	43	112	0	21510
CHOLESTEROL_HOMEOSTASIS	1	1	43	74	0	21510
DNA_REPAIR	1	1	43	150	0	21510
E2F_TARGETS	1	1	43	200	0	21510
FATTY_ACID_METABOLISM	1	1	43	158	0	21510
G2M_CHECKPOINT	1	1	43	200	0	21510
HEDGEHOG_SIGNALING	1	1	43	36	0	21510
HEME_METABOLISM	1	1	43	200	0	21510
IL6_JAK_STAT3_SIGNALING	1	1	43	87	0	21510
INTERFERON_ALPHA_RESPONSE	1	1	43	97	0	21510
INTERFERON_GAMMA_RESPONSE	1	1	43	200	0	21510
MITOTIC_SPINDLE	1	1	43	199	0	21510
MTORC1_SIGNALING	1	1	43	200	0	21510
MYC_TARGETS_V1	1	1	43	200	0	21510
MYC_TARGETS_V2	1	1	43	58	0	21510
NOTCH_SIGNALING	1	1	43	32	0	21510
OXIDATIVE_PHOSPHORYLATION	1	1	43	200	0	21510
P53_PATHWAY	1	1	43	200	0	21510
PANCREAS_BETA_CELLS	1	1	43	40	0	21510
PEROXISOME	1	1	43	104	0	21510
PI3K_AKT_MTOR_SIGNALING	1	1	43	105	0	21510
PROTEIN_SECRETION	1	1	43	96	0	21510
REACTIVE_OXYGEN_SPECIES_PATHWAY	1	1	43	49	0	21510
UNFOLDED_PROTEIN_RESPONSE	1	1	43	113	0	21510
UV_RESPONSE_UP	1	1	43	158	0	21510

## Sheet: dys.vs.cancer_down
label	pval	fdr	signature	geneset	overlap	background	hits
MYOGENESIS	0.035	1	132	200	4	21510	CD36,CLU,FGF2,MYH11
FATTY_ACID_METABOLISM	0.074	1	132	158	3	21510	ADH1C,ALDH1A1,CD36
ANGIOGENESIS	0.2	1	132	36	1	21510	SERPINA5
COAGULATION	0.21	1	132	138	2	21510	CLU,COMP
ADIPOGENESIS	0.35	1	132	200	2	21510	CD36,OMD
COMPLEMENT	0.35	1	132	200	2	21510	CD36,CLU
EPITHELIAL_MESENCHYMAL_TRANSITION	0.35	1	132	200	2	21510	COMP,FGF2
ESTROGEN_RESPONSE_LATE	0.35	1	132	200	2	21510	NPY1R,SERPINA5
KRAS_SIGNALING_DN	0.35	1	132	200	2	21510	RGS11,SLC38A3
XENOBIOTIC_METABOLISM	0.35	1	132	200	2	21510	ADH1C,CD36
CHOLESTEROL_HOMEOSTASIS	0.37	1	132	74	1	21510	CLU
IL6_JAK_STAT3_SIGNALING	0.42	1	132	87	1	21510	CD36
PEROXISOME	0.47	1	132	104	1	21510	ALDH1A1
BILE_ACID_METABOLISM	0.5	1	132	112	1	21510	ALDH1A1
UV_RESPONSE_DN	0.59	1	132	144	1	21510	CDON
UV_RESPONSE_UP	0.62	1	132	158	1	21510	NTRK3
APOPTOSIS	0.63	1	132	161	1	21510	CLU
APICAL_JUNCTION	0.71	1	132	200	1	21510	ACTG2
ESTROGEN_RESPONSE_EARLY	0.71	1	132	200	1	21510	NPY1R
HEME_METABOLISM	0.71	1	132	200	1	21510	ACSL6
INFLAMMATORY_RESPONSE	0.71	1	132	200	1	21510	SLC1A2
KRAS_SIGNALING_UP	0.71	1	132	200	1	21510	PEG3
ALLOGRAFT_REJECTION	1	1	132	200	0	21510
ANDROGEN_RESPONSE	1	1	132	100	0	21510
APICAL_SURFACE	1	1	132	44	0	21510
DNA_REPAIR	1	1	132	150	0	21510
E2F_TARGETS	1	1	132	200	0	21510
G2M_CHECKPOINT	1	1	132	200	0	21510
GLYCOLYSIS	1	1	132	200	0	21510
HEDGEHOG_SIGNALING	1	1	132	36	0	21510
HYPOXIA	1	1	132	200	0	21510
IL2_STAT5_SIGNALING	1	1	132	199	0	21510
INTERFERON_ALPHA_RESPONSE	1	1	132	97	0	21510
INTERFERON_GAMMA_RESPONSE	1	1	132	200	0	21510
MITOTIC_SPINDLE	1	1	132	199	0	21510
MTORC1_SIGNALING	1	1	132	200	0	21510
MYC_TARGETS_V1	1	1	132	200	0	21510
MYC_TARGETS_V2	1	1	132	58	0	21510
NOTCH_SIGNALING	1	1	132	32	0	21510
OXIDATIVE_PHOSPHORYLATION	1	1	132	200	0	21510
P53_PATHWAY	1	1	132	200	0	21510
PANCREAS_BETA_CELLS	1	1	132	40	0	21510
PI3K_AKT_MTOR_SIGNALING	1	1	132	105	0	21510
PROTEIN_SECRETION	1	1	132	96	0	21510
REACTIVE_OXYGEN_SPECIES_PATHWAY	1	1	132	49	0	21510
SPERMATOGENESIS	1	1	132	135	0	21510
TGF_BETA_SIGNALING	1	1	132	54	0	21510
TNFA_SIGNALING_VIA_NFKB	1	1	132	200	0	21510
UNFOLDED_PROTEIN_RESPONSE	1	1	132	113	0	21510
WNT_BETA_CATENIN_SIGNALING	1	1	132	42	0	21510

## Sheet: hknr.vs.cancer_up
label	pval	fdr	signature	geneset	overlap	background	hits
EPITHELIAL_MESENCHYMAL_TRANSITION	4e-08	2e-06	271	200	15	21510	ADAM12,COL4A1,CXCL8,FAP,FSTL3,IL6,INHBA,LAMC2,MMP1,PTHLH,SERPINE1,SERPINH1,SPP1,TGFBI,TGM2
INFLAMMATORY_RESPONSE	2.7e-07	6.6e-06	271	200	14	21510	ADGRE1,CSF3,CSF3R,CXCL8,F3,IL1B,IL6,INHBA,MEFV,MET,OSM,PCDH7,PDPN,SERPINE1
TNFA_SIGNALING_VIA_NFKB	4.9e-05	0.00082	271	200	11	21510	CXCL3,F3,IFIT2,IL1B,IL6,INHBA,KYNU,LAMB3,PLAU,PTGS2,SERPINE1
KRAS_SIGNALING_UP	0.001	0.013	271	200	9	21510	HOXD11,IL1B,INHBA,MMP10,MMP11,PLAU,PTGS2,SPP1,TSPAN1
COAGULATION	0.0019	0.019	271	138	7	21510	F3,MMP1,MMP10,MMP11,MMP7,PLAU,SERPINE1
IL6_JAK_STAT3_SIGNALING	0.024	0.2	271	87	4	21510	CSF3R,CXCL3,IL1B,IL6
HYPOXIA	0.042	0.3	271	200	6	21510	F3,IL6,MT2A,SERPINE1,TGFBI,TGM2
ALLOGRAFT_REJECTION	0.11	0.55	271	200	5	21510	CDKN2A,IL11,IL1B,IL6,INHBA
APICAL_JUNCTION	0.11	0.55	271	200	5	21510	CDH3,LAMB3,LAMC2,MDK,TGFBI
UV_RESPONSE_DN	0.11	0.55	271	144	4	21510	F3,MET,SCN8A,SERPINE1
COMPLEMENT	0.25	0.94	271	200	4	21510	F3,IL6,KYNU,SERPINE1
INTERFERON_GAMMA_RESPONSE	0.25	0.94	271	200	4	21510	IFIT2,IL6,MT2A,PTGS2
XENOBIOTIC_METABOLISM	0.25	0.94	271	200	4	21510	KYNU,MT2A,SERPINE1,VNN1
ANGIOGENESIS	0.37	1	271	36	1	21510	SPP1
PANCREAS_BETA_CELLS	0.4	1	271	40	1	21510	PAX6
GLYCOLYSIS	0.46	1	271	200	3	21510	ARTN,MET,TGFBI
IL2_STAT5_SIGNALING	0.46	1	271	199	3	21510	ITGA6,SPP1,TGM2
TGF_BETA_SIGNALING	0.5	1	271	54	1	21510	SERPINE1
UV_RESPONSE_UP	0.59	1	271	158	2	21510	HTR7,IL6
APOPTOSIS	0.6	1	271	161	2	21510	IL1B,IL6
INTERFERON_ALPHA_RESPONSE	0.71	1	271	97	1	21510	IFIT2
ESTROGEN_RESPONSE_EARLY	0.72	1	271	200	2	21510	SYT12,TGM2
ESTROGEN_RESPONSE_LATE	0.72	1	271	200	2	21510	LAMC2,MDK
KRAS_SIGNALING_DN	0.72	1	271	200	2	21510	DLK2,MEFV
MYOGENESIS	0.72	1	271	200	2	21510	ADAM12,FST
PI3K_AKT_MTOR_SIGNALING	0.74	1	271	105	1	21510	GNGT1
BILE_ACID_METABOLISM	0.76	1	271	112	1	21510	ABCA4
SPERMATOGENESIS	0.82	1	271	135	1	21510	IL12RB2
FATTY_ACID_METABOLISM	0.87	1	271	158	1	21510	VNN1
ADIPOGENESIS	0.92	1	271	200	1	21510	COL4A1
E2F_TARGETS	0.92	1	271	200	1	21510	CDKN2A
G2M_CHECKPOINT	0.92	1	271	200	1	21510	MT2A
MTORC1_SIGNALING	0.92	1	271	200	1	21510	SERPINH1
P53_PATHWAY	0.92	1	271	200	1	21510	CDKN2A
ANDROGEN_RESPONSE	1	1	271	100	0	21510
APICAL_SURFACE	1	1	271	44	0	21510
CHOLESTEROL_HOMEOSTASIS	1	1	271	74	0	21510
DNA_REPAIR	1	1	271	150	0	21510
HEDGEHOG_SIGNALING	1	1	271	36	0	21510
HEME_METABOLISM	1	1	271	200	0	21510
MITOTIC_SPINDLE	1	1	271	199	0	21510
MYC_TARGETS_V1	1	1	271	200	0	21510
MYC_TARGETS_V2	1	1	271	58	0	21510
NOTCH_SIGNALING	1	1	271	32	0	21510
OXIDATIVE_PHOSPHORYLATION	1	1	271	200	0	21510
PEROXISOME	1	1	271	104	0	21510
PROTEIN_SECRETION	1	1	271	96	0	21510
REACTIVE_OXYGEN_SPECIES_PATHWAY	1	1	271	49	0	21510
UNFOLDED_PROTEIN_RESPONSE	1	1	271	113	0	21510
WNT_BETA_CATENIN_SIGNALING	1	1	271	42	0	21510

[truncated: 4 more sheets: hknr.vs.cancer_down, hknr.vs.dys_up, hknr.vs.dys_down, versioning]
