# Supplementary material for: Total RNA sequencing reveals gene expression and microbial alterations shared by oral pre-malignant lesions and cancer
Source: Hum Genomics. 2023 Aug 4;17:72. doi: 10.1186/s40246-023-00519-y (PMC10403884; doi:10.1186/s40246-023-00519-y)
Supplement: Supplementary file 4 — Additional file 4: Table ST3. Pathway enrichment analysis of differentially expressed genes pairwise using hyper enrichment analysis using Reactome compendium. [file 40246_2023_519_MOESM4_ESM.xlsx]

## Sheet: Legend
Description
This sheet contains the pathway analysis performed via hypeR tool from the differentially expressed genes pairwise between {HkNR, Dys, OC} vs. Control, {HkNR, Dys,} vs. OC, and HkNR vs. Dys on Reactome compendium.
x.vs.Control
For {HkNR, Dys, OC} vs. Control, the results are in Sheets 2 through 7 that contains the name 'control'.
The way to interpret the results for this pairwise analyses is, for example, x.vs.control_up is x is up-regulated in comparison with the control group (x here is any group other than control)
x.vs.Cancer
For {HkNR, Dys} vs. OC, the results are in Sheets 8 through 11 that contains the name 'cancer'.
The way to interpret the results for this pairwise analyses is, for example, x.vs.cancer_up is cancer is up-regulated in comparison with the x group (x here is either hknr or dysplasia)
HkNR.vs.Dys
For HkNR.vs.Dys the results are in Sheets 12 and 13.
The way to interpret the results for this pairwise analyses is, for example, hknr.vs.dys_up is dys is up-regulated in comparison with the HkNR group

## Sheet: cancer.vs.control_up
label	pval	fdr	signature	geneset	overlap	background	hits
Extracellular Matrix Organization	1.4e-14	2.3e-11	402	301	31	21510	ADAM12,ADAMTS4,AGRN,COL11A1,COL12A1,COL13A1,COL22A1,COL4A1,COL4A2,COL4A5,COL4A6,CTSL,ICAM1,ITGA3,ITGA6,ITGB6,LAMA1,LAMA3,LAMC2,MFAP2,MMP1,MMP10,MMP11,MMP12,MMP13,MMP3,MMP9,SERPINE1,SERPINH1,SPP1,TNC
Interferon Alpha Beta Signaling	3.3e-13	2.6e-10	402	73	16	21510	BST2,IFI35,IFI6,IFIT1,IFIT2,IFIT3,IFITM1,ISG15,OAS2,OAS3,OASL,RSAD2,SOCS1,SOCS3,STAT1,USP18
Collagen Degradation	6.3e-13	2.9e-10	402	64	15	21510	COL11A1,COL12A1,COL13A1,COL4A1,COL4A2,COL4A5,COL4A6,CTSL,MMP1,MMP10,MMP11,MMP12,MMP13,MMP3,MMP9
Interferon Signaling	7.3e-13	2.9e-10	402	203	24	21510	BST2,DDX58,GBP1,GBP3,GBP5,HERC5,ICAM1,IFI35,IFI6,IFIT1,IFIT2,IFIT3,IFITM1,ISG15,MT2A,OAS2,OAS3,OASL,RSAD2,SOCS1,SOCS3,STAT1,USP18,USP41
Cytokine Signaling In Immune System	5.2e-12	1.7e-09	402	719	44	21510	BST2,CCL20,CD80,CXCL10,DDX58,FPR1,FSCN1,GBP1,GBP3,GBP5,HERC5,ICAM1,IFI35,IFI6,IFIT1,IFIT2,IFIT3,IFITM1,IL11,IL12RB2,IL18RAP,IL1B,IL20,IL24,IL2RA,IL6,ISG15,MMP1,MMP3,MMP9,MT2A,OAS2,OAS3,OASL,OSM,PTPRZ1,RAG1,RSAD2,SOCS1,SOCS3,STAT1,TNFRSF12A,USP18,USP41
Collagen Formation	1e-11	2.7e-09	402	90	16	21510	COL11A1,COL12A1,COL13A1,COL22A1,COL4A1,COL4A2,COL4A5,COL4A6,CTSL,ITGA6,LAMA3,LAMC2,MMP13,MMP3,MMP9,SERPINH1
Degradation Of The Extracellular Matrix	1.6e-11	3.8e-09	402	140	19	21510	ADAMTS4,COL11A1,COL12A1,COL13A1,COL4A1,COL4A2,COL4A5,COL4A6,CTSL,LAMA3,LAMC2,MMP1,MMP10,MMP11,MMP12,MMP13,MMP3,MMP9,SPP1
Assembly Of Collagen Fibrils And Other Multimeric Structures	8.2e-11	1.6e-08	402	61	13	21510	COL11A1,COL12A1,COL4A1,COL4A2,COL4A5,COL4A6,CTSL,ITGA6,LAMA3,LAMC2,MMP13,MMP3,MMP9
Laminin Interactions	2.6e-09	4.6e-07	402	30	9	21510	COL4A1,COL4A2,COL4A5,COL4A6,ITGA3,ITGA6,LAMA1,LAMA3,LAMC2
Non Integrin Membrane Ecm Interactions	1.1e-08	1.7e-06	402	59	11	21510	AGRN,COL11A1,COL4A1,COL4A2,COL4A5,COL4A6,ITGA6,LAMA1,LAMA3,LAMC2,TNC
Integrin Cell Surface Interactions	5.9e-08	8.7e-06	402	85	12	21510	AGRN,COL13A1,COL4A1,COL4A2,COL4A5,COL4A6,ICAM1,ITGA3,ITGA6,ITGB6,SPP1,TNC
Anchoring Fibril Formation	1.8e-07	2.4e-05	402	15	6	21510	COL4A1,COL4A2,COL4A5,COL4A6,LAMA3,LAMC2
Interferon Gamma Signaling	1.3e-06	0.00016	402	93	11	21510	GBP1,GBP3,GBP5,ICAM1,MT2A,OAS2,OAS3,OASL,SOCS1,SOCS3,STAT1
Collagen Chain Trimerization	1.4e-06	0.00016	402	44	8	21510	COL11A1,COL12A1,COL13A1,COL22A1,COL4A1,COL4A2,COL4A5,COL4A6
Ecm Proteoglycans	1.5e-06	0.00016	402	76	10	21510	AGRN,COL4A1,COL4A2,COL4A5,COL4A6,ITGB6,LAMA1,LAMA3,SERPINE1,TNC
Antiviral Mechanism By Ifn Stimulated Genes	3e-06	0.0003	402	82	10	21510	DDX58,HERC5,IFIT1,ISG15,OAS2,OAS3,OASL,STAT1,USP18,USP41
Collagen Biosynthesis And Modifying Enzymes	4.2e-06	0.00039	402	67	9	21510	COL11A1,COL12A1,COL13A1,COL22A1,COL4A1,COL4A2,COL4A5,COL4A6,SERPINH1
Interleukin 4 And Interleukin 13 Signaling	7.5e-06	0.00067	402	111	11	21510	FSCN1,ICAM1,IL1B,IL6,MMP1,MMP3,MMP9,OSM,SOCS1,SOCS3,STAT1
Oas Antiviral Response	1.4e-05	0.0012	402	9	4	21510	DDX58,OAS2,OAS3,OASL
Met Activates Ptk2 Signaling	1.7e-05	0.0013	402	30	6	21510	COL11A1,ITGA3,LAMA1,LAMA3,LAMC2,MET
Interleukin 10 Signaling	2.2e-05	0.0016	402	46	7	21510	CCL20,CD80,CXCL10,FPR1,ICAM1,IL1B,IL6
Regulation Of Insulin Like Growth Factor Igf Transport And Uptake By Insulin Like Growth Factor Binding Proteins Igfbps	2.2e-05	0.0016	402	124	11	21510	AMTN,APOL1,EVA1A,FSTL3,IL6,MMP1,PROC,SCG2,SPP1,TMEM132A,TNC
Signaling By Interleukins	2.3e-05	0.0016	402	463	23	21510	CCL20,CD80,CXCL10,FPR1,FSCN1,ICAM1,IL11,IL12RB2,IL18RAP,IL1B,IL20,IL24,IL2RA,IL6,MMP1,MMP3,MMP9,OSM,PTPRZ1,RAG1,SOCS1,SOCS3,STAT1
Activation Of Matrix Metalloproteinases	3e-05	0.002	402	33	6	21510	MMP1,MMP10,MMP11,MMP13,MMP3,MMP9
Interleukin 6 Family Signaling	7.1e-05	0.0045	402	24	5	21510	IL11,IL6,OSM,SOCS3,STAT1
Met Promotes Cell Motility	0.00011	0.0065	402	41	6	21510	COL11A1,ITGA3,LAMA1,LAMA3,LAMC2,MET
Crosslinking Of Collagen Fibrils	0.0003	0.018	402	18	4	21510	COL4A1,COL4A2,COL4A5,COL4A6
Interleukin 6 Signaling	0.00096	0.052	402	11	3	21510	IL6,SOCS3,STAT1
Type I Hemidesmosome Assembly	0.00096	0.052	402	11	3	21510	ITGA6,LAMA3,LAMC2
Immunoregulatory Interactions Between A Lymphoid And A Non Lymphoid Cell	0.00097	0.052	402	191	11	21510	CD300E,CD300LF,FCGR3A,ICAM1,IFITM1,LILRA4,LILRA5,SELL,SIGLEC12,TREM1,TREM2
Basigin Interactions	0.0011	0.056	402	25	4	21510	ITGA3,ITGA6,MMP1,SLC16A1
Ncam1 Interactions	0.0011	0.055	402	42	5	21510	AGRN,ARTN,COL4A1,COL4A2,COL4A5
Interleukin 20 Family Signaling	0.0013	0.061	402	26	4	21510	IL20,IL24,SOCS3,STAT1
Regulation Of Ifna Signaling	0.0013	0.061	402	26	4	21510	SOCS1,SOCS3,STAT1,USP18
Dissolution Of Fibrin Clot	0.0016	0.072	402	13	3	21510	PLAU,PLAUR,SERPINE1
Signaling By Activin	0.0016	0.072	402	13	3	21510	FST,FSTL3,INHBA
Regulation Of Ifng Signaling	0.002	0.085	402	14	3	21510	SOCS1,SOCS3,STAT1
Tryptophan Catabolism	0.002	0.085	402	14	3	21510	IDO1,KYNU,TDO2
Negative Regulators Of Ddx58 Ifih1 Signaling	0.0036	0.15	402	34	4	21510	DDX58,HERC5,IFIH1,ISG15
Signaling By Met	0.0036	0.15	402	79	6	21510	COL11A1,ITGA3,LAMA1,LAMA3,LAMC2,MET
Signaling By Pdgf	0.0045	0.18	402	58	5	21510	COL4A1,COL4A2,COL4A5,SPP1,STAT1
Ncam Signaling For Neurite Out Growth	0.0064	0.25	402	63	5	21510	AGRN,ARTN,COL4A1,COL4A2,COL4A5
Signaling By Receptor Tyrosine Kinases	0.007	0.26	402	504	18	21510	ADAM12,COL11A1,COL4A1,COL4A2,COL4A5,FLRT3,ITGA3,LAMA1,LAMA3,LAMC2,MET,MMP9,NTRK1,SH2D2A,SOCS1,SPP1,STAT1,VEGFC
Formyl Peptide Receptors Bind Formyl Peptides And Many Other Ligands	0.0091	0.32	402	8	2	21510	FPR1,FPR2
Runx1 Regulates Transcription Of Genes Involved In Differentiation Of Keratinocytes	0.0091	0.32	402	8	2	21510	CTSL,SOCS3
Growth Hormone Receptor Signaling	0.0098	0.34	402	24	3	21510	SOCS1,SOCS3,STAT1
Inactivation Of Csf3 G Csf Signaling	0.011	0.37	402	25	3	21510	SOCS1,SOCS3,STAT1
Signaling By Tgfb Family Members	0.012	0.41	402	102	6	21510	BMPR1B,FST,FSTL3,INHBA,PMEPA1,SERPINE1
Pyroptosis	0.014	0.44	402	27	3	21510	CASP5,GSDME,IL1B
Activation Of The Phototransduction Cascade	0.017	0.55	402	11	2	21510	CNGB1,GNGT1
Signaling By Csf3 G Csf	0.018	0.57	402	30	3	21510	SOCS1,SOCS3,STAT1
Interleukin 35 Signalling	0.02	0.61	402	12	2	21510	IL12RB2,STAT1
Nf Kb Activation Through Fadd Rip 1 Pathway Mediated By Caspase 8 And 10	0.02	0.61	402	12	2	21510	DDX58,IFIH1
Chemokine Receptors Bind Chemokines	0.023	0.69	402	58	4	21510	CCL20,CXCL10,CXCL11,CXCL9
Retinoid Cycle Disease Events	0.024	0.69	402	13	2	21510	ABCA4,RBP1
Peptide Hormone Biosynthesis	0.027	0.77	402	14	2	21510	INHBA,PCSK1
Traf3 Dependent Irf Activation Pathway	0.027	0.77	402	14	2	21510	DDX58,IFIH1
Cell Surface Interactions At The Vascular Wall	0.03	0.82	402	194	8	21510	ITGA3,ITGA6,MMP1,PROC,SELE,SELL,SLC16A1,TREM1
Innate Immune System	0.03	0.82	402	1117	30	21510	ADGRG3,AIM2,BST2,CD300E,CFB,CGAS,CTSL,DDX58,FCAR,FCGR2A,FCGR3A,FCGR3B,FPR1,FPR2,GNLY,GSDME,HERC5,IFIH1,IL1B,ISG15,LPCAT1,MEFV,MMP9,PLAU,PLAUR,SELL,SLC11A1,SOCS1,TREM1,TREM2
Ovarian Tumor Domain Proteases	0.034	0.9	402	38	3	21510	DDX58,IFIH1,TNIP3
Il 6 Type Cytokine Receptor Ligand Interactions	0.039	1	402	17	2	21510	IL11,OSM
Visual Phototransduction	0.04	1	402	100	5	21510	ABCA4,AGRN,CNGB1,GNGT1,RBP1
Mecp2 Regulates Neuronal Receptors And Channels	0.044	1	402	18	2	21510	GPRIN1,MET
Signaling By Scf Kit	0.046	1	402	43	3	21510	MMP9,SOCS1,STAT1
Nicotinamide Salvaging	0.048	1	402	19	2	21510	NNMT,PARP14
Scavenging By Class A Receptors	0.048	1	402	19	2	21510	COL4A1,COL4A2
Dap12 Interactions	0.052	1	402	45	3	21510	CD300E,TREM1,TREM2
Apoptotic Factor Mediated Response	0.053	1	402	20	2	21510	CDKN2A,GSDME
Defective B4galt7 Causes Eds Progeroid Type	0.053	1	402	20	2	21510	AGRN,CSPG4
Sumoylation Of Transcription Factors	0.053	1	402	20	2	21510	CDKN2A,FOXL2
Inflammasomes	0.058	1	402	21	2	21510	AIM2,MEFV
Ddx58 Ifih1 Mediated Induction Of Interferon Alpha Beta	0.065	1	402	81	4	21510	DDX58,HERC5,IFIH1,ISG15
Raf Independent Mapk1 3 Activation	0.068	1	402	23	2	21510	DUSP9,IL6
The Canonical Retinoid Cycle In Rods Twilight Vision	0.068	1	402	23	2	21510	ABCA4,RBP1
Traf6 Mediated Nf Kb Activation	0.073	1	402	24	2	21510	DDX58,IFIH1
Glycosaminoglycan Metabolism	0.083	1	402	124	5	21510	AGRN,CHST1,CHST2,CSPG4,HAS3
A Tetrasaccharide Linker Sequence Is Required For Gag Synthesis	0.084	1	402	26	2	21510	AGRN,CSPG4
Purinergic Signaling In Leishmaniasis Infection	0.084	1	402	26	2	21510	IL1B,MEFV
Regulated Necrosis	0.087	1	402	56	3	21510	CASP5,GSDME,IL1B
Alternative Complement Activation	0.09	1	402	5	1	21510	CFB
Attachment And Entry	0.09	1	402	5	1	21510	CTSL
Hyaluronan Biosynthesis And Export	0.09	1	402	5	1	21510	HAS3
Met Activates Ptpn11	0.09	1	402	5	1	21510	MET
Met Interacts With Tns Proteins	0.09	1	402	5	1	21510	MET
Ngf Independant Trka Activation	0.09	1	402	5	1	21510	NTRK1
Signalling To P38 Via Rit And Rin	0.09	1	402	5	1	21510	NTRK1
Syndecan Interactions	0.09	1	402	27	2	21510	ITGA6,TNC
Cell Junction Organization	0.094	1	402	92	4	21510	CDH3,ITGA6,LAMA3,LAMC2
Attenuation Phase	0.096	1	402	28	2	21510	COL4A6,SERPINH1
Gpcr Ligand Binding	0.096	1	402	463	13	21510	ADGRE2,CCL20,CXCL10,CXCL11,CXCL9,FPR1,FPR2,GNGT1,GPR39,HTR7,P2RY6,PTHLH,WNT7A
Keratan Sulfate Biosynthesis	0.096	1	402	28	2	21510	CHST1,CHST2
Adora2b Mediated Anti Inflammatory Cytokines Production	0.1	1	402	133	5	21510	GNGT1,GPR39,HTR7,IL6,PTHLH
Class B 2 Secretin Family Receptors	0.1	1	402	94	4	21510	ADGRE2,GNGT1,PTHLH,WNT7A
Traf6 Mediated Irf7 Activation	0.1	1	402	29	2	21510	DDX58,IFIH1
Activation Of Trka Receptors	0.11	1	402	6	1	21510	NTRK1
Clec7a Inflammasome Pathway	0.11	1	402	6	1	21510	IL1B
Hsf1 Activation	0.11	1	402	31	2	21510	COL4A6,SERPINH1
Met Activates Pi3k Akt Signaling	0.11	1	402	6	1	21510	MET
Met Receptor Activation	0.11	1	402	6	1	21510	MET
Nicotinate Metabolism	0.11	1	402	31	2	21510	NNMT,PARP14
Proton Coupled Monocarboxylate Transport	0.11	1	402	6	1	21510	SLC16A1
Runx3 Regulates Immune Response And Cell Migration	0.11	1	402	6	1	21510	SPP1
Signaling By Lrp5 Mutants	0.11	1	402	6	1	21510	KREMEN2
Vitamins	0.11	1	402	6	1	21510	CYP27B1
Arms Mediated Activation	0.12	1	402	7	1	21510	NTRK1
Attachment Of Gpi Anchor To Upar	0.12	1	402	7	1	21510	PLAUR
Neutrophil Degranulation	0.12	1	402	479	13	21510	ADGRG3,BST2,FCAR,FCGR2A,FCGR3B,FPR1,FPR2,LPCAT1,MMP9,PLAU,PLAUR,SELL,SLC11A1
Release Of Apoptotic Factors From The Mitochondria	0.12	1	402	7	1	21510	GSDME
Signaling By Mapk Mutants	0.12	1	402	7	1	21510	DUSP9
Anti Inflammatory Response Favouring Leishmania Parasite Infection	0.13	1	402	223	7	21510	FCGR2A,FCGR3A,GNGT1,GPR39,HTR7,IL6,PTHLH
Keratan Sulfate Keratin Metabolism	0.13	1	402	34	2	21510	CHST1,CHST2
Leishmania Infection	0.13	1	402	308	9	21510	FCGR2A,FCGR3A,GNGT1,GPR39,HTR7,IL1B,IL6,MEFV,PTHLH
The Phototransduction Cascade	0.13	1	402	34	2	21510	CNGB1,GNGT1
Activation Of C3 And C5	0.14	1	402	8	1	21510	CFB
Defective Chst14 Causes Eds Musculocontractural Type	0.14	1	402	8	1	21510	CSPG4
Defective Chst3 Causes Sedcjd	0.14	1	402	8	1	21510	CSPG4
Defective Chsy1 Causes Tpbs	0.14	1	402	8	1	21510	CSPG4
Interleukin 18 Signaling	0.14	1	402	8	1	21510	IL18RAP
Metabolism Of Ingested Semet Sec Mesec Into H2se	0.14	1	402	8	1	21510	NNMT
Mrna Editing C To U Conversion	0.14	1	402	8	1	21510	APOBEC3A
Nucleobase Catabolism	0.14	1	402	35	2	21510	TYMP,XDH
Runx2 Regulates Genes Involved In Cell Migration	0.14	1	402	8	1	21510	MMP13
Sema4d Mediated Inhibition Of Cell Attachment And Migration	0.14	1	402	8	1	21510	MET
Vegf Ligand Receptor Interactions	0.14	1	402	8	1	21510	VEGFC
Interleukin 7 Signaling	0.15	1	402	36	2	21510	RAG1,SOCS1
Cd163 Mediating An Anti Inflammatory Response	0.16	1	402	9	1	21510	IL6
Egfr Transactivation By Gastrin	0.16	1	402	9	1	21510	MMP3
Erythrocytes Take Up Oxygen And Release Carbon Dioxide	0.16	1	402	9	1	21510	CA2
Hsf1 Dependent Transactivation	0.16	1	402	38	2	21510	COL4A6,SERPINH1
Interleukin 1 Processing	0.16	1	402	9	1	21510	IL1B
Interleukin 9 Signaling	0.16	1	402	9	1	21510	STAT1
Mapk1 Erk2 Activation	0.16	1	402	9	1	21510	IL6
Molecules Associated With Elastic Fibres	0.16	1	402	38	2	21510	ITGB6,MFAP2
Pi3k Akt Activation	0.16	1	402	9	1	21510	NTRK1
Class A 1 Rhodopsin Like Receptors	0.17	1	402	331	9	21510	CCL20,CXCL10,CXCL11,CXCL9,FPR1,FPR2,GPR39,HTR7,P2RY6
Extra Nuclear Estrogen Signaling	0.17	1	402	75	3	21510	GNGT1,MMP3,MMP9
Interleukin 21 Signaling	0.17	1	402	10	1	21510	STAT1
Mapk3 Erk1 Activation	0.17	1	402	10	1	21510	IL6
Maturation Of Nucleoprotein	0.17	1	402	10	1	21510	PARP14
Met Receptor Recycling	0.17	1	402	10	1	21510	MET
Mrna Editing	0.17	1	402	10	1	21510	APOBEC3A
Peptide Ligand Binding Receptors	0.17	1	402	198	6	21510	CCL20,CXCL10,CXCL11,CXCL9,FPR1,FPR2
Regulation Of Commissural Axon Pathfinding By Slit And Robo	0.17	1	402	10	1	21510	NELL2
Removal Of Aminoterminal Propeptides From Gamma Carboxylated Proteins	0.17	1	402	10	1	21510	PROC
Rhobtb3 Atpase Cycle	0.17	1	402	10	1	21510	HTR7
Runx1 And Foxp3 Control The Development Of Regulatory T Lymphocytes Tregs	0.17	1	402	10	1	21510	IL2RA
Runx3 Regulates P14 Arf	0.17	1	402	10	1	21510	CDKN2A
Constitutive Signaling By Aberrant Pi3k In Cancer	0.18	1	402	78	3	21510	CD80,MET,TRAT1
Diseases Associated With Glycosaminoglycan Metabolism	0.18	1	402	41	2	21510	AGRN,CSPG4
Rnd1 Gtpase Cycle	0.18	1	402	42	2	21510	EPSTI1,KIF14
Transcriptional Regulation By Ventx	0.18	1	402	41	2	21510	CDKN2A,IL6
Dermatan Sulfate Biosynthesis	0.19	1	402	11	1	21510	CSPG4
Dscam Interactions	0.19	1	402	11	1	21510	DSCAM
Endosomal Vacuolar Pathway	0.19	1	402	11	1	21510	CTSL
Gamma Carboxylation Transport And Amino Terminal Cleavage Of Proteins	0.19	1	402	11	1	21510	PROC
Interleukin 27 Signaling	0.19	1	402	11	1	21510	STAT1
Met Activates Rap1 And Rac1	0.19	1	402	11	1	21510	MET
Met Activates Ras Signaling	0.19	1	402	11	1	21510	MET
Metallothioneins Bind Metals	0.19	1	402	11	1	21510	MT2A
Pyrimidine Salvage	0.19	1	402	11	1	21510	TYMP
Signaling By Leptin	0.19	1	402	11	1	21510	SOCS3
Vitamin D Calciferol Metabolism	0.19	1	402	11	1	21510	CYP27B1
Butyrophilin Btn Family Interactions	0.2	1	402	12	1	21510	XDH
Cd28 Dependent Vav1 Pathway	0.2	1	402	12	1	21510	CD80
Interleukin 2 Family Signaling	0.2	1	402	44	2	21510	IL2RA,STAT1
Interleukin 2 Signaling	0.2	1	402	12	1	21510	IL2RA
Nervous System Development	0.2	1	402	580	14	21510	AGRN,ARTN,COL4A1,COL4A2,COL4A5,DSCAM,EPHB2,FLRT3,LAMA1,MET,MMP9,NELL2,SCN8A,TREM2
P2y Receptors	0.2	1	402	12	1	21510	P2RY6
Pyrimidine Catabolism	0.2	1	402	12	1	21510	TYMP
Reversible Hydration Of Carbon Dioxide	0.2	1	402	12	1	21510	CA2
Serotonin Receptors	0.2	1	402	12	1	21510	HTR7
Signaling By Pdgfra Transmembrane Juxtamembrane And Kinase Domain Mutants	0.2	1	402	12	1	21510	STAT1
Adaptive Immune System	0.21	1	402	825	19	21510	CD300E,CD300LF,CD80,CTSL,FCGR3A,HERC5,ICAM1,IFITM1,LILRA4,LILRA5,SELL,SIGLEC12,SOCS1,SOCS3,TAP1,TRAT1,TREM1,TREM2,XDH
Elastic Fibre Formation	0.21	1	402	45	2	21510	ITGB6,MFAP2
Erythrocytes Take Up Carbon Dioxide And Release Oxygen	0.22	1	402	13	1	21510	CA2
Pou5f1 Oct4 Sox2 Nanog Activate Genes Related To Proliferation	0.22	1	402	13	1	21510	SALL4
Synthesis Secretion And Inactivation Of Glucose Dependent Insulinotropic Polypeptide Gip	0.22	1	402	13	1	21510	PCSK1
Trafficking And Processing Of Endosomal Tlr	0.22	1	402	13	1	21510	CTSL
Transcriptional Regulation Of Testis Differentiation	0.22	1	402	13	1	21510	FOXL2
Transport Of Bile Salts And Organic Acids Metal Ions And Amine Compounds	0.22	1	402	86	3	21510	SLC11A1,SLC16A1,SLC6A2
Cell Cell Communication	0.23	1	402	130	4	21510	CDH3,ITGA6,LAMA3,LAMC2
Cs Ds Degradation	0.23	1	402	14	1	21510	CSPG4
Defective Ext2 Causes Exostoses 2	0.23	1	402	14	1	21510	AGRN
Metabolism Of Fat Soluble Vitamins	0.23	1	402	48	2	21510	AGRN,RBP1
Methylation	0.23	1	402	14	1	21510	NNMT
Prolonged Erk Activation Events	0.23	1	402	14	1	21510	NTRK1
Response To Metal Ions	0.23	1	402	14	1	21510	MT2A
Retrograde Neurotrophin Signalling	0.23	1	402	14	1	21510	NTRK1
Chondroitin Sulfate Dermatan Sulfate Metabolism	0.24	1	402	50	2	21510	AGRN,CSPG4
Sars Cov 1 Infection	0.24	1	402	50	2	21510	CTSL,PARP14
Eph Ephrin Mediated Repulsion Of Cells	0.25	1	402	51	2	21510	EPHB2,MMP9
Inlb Mediated Entry Of Listeria Monocytogenes Into Host Cell	0.25	1	402	15	1	21510	MET
Negative Regulation Of Tcf Dependent Signaling By Wnt Ligand Antagonists	0.25	1	402	15	1	21510	KREMEN2
Nucleotide Like Purinergic Receptors	0.26	1	402	16	1	21510	P2RY6
Post Translational Modification Synthesis Of Gpi Anchored Proteins	0.26	1	402	94	3	21510	FCGR3B,LYPD1,PLAUR
Regulation Of Kit Signaling	0.26	1	402	16	1	21510	SOCS1
Sting Mediated Induction Of Host Immune Responses	0.26	1	402	16	1	21510	CGAS
The Nlrp3 Inflammasome	0.26	1	402	16	1	21510	MEFV
Formation Of Senescence Associated Heterochromatin Foci Sahf	0.27	1	402	17	1	21510	HMGA2
Heparan Sulfate Heparin Hs Gag Metabolism	0.27	1	402	55	2	21510	AGRN,CSPG4
Hyaluronan Metabolism	0.27	1	402	17	1	21510	HAS3
Intrinsic Pathway For Apoptosis	0.27	1	402	55	2	21510	CDKN2A,GSDME
Metabolism Of Folate And Pterines	0.27	1	402	17	1	21510	MTHFD1L
Purine Catabolism	0.27	1	402	17	1	21510	XDH
Tnf Receptor Superfamily Tnfsf Members Mediating Non Canonical Nf Kb Pathway	0.27	1	402	17	1	21510	TNFRSF12A
Binding And Uptake Of Ligands By Scavenger Receptors	0.28	1	402	98	3	21510	APOL1,COL4A1,COL4A2
G Alpha S Signalling Events	0.28	1	402	144	4	21510	GNGT1,GPR39,HTR7,PTHLH
Metabolism Of Vitamins And Cofactors	0.28	1	402	189	5	21510	AGRN,MTHFD1L,NNMT,PARP14,RBP1
Nucleotide Binding Domain Leucine Rich Repeat Containing Receptor Nlr Signaling Pathways	0.28	1	402	56	2	21510	AIM2,MEFV
Slc Transporter Disorders	0.28	1	402	99	3	21510	SLC16A1,SLC2A9,SLC6A2
Acyl Chain Remodelling Of Pg	0.29	1	402	18	1	21510	LPCAT1
Gastrin Creb Signalling Pathway Via Pkc And Mapk	0.29	1	402	18	1	21510	MMP3
Hemostasis	0.29	1	402	678	15	21510	GNGT1,ITGA3,ITGA6,MMP1,PCDH7,PDPN,PLAU,PLAUR,PROC,SELE,SELL,SERPINE1,SLC16A1,TREM1,VEGFC
Interleukin 12 Family Signaling	0.29	1	402	57	2	21510	IL12RB2,STAT1
Signaling By Cytosolic Fgfr1 Fusion Mutants	0.29	1	402	18	1	21510	STAT1
Ephrin Signaling	0.3	1	402	19	1	21510	EPHB2
Na Cl Dependent Neurotransmitter Transporters	0.3	1	402	19	1	21510	SLC6A2
Other Semaphorin Interactions	0.3	1	402	19	1	21510	TREM2
Prostacyclin Signalling Through Prostacyclin Receptor	0.3	1	402	19	1	21510	GNGT1
Rho Gtpases Activate Cit	0.3	1	402	19	1	21510	KIF14
Synthesis Secretion And Deacylation Of Ghrelin	0.3	1	402	19	1	21510	PCSK1
Chondroitin Sulfate Biosynthesis	0.31	1	402	20	1	21510	CSPG4
G Beta Gamma Signalling Through Cdc42	0.31	1	402	20	1	21510	GNGT1
Listeria Monocytogenes Entry Into Host Cells	0.31	1	402	20	1	21510	MET
Pi3k Akt Signaling In Cancer	0.31	1	402	105	3	21510	CD80,MET,TRAT1
Signaling By Kit In Disease	0.31	1	402	20	1	21510	STAT1
Signaling By Pdgfr In Disease	0.31	1	402	20	1	21510	STAT1
Signalling To Ras	0.31	1	402	20	1	21510	NTRK1
Synthesis Secretion And Inactivation Of Glucagon Like Peptide 1 Glp 1	0.31	1	402	20	1	21510	PCSK1
Regulation Of Pten Gene Transcription	0.32	1	402	61	2	21510	NR2E1,SALL4
Cellular Hexose Transport	0.33	1	402	21	1	21510	SLC2A9
Ctla4 Inhibitory Signaling	0.33	1	402	21	1	21510	CD80
Negative Regulation Of Met Activity	0.33	1	402	21	1	21510	MET
Presynaptic Function Of Kainate Receptors	0.33	1	402	21	1	21510	GNGT1
Regulation Of Tlr By Endogenous Ligand	0.33	1	402	21	1	21510	GSDME
Transcriptional Regulation By Mecp2	0.33	1	402	63	2	21510	GPRIN1,MET
Vxpx Cargo Targeting To Cilium	0.33	1	402	21	1	21510	CNGB1
Adp Signalling Through P2y Purinoceptor 12	0.34	1	402	22	1	21510	GNGT1
Cd28 Dependent Pi3k Akt Signaling	0.34	1	402	22	1	21510	CD80
Common Pathway Of Fibrin Clot Formation	0.34	1	402	22	1	21510	PROC
Hs Gag Degradation	0.34	1	402	22	1	21510	AGRN
Semaphorin Interactions	0.34	1	402	64	2	21510	MET,TREM2
Incretin Synthesis Secretion And Inactivation	0.35	1	402	23	1	21510	PCSK1
Intrinsic Pathway Of Fibrin Clot Formation	0.35	1	402	23	1	21510	PROC
Negative Regulation Of The Pi3k Akt Network	0.35	1	402	113	3	21510	CD80,MET,TRAT1
Nucleotide Salvage	0.35	1	402	23	1	21510	TYMP
Telomere Extension By Telomerase	0.35	1	402	23	1	21510	TERT
Cytosolic Sulfonation Of Small Molecules	0.36	1	402	24	1	21510	SULT1E1
Cytosolic Trna Aminoacylation	0.36	1	402	24	1	21510	WARS1
G Protein Activation	0.36	1	402	24	1	21510	GNGT1
Other Interleukin Signaling	0.36	1	402	24	1	21510	PTPRZ1
Sars Cov 2 Infection	0.36	1	402	67	2	21510	CTSL,PARP14
Sema4d In Semaphorin Signaling	0.36	1	402	24	1	21510	MET
Thromboxane Signalling Through Tp Receptor	0.36	1	402	24	1	21510	GNGT1
Fcgr Activation	0.37	1	402	69	2	21510	FCGR2A,FCGR3A
G Alpha I Signalling Events	0.37	1	402	314	7	21510	CCL20,CXCL10,CXCL11,CXCL9,FPR1,FPR2,GNGT1
Adp Signalling Through P2y Purinoceptor 1	0.38	1	402	25	1	21510	GNGT1
Antigen Presentation Folding Assembly And Peptide Loading Of Class I Mhc	0.38	1	402	25	1	21510	TAP1
G Alpha Q Signalling Events	0.38	1	402	216	5	21510	FPR2,GNGT1,GPR39,MMP3,P2RY6
G Beta Gamma Signalling Through Pi3kgamma	0.38	1	402	25	1	21510	GNGT1
Notch3 Intracellular Domain Regulates Transcription	0.38	1	402	25	1	21510	STAT1
Downregulation Of Tgf Beta Receptor Signaling	0.39	1	402	26	1	21510	PMEPA1
L1cam Interactions	0.39	1	402	121	3	21510	EPHB2,LAMA1,SCN8A
Metal Ion Slc Transporters	0.39	1	402	26	1	21510	SLC11A1
Wnt Ligand Biogenesis And Trafficking	0.39	1	402	26	1	21510	WNT7A
Acyl Chain Remodelling Of Pc	0.4	1	402	27	1	21510	LPCAT1
Bmal1 Clock Npas2 Activates Circadian Gene Expression	0.4	1	402	27	1	21510	SERPINE1
Insulin Processing	0.4	1	402	27	1	21510	PCSK1
Interleukin Receptor Shc Signaling	0.4	1	402	27	1	21510	IL2RA
Metabolism Of Water Soluble Vitamins And Cofactors	0.4	1	402	123	3	21510	MTHFD1L,NNMT,PARP14
Signaling By Tgf Beta Receptor Complex	0.4	1	402	73	2	21510	PMEPA1,SERPINE1
Adrenaline Noradrenaline Inhibits Insulin Secretion	0.41	1	402	28	1	21510	GNGT1
Mapk Family Signaling Cascades	0.41	1	402	327	7	21510	ARTN,DUSP9,IL2RA,IL6,MET,MMP10,RAG1
Signaling By Bmp	0.41	1	402	28	1	21510	BMPR1B
Synthesis Of Pc	0.41	1	402	28	1	21510	LPCAT1
Translation Of Sars Cov 1 Structural Proteins	0.41	1	402	28	1	21510	PARP14
Dap12 Signaling	0.42	1	402	29	1	21510	TREM2
Downstream Signal Transduction	0.42	1	402	29	1	21510	STAT1
Activation Of Kainate Receptors Upon Glutamate Binding	0.43	1	402	30	1	21510	GNGT1
Signaling By Gpcr	0.43	1	402	698	14	21510	ADGRE2,CCL20,CXCL10,CXCL11,CXCL9,FPR1,FPR2,GNGT1,GPR39,HTR7,MMP3,P2RY6,PTHLH,WNT7A
Downstream Signaling Of Activated Fgfr1	0.44	1	402	31	1	21510	FLRT3
Fgfr1 Mutant Receptor Activation	0.44	1	402	31	1	21510	STAT1
Hs Gag Biosynthesis	0.44	1	402	31	1	21510	AGRN
Interaction Between L1 And Ankyrins	0.44	1	402	31	1	21510	SCN8A
Pyruvate Metabolism	0.44	1	402	31	1	21510	SLC16A1
Transcriptional Regulation Of Pluripotent Stem Cells	0.44	1	402	31	1	21510	SALL4
G Protein Beta Gamma Signalling	0.45	1	402	32	1	21510	GNGT1
Phase 0 Rapid Depolarisation	0.45	1	402	32	1	21510	SCN8A
Regulation Of Hsf1 Mediated Heat Shock Response	0.45	1	402	82	2	21510	COL4A6,SERPINH1
Response To Elevated Platelet Cytosolic Ca2	0.45	1	402	132	3	21510	PCDH7,SERPINE1,VEGFC
Role Of Phospholipids In Phagocytosis	0.45	1	402	82	2	21510	FCGR2A,FCGR3A
Smad2 Smad3 Smad4 Heterotrimer Regulates Transcription	0.45	1	402	32	1	21510	SERPINE1
Termination Of Translesion Dna Synthesis	0.45	1	402	32	1	21510	ISG15
Tgf Beta Receptor Signaling Activates Smads	0.45	1	402	32	1	21510	PMEPA1
Thrombin Signalling Through Proteinase Activated Receptors Pars	0.45	1	402	32	1	21510	GNGT1
Adherens Junctions Interactions	0.46	1	402	33	1	21510	CDH3
Cd28 Co Stimulation	0.46	1	402	33	1	21510	CD80
Glucagon Type Ligand Receptors	0.46	1	402	33	1	21510	GNGT1
Signal Amplification	0.46	1	402	33	1	21510	GNGT1
Metabolic Disorders Of Biological Oxidation Enzymes	0.47	1	402	34	1	21510	CYP27B1
Signaling By Wnt In Cancer	0.47	1	402	34	1	21510	KREMEN2
Signalling To Erks	0.47	1	402	34	1	21510	NTRK1
Gpvi Mediated Activation Cascade	0.48	1	402	35	1	21510	PDPN
Inwardly Rectifying K Channels	0.48	1	402	35	1	21510	GNGT1
Oncogene Induced Senescence	0.48	1	402	35	1	21510	CDKN2A
Ros And Rns Production In Phagocytes	0.49	1	402	36	1	21510	SLC11A1
Diseases Of Glycosylation	0.5	1	402	143	3	21510	ADAMTS4,AGRN,CSPG4
Peptide Hormone Metabolism	0.5	1	402	90	2	21510	INHBA,PCSK1
Regulation Of Tp53 Expression And Degradation	0.5	1	402	37	1	21510	CDKN2A
Cooperation Of Pdcl Phlp1 And Tric Cct In G Protein Beta Folding	0.51	1	402	38	1	21510	GNGT1
Gap Junction Assembly	0.51	1	402	38	1	21510	GJA3
Signaling By Fgfr1 In Disease	0.51	1	402	38	1	21510	STAT1
Eph Ephrin Signaling	0.52	1	402	92	2	21510	EPHB2,MMP9
Formation Of Fibrin Clot Clotting Cascade	0.52	1	402	39	1	21510	PROC
Mapk6 Mapk4 Signaling	0.52	1	402	93	2	21510	MMP10,RAG1
O Glycosylation Of Tsr Domain Containing Proteins	0.52	1	402	39	1	21510	ADAMTS4
Synthesis Of Pa	0.52	1	402	39	1	21510	LPCAT1
Translesion Synthesis By Y Family Dna Polymerases Bypasses Lesions On Dna Template	0.52	1	402	39	1	21510	ISG15
Fcgr3a Mediated Il10 Synthesis	0.53	1	402	95	2	21510	FCGR2A,FCGR3A
Ret Signaling	0.53	1	402	40	1	21510	ARTN
Antimicrobial Peptides	0.54	1	402	97	2	21510	GNLY,SLC11A1
Ns1 Mediated Effects On Host Pathways	0.54	1	402	41	1	21510	ISG15
Platelet Activation Signaling And Aggregation	0.54	1	402	261	5	21510	GNGT1,PCDH7,PDPN,SERPINE1,VEGFC
Transcriptional Regulation By Runx3	0.54	1	402	96	2	21510	CDKN2A,SPP1
Amine Ligand Binding Receptors	0.55	1	402	42	1	21510	HTR7
Ephb Mediated Forward Signaling	0.55	1	402	42	1	21510	EPHB2
Gamma Carboxylation Hypusine Formation And Arylsulfatase Activation	0.55	1	402	42	1	21510	PROC
Glucagon Like Peptide 1 Glp1 Regulates Insulin Secretion	0.55	1	402	42	1	21510	GNGT1
Metabolism Of Nucleotides	0.55	1	402	98	2	21510	TYMP,XDH
Programmed Cell Death	0.55	1	402	208	4	21510	CASP5,CDKN2A,GSDME,IL1B
Trna Aminoacylation	0.55	1	402	42	1	21510	WARS1
Gaba B Receptor Activation	0.56	1	402	43	1	21510	GNGT1
Negative Regulation Of Mapk Pathway	0.56	1	402	43	1	21510	DUSP9
Rnd2 Gtpase Cycle	0.56	1	402	43	1	21510	KIF14
Toll Like Receptor Cascades	0.56	1	402	155	3	21510	CTSL,GSDME,SOCS1
Transcriptional Activity Of Smad2 Smad3 Smad4 Heterotrimer	0.56	1	402	44	1	21510	SERPINE1
Translation Of Sars Cov 2 Structural Proteins	0.56	1	402	44	1	21510	PARP14
Vasopressin Regulates Renal Water Homeostasis Via Aquaporins	0.56	1	402	43	1	21510	GNGT1
Cellular Response To Heat Stress	0.57	1	402	101	2	21510	COL4A6,SERPINH1
Diseases Of Programmed Cell Death	0.57	1	402	102	2	21510	CDKN2A,GSDME
Antigen Processing Cross Presentation	0.59	1	402	106	2	21510	CTSL,TAP1
Cyclin D Associated Events In G1	0.59	1	402	47	1	21510	CDKN2A
Interleukin 12 Signaling	0.59	1	402	47	1	21510	IL12RB2
Signaling By Vegf	0.59	1	402	106	2	21510	SH2D2A,VEGFC
Dna Damage Bypass	0.6	1	402	48	1	21510	ISG15
G Alpha Z Signalling Events	0.6	1	402	48	1	21510	GNGT1
Interleukin 3 Interleukin 5 And Gm Csf Signaling	0.6	1	402	48	1	21510	IL2RA
Signaling By Notch3	0.6	1	402	49	1	21510	STAT1
Netrin 1 Signaling	0.61	1	402	50	1	21510	DSCAM
Phase Ii Conjugation Of Compounds	0.61	1	402	109	2	21510	NNMT,SULT1E1
Signaling By Egfr	0.61	1	402	50	1	21510	ADAM12
Signaling By Fgfr1	0.61	1	402	50	1	21510	FLRT3
Cargo Trafficking To The Periciliary Membrane	0.62	1	402	51	1	21510	CNGB1
Extension Of Telomeres	0.62	1	402	51	1	21510	TERT
Gap Junction Trafficking And Regulation	0.62	1	402	51	1	21510	GJA3
Senescence Associated Secretory Phenotype Sasp	0.62	1	402	112	2	21510	CDKN2A,IL6
Aquaporin Mediated Transport	0.63	1	402	52	1	21510	GNGT1
Nuclear Receptor Transcription Pathway	0.63	1	402	53	1	21510	NR2E1
Disorders Of Transmembrane Transporters	0.64	1	402	176	3	21510	SLC16A1,SLC2A9,SLC6A2
Metabolism Of Carbohydrates	0.64	1	402	293	5	21510	AGRN,CHST1,CHST2,CSPG4,HAS3
Signaling By Ptk6	0.64	1	402	54	1	21510	SOCS3
Neurexins And Neuroligins	0.65	1	402	56	1	21510	SYT12
Pyruvate Metabolism And Citric Acid Tca Cycle	0.65	1	402	55	1	21510	SLC16A1
Regulation Of Runx3 Expression And Activity	0.65	1	402	55	1	21510	CDKN2A
Sensory Processing Of Sound By Outer Hair Cells Of The Cochlea	0.65	1	402	55	1	21510	MYO3B
Stabilization Of P53	0.66	1	402	57	1	21510	CDKN2A
Transcriptional Regulation By Runx2	0.66	1	402	120	2	21510	MMP13,STAT1
Activation Of Anterior Hox Genes In Hindbrain Development During Early Embryogenesis	0.67	1	402	122	2	21510	HOXA1,HOXC4
E3 Ubiquitin Ligases Ubiquitinate Target Proteins	0.67	1	402	59	1	21510	RNF152
Diseases Of Metabolism	0.68	1	402	246	4	21510	ADAMTS4,AGRN,CSPG4,CYP27B1
Gaba Receptor Activation	0.68	1	402	60	1	21510	GNGT1
Intracellular Signaling By Second Messengers	0.68	1	402	307	5	21510	CD80,MET,NR2E1,SALL4,TRAT1
Ca2 Pathway	0.69	1	402	62	1	21510	GNGT1
Slc Mediated Transmembrane Transport	0.69	1	402	250	4	21510	SLC11A1,SLC16A1,SLC2A9,SLC6A2
Cytosolic Sensors Of Pathogen Associated Dna	0.7	1	402	63	1	21510	CGAS
Signaling By Fgfr In Disease	0.7	1	402	63	1	21510	STAT1
Cell Cell Junction Organization	0.71	1	402	65	1	21510	CDH3
Cytochrome P450 Arranged By Substrate Type	0.71	1	402	66	1	21510	CYP27B1
Cellular Senescence	0.72	1	402	198	3	21510	CDKN2A,HMGA2,IL6
Diseases Associated With O Glycosylation Of Proteins	0.72	1	402	68	1	21510	ADAMTS4
G1 S Dna Damage Checkpoints	0.72	1	402	68	1	21510	CDKN2A
Circadian Clock	0.73	1	402	70	1	21510	SERPINE1
Rhob Gtpase Cycle	0.73	1	402	70	1	21510	PCDH7
Scavenging Of Heme From Plasma	0.73	1	402	69	1	21510	APOL1
Interleukin 1 Family Signaling	0.74	1	402	140	2	21510	IL18RAP,IL1B
Pten Regulation	0.74	1	402	139	2	21510	NR2E1,SALL4
Costimulation By The Cd28 Family	0.75	1	402	74	1	21510	CD80
Diseases Of Signal Transduction By Growth Factor Receptors And Second Messengers	0.75	1	402	394	6	21510	CD80,DUSP9,KREMEN2,MET,STAT1,TRAT1
Fcgamma Receptor Fcgr Dependent Phagocytosis	0.75	1	402	143	2	21510	FCGR2A,FCGR3A
Regulation Of Runx2 Expression And Activity	0.75	1	402	73	1	21510	STAT1
Sars Cov Infections	0.76	1	402	146	2	21510	CTSL,PARP14
Regulation Of Insulin Secretion	0.77	1	402	78	1	21510	GNGT1
Sensory Processing Of Sound	0.77	1	402	77	1	21510	MYO3B
Sumoylation Of Dna Damage Response And Repair Proteins	0.77	1	402	77	1	21510	CDKN2A
Dna Damage Telomere Stress Induced Senescence	0.78	1	402	80	1	21510	HMGA2
Esr Mediated Signaling	0.78	1	402	221	3	21510	GNGT1,MMP3,MMP9
G Alpha 12 13 Signalling Events	0.78	1	402	80	1	21510	GNGT1
Initial Triggering Of Complement	0.78	1	402	80	1	21510	CFB
Protein Ubiquitination	0.78	1	402	79	1	21510	RNF152
Signaling By Robo Receptors	0.78	1	402	218	3	21510	COL4A5,FLRT3,NELL2
Ub Specific Processing Proteases	0.78	1	402	221	3	21510	DDX58,IFIH1,USP18
Biological Oxidations	0.79	1	402	222	3	21510	CYP27B1,NNMT,SULT1E1
Oncogenic Mapk Signaling	0.79	1	402	82	1	21510	DUSP9
Developmental Biology	0.8	1	402	1143	18	21510	AGRN,ARTN,COL4A1,COL4A2,COL4A5,DSCAM,EPHB2,FLRT3,FOXL2,HOXA1,HOXC4,LAMA1,MET,MMP9,NELL2,SALL4,SCN8A,TREM2
Platelet Homeostasis	0.8	1	402	86	1	21510	GNGT1
Deubiquitination	0.81	1	402	298	4	21510	DDX58,IFIH1,TNIP3,USP18
Protein Protein Interactions At Synapses	0.81	1	402	87	1	21510	SYT12
Signaling By Fgfr	0.81	1	402	87	1	21510	FLRT3
Formation Of The Beta Catenin Tcf Transactivating Complex	0.82	1	402	92	1	21510	TERT
Opioid Signalling	0.82	1	402	90	1	21510	GNGT1
Metabolism Of Amino Acids And Derivatives	0.83	1	402	374	5	21510	IDO1,KYNU,NNMT,SDS,TDO2
Transcriptional Regulation By Runx1	0.83	1	402	239	3	21510	CTSL,IL2RA,SOCS3
Class I Mhc Mediated Antigen Processing Presentation	0.84	1	402	377	5	21510	CTSL,HERC5,SOCS1,SOCS3,TAP1
Protein Folding	0.84	1	402	98	1	21510	GNGT1
Apoptosis	0.85	1	402	179	2	21510	CDKN2A,GSDME
Clec7a Dectin 1 Signaling	0.85	1	402	100	1	21510	IL1B
Interleukin 1 Signaling	0.85	1	402	102	1	21510	IL1B
Tnfr2 Non Canonical Nf Kb Pathway	0.85	1	402	101	1	21510	TNFRSF12A
Abc Family Proteins Mediated Transport	0.86	1	402	103	1	21510	ABCA4
Post Translational Protein Modification	0.86	1	402	1435	22	21510	ADAMTS4,AMTN,APOL1,CDKN2A,DDX58,EVA1A,FCGR3B,FOXL2,FSTL3,IFIH1,IL6,LYPD1,PLAUR,PROC,RNF152,SCG2,SOCS3,SPP1,TMEM132A,TNC,TNIP3,USP18
Potassium Channels	0.86	1	402	103	1	21510	GNGT1
Toll Like Receptor Tlr1 Tlr2 Cascade	0.86	1	402	103	1	21510	SOCS1
Integration Of Energy Metabolism	0.87	1	402	108	1	21510	GNGT1
Phase I Functionalization Of Compounds	0.87	1	402	106	1	21510	CYP27B1
Signaling By Wnt	0.87	1	402	331	4	21510	GNGT1,KREMEN2,TERT,WNT7A
Stimuli Sensing Channels	0.87	1	402	106	1	21510	TTYH3
Sumoylation	0.87	1	402	187	2	21510	CDKN2A,FOXL2
Amyloid Fiber Formation	0.88	1	402	110	1	21510	TGFBI
O Linked Glycosylation	0.88	1	402	111	1	21510	ADAMTS4
Telomere Maintenance	0.88	1	402	113	1	21510	TERT
Complement Cascade	0.89	1	402	115	1	21510	CFB
Infectious Disease	0.89	1	402	924	13	21510	CTSL,FCGR2A,FCGR3A,GNGT1,GPR39,HTR7,IL1B,IL6,ISG15,MEFV,MET,PARP14,PTHLH
Parasite Infection	0.89	1	402	116	1	21510	FCGR3A
Selenoamino Acid Metabolism	0.89	1	402	118	1	21510	NNMT
Tcr Signaling	0.9	1	402	124	1	21510	TRAT1
Cardiac Conduction	0.91	1	402	127	1	21510	SCN8A
Glycerophospholipid Biosynthesis	0.91	1	402	128	1	21510	LPCAT1
Mhc Class Ii Antigen Presentation	0.91	1	402	126	1	21510	CTSL
Oxidative Stress Induced Senescence	0.91	1	402	126	1	21510	CDKN2A
Sensory Perception	0.92	1	402	575	7	21510	ABCA4,AGRN,CNGB1,GNGT1,MYO3B,RBP1,RTP4
Signaling By Ntrks	0.92	1	402	134	1	21510	NTRK1
Signaling By Nuclear Receptors	0.92	1	402	297	3	21510	GNGT1,MMP3,MMP9
Antigen Processing Ubiquitination Proteasome Degradation	0.93	1	402	308	3	21510	HERC5,SOCS1,SOCS3
C Type Lectin Receptors Clrs	0.93	1	402	140	1	21510	IL1B
Chromosome Maintenance	0.93	1	402	140	1	21510	TERT
Tcf Dependent Signaling In Response To Wnt	0.93	1	402	234	2	21510	KREMEN2,TERT
Beta Catenin Independent Wnt Signaling	0.94	1	402	146	1	21510	GNGT1
Metabolism Of Steroids	0.94	1	402	151	1	21510	CYP27B1
Mitotic G1 Phase And G1 S Transition	0.94	1	402	149	1	21510	CDKN2A
Rhoa Gtpase Cycle	0.94	1	402	149	1	21510	PCDH7
Cdc42 Gtpase Cycle	0.95	1	402	159	1	21510	PLEKHG4B
Influenza Infection	0.95	1	402	157	1	21510	ISG15
Regulation Of Tp53 Activity	0.95	1	402	160	1	21510	CDKN2A
Regulation Of Expression Of Slits And Robos	0.96	1	402	172	1	21510	COL4A5
Transport Of Small Molecules	0.96	1	402	728	8	21510	ABCA4,CA2,GNGT1,SLC11A1,SLC16A1,SLC2A9,SLC6A2,TTYH3
Ion Channel Transport	0.97	1	402	183	1	21510	TTYH3
Mrna Splicing	0.97	1	402	188	1	21510	ELAVL2
Rho Gtpase Cycle	0.97	1	402	444	4	21510	EPSTI1,KIF14,PCDH7,PLEKHG4B
The Citric Acid Tca Cycle And Respiratory Electron Transport	0.97	1	402	178	1	21510	SLC16A1
Cilium Assembly	0.98	1	402	202	1	21510	CNGB1
Muscle Contraction	0.98	1	402	195	1	21510	SCN8A
Neurotransmitter Receptors And Postsynaptic Signal Transmission	0.98	1	402	205	1	21510	GNGT1
Phospholipid Metabolism	0.98	1	402	211	1	21510	LPCAT1
Cellular Responses To External Stimuli	0.99	1	402	706	6	21510	CDKN2A,COL4A6,HMGA2,IL6,MT2A,SERPINH1
Neddylation	0.99	1	402	234	1	21510	SOCS3
Processing Of Capped Intron Containing Pre Mrna	0.99	1	402	242	1	21510	ELAVL2
Signaling By Notch	0.99	1	402	247	1	21510	STAT1
Transmission Across Chemical Synapses	0.99	1	402	269	1	21510	GNGT1
2 Ltr Circle Formation	1	1	402	7	0	21510
Abacavir Metabolism	1	1	402	5	0	21510
Abacavir Transmembrane Transport	1	1	402	5	0	21510
Abacavir Transport And Metabolism	1	1	402	10	0	21510
Abc Transporter Disorders	1	1	402	77	0	21510
Abc Transporters In Lipid Homeostasis	1	1	402	18	0	21510
Aberrant Regulation Of Mitotic Exit In Cancer Due To Rb1 Defects	1	1	402	20	0	21510
Aberrant Regulation Of Mitotic G1 S Transition In Cancer Due To Rb1 Defects	1	1	402	17	0	21510
Abortive Elongation Of Hiv 1 Transcript In The Absence Of Tat	1	1	402	23	0	21510
Acetylcholine Binding And Downstream Events	1	1	402	14	0	21510
Acetylcholine Inhibits Contraction Of Outer Hair Cells	1	1	402	5	0	21510
Acetylcholine Neurotransmitter Release Cycle	1	1	402	17	0	21510
Acetylcholine Regulates Insulin Secretion	1	1	402	10	0	21510
Acrosome Reaction And Sperm Oocyte Membrane Binding	1	1	402	6	0	21510
Activated Notch1 Transmits Signal To The Nucleus	1	1	402	31	0	21510
Activated Ntrk2 Signals Through Cdk5	1	1	402	6	0	21510
Activated Ntrk2 Signals Through Frs2 And Frs3	1	1	402	11	0	21510
Activated Ntrk2 Signals Through Fyn	1	1	402	7	0	21510
Activated Ntrk2 Signals Through Pi3k	1	1	402	7	0	21510
Activated Ntrk2 Signals Through Ras	1	1	402	9	0	21510
Activated Ntrk3 Signals Through Pi3k	1	1	402	6	0	21510
Activated Ntrk3 Signals Through Ras	1	1	402	8	0	21510
Activated Pkn1 Stimulates Transcription Of Ar Androgen Receptor Regulated Genes Klk2 And Klk3	1	1	402	67	0	21510
Activated Tak1 Mediates P38 Mapk Activation	1	1	402	23	0	21510
Activation Of Ampk Downstream Of Nmdars	1	1	402	29	0	21510
Activation Of Atr In Response To Replication Stress	1	1	402	37	0	21510
Activation Of Bad And Translocation To Mitochondria	1	1	402	15	0	21510
Activation Of Bh3 Only Proteins	1	1	402	30	0	21510
Activation Of Caspases Through Apoptosome Mediated Cleavage	1	1	402	6	0	21510
Activation Of Gene Expression By Srebf Srebp	1	1	402	42	0	21510
Activation Of Irf3 Irf7 Mediated By Tbk1 Ikk Epsilon	1	1	402	17	0	21510
Activation Of Nima Kinases Nek9 Nek6 Nek7	1	1	402	7	0	21510
Activation Of Nmda Receptors And Postsynaptic Events	1	1	402	94	0	21510
Activation Of Noxa And Translocation To Mitochondria	1	1	402	5	0	21510
Activation Of Ppargc1a Pgc 1alpha By Phosphorylation	1	1	402	10	0	21510
Activation Of Puma And Translocation To Mitochondria	1	1	402	9	0	21510
Activation Of Rac1	1	1	402	13	0	21510
Activation Of Rac1 Downstream Of Nmdars	1	1	402	7	0	21510
Activation Of Ras In B Cells	1	1	402	5	0	21510
Activation Of Smo	1	1	402	18	0	21510
Activation Of The Ap 1 Family Of Transcription Factors	1	1	402	10	0	21510
Activation Of The Mrna Upon Binding Of The Cap Binding Complex And Eifs And Subsequent Binding To 43s	1	1	402	60	0	21510
Activation Of The Pre Replicative Complex	1	1	402	33	0	21510
Activation Of The Tfap2 Ap 2 Family Of Transcription Factors	1	1	402	12	0	21510
Acyl Chain Remodeling Of Cl	1	1	402	6	0	21510
Acyl Chain Remodeling Of Dag And Tag	1	1	402	7	0	21510
Acyl Chain Remodelling Of Pe	1	1	402	29	0	21510
Acyl Chain Remodelling Of Pi	1	1	402	17	0	21510
Acyl Chain Remodelling Of Ps	1	1	402	22	0	21510
Adenylate Cyclase Activating Pathway	1	1	402	10	0	21510
Adenylate Cyclase Inhibitory Pathway	1	1	402	14	0	21510
Adrenoceptors	1	1	402	9	0	21510
Advanced Glycosylation Endproduct Receptor Signaling	1	1	402	13	0	21510
Aflatoxin Activation And Detoxification	1	1	402	19	0	21510
Aggrephagy	1	1	402	44	0	21510
Akt Phosphorylates Targets In The Cytosol	1	1	402	14	0	21510
Akt Phosphorylates Targets In The Nucleus	1	1	402	10	0	21510
Alpha Defensins	1	1	402	10	0	21510
Alpha Linolenic Omega3 And Linoleic Omega6 Acid Metabolism	1	1	402	13	0	21510
Alpha Oxidation Of Phytanate	1	1	402	6	0	21510
Alpha Protein Kinase 1 Signaling Pathway	1	1	402	11	0	21510
Amino Acid Conjugation	1	1	402	9	0	21510
Amino Acid Transport Across The Plasma Membrane	1	1	402	33	0	21510
Amino Acids Regulate Mtorc1	1	1	402	55	0	21510
Ampk Inhibits Chrebp Transcriptional Activation Activity	1	1	402	8	0	21510
Anchoring Of The Basal Body To The Plasma Membrane	1	1	402	97	0	21510
Androgen Biosynthesis	1	1	402	11	0	21510
Antigen Activates B Cell Receptor Bcr Leading To Generation Of Second Messengers	1	1	402	86	0	21510
Apc C Cdc20 Mediated Degradation Of Cyclin B	1	1	402	24	0	21510
Apc C Cdh1 Mediated Degradation Of Cdc20 And Other Apc C Cdh1 Targeted Proteins In Late Mitosis Early G1	1	1	402	74	0	21510
Apc C Mediated Degradation Of Cell Cycle Proteins	1	1	402	88	0	21510
Apc Cdc20 Mediated Degradation Of Nek2a	1	1	402	26	0	21510
Apex1 Independent Resolution Of Ap Sites Via The Single Nucleotide Replacement Pathway	1	1	402	7	0	21510
Apobec3g Mediated Resistance To Hiv 1 Infection	1	1	402	5	0	21510
Apoptosis Induced Dna Fragmentation	1	1	402	13	0	21510
Apoptotic Cleavage Of Cell Adhesion Proteins	1	1	402	11	0	21510
Apoptotic Cleavage Of Cellular Proteins	1	1	402	38	0	21510
Apoptotic Execution Phase	1	1	402	52	0	21510
Arachidonate Production From Dag	1	1	402	5	0	21510
Arachidonic Acid Metabolism	1	1	402	59	0	21510
Aryl Hydrocarbon Receptor Signalling	1	1	402	8	0	21510
Asparagine N Linked Glycosylation	1	1	402	305	0	21510
Aspartate And Asparagine Metabolism	1	1	402	11	0	21510
Assembly And Cell Surface Presentation Of Nmda Receptors	1	1	402	44	0	21510
Assembly Of Active Lpl And Lipc Lipase Complexes	1	1	402	19	0	21510
Assembly Of The Hiv Virion	1	1	402	16	0	21510
Assembly Of The Orc Complex At The Origin Of Replication	1	1	402	6	0	21510
Assembly Of The Pre Replicative Complex	1	1	402	68	0	21510
Association Of Tric Cct With Target Proteins During Biosynthesis	1	1	402	39	0	21510
Asymmetric Localization Of Pcp Proteins	1	1	402	64	0	21510
Atf4 Activates Genes In Response To Endoplasmic Reticulum Stress	1	1	402	27	0	21510
Atf6 Atf6 Alpha Activates Chaperone Genes	1	1	402	10	0	21510
Atf6 Atf6 Alpha Activates Chaperones	1	1	402	12	0	21510
Auf1 Hnrnp D0 Binds And Destabilizes Mrna	1	1	402	55	0	21510
Aurka Activation By Tpx2	1	1	402	72	0	21510
Autophagy	1	1	402	151	0	21510
B Wich Complex Positively Regulates Rrna Expression	1	1	402	91	0	21510
Base Excision Repair	1	1	402	91	0	21510
Base Excision Repair Ap Site Formation	1	1	402	63	0	21510
Bbsome Mediated Cargo Targeting To Cilium	1	1	402	23	0	21510
Beta Catenin Phosphorylation Cascade	1	1	402	17	0	21510
Beta Defensins	1	1	402	42	0	21510
Beta Oxidation Of Butanoyl Coa To Acetyl Coa	1	1	402	5	0	21510
Beta Oxidation Of Decanoyl Coa To Octanoyl Coa Coa	1	1	402	6	0	21510
Beta Oxidation Of Hexanoyl Coa To Butanoyl Coa	1	1	402	5	0	21510
Beta Oxidation Of Lauroyl Coa To Decanoyl Coa Coa	1	1	402	5	0	21510
Beta Oxidation Of Octanoyl Coa To Hexanoyl Coa	1	1	402	5	0	21510
Beta Oxidation Of Pristanoyl Coa	1	1	402	9	0	21510
Beta Oxidation Of Very Long Chain Fatty Acids	1	1	402	11	0	21510
Bh3 Only Proteins Associate With And Inactivate Anti Apoptotic Bcl 2 Members	1	1	402	9	0	21510
Bicarbonate Transporters	1	1	402	10	0	21510
Bile Acid And Bile Salt Metabolism	1	1	402	43	0	21510
Binding Of Tcf Lef Ctnnb1 To Target Gene Promoters	1	1	402	8	0	21510
Biosynthesis Of Epa Derived Spms	1	1	402	6	0	21510
Biosynthesis Of Maresin Like Spms	1	1	402	6	0	21510
Biosynthesis Of Maresins	1	1	402	8	0	21510
Biosynthesis Of Specialized Proresolving Mediators Spms	1	1	402	19	0	21510
Biosynthesis Of The N Glycan Precursor Dolichol Lipid Linked Oligosaccharide Llo And Transfer To A Nascent Protein	1	1	402	78	0	21510
Biotin Transport And Metabolism	1	1	402	11	0	21510
Blood Group Systems Biosynthesis	1	1	402	21	0	21510
Branched Chain Amino Acid Catabolism	1	1	402	21	0	21510
Budding And Maturation Of Hiv Virion	1	1	402	28	0	21510
Butyrate Response Factor 1 Brf1 Binds And Destabilizes Mrna	1	1	402	17	0	21510
Ca Dependent Events	1	1	402	37	0	21510
Ca2 Activated K Channels	1	1	402	9	0	21510
Calcineurin Activates Nfat	1	1	402	9	0	21510
Calcitonin Like Ligand Receptors	1	1	402	10	0	21510
Calnexin Calreticulin Cycle	1	1	402	26	0	21510
Camk Iv Mediated Phosphorylation Of Creb	1	1	402	10	0	21510
Carboxyterminal Post Translational Modifications Of Tubulin	1	1	402	46	0	21510
Cargo Concentration In The Er	1	1	402	33	0	21510
Cargo Recognition For Clathrin Mediated Endocytosis	1	1	402	105	0	21510
Carnitine Metabolism	1	1	402	14	0	21510
Caspase Activation Via Death Receptors In The Presence Of Ligand	1	1	402	16	0	21510
Caspase Activation Via Dependence Receptors In The Absence Of Ligand	1	1	402	10	0	21510
Caspase Activation Via Extrinsic Apoptotic Signalling Pathway	1	1	402	26	0	21510
Caspase Mediated Cleavage Of Cytoskeletal Proteins	1	1	402	12	0	21510
Cation Coupled Chloride Cotransporters	1	1	402	7	0	21510
Cd209 Dc Sign Signaling	1	1	402	21	0	21510
Cd22 Mediated Bcr Regulation	1	1	402	61	0	21510
Cdc6 Association With The Orc Origin Complex	1	1	402	11	0	21510
Cell Cycle	1	1	402	693	2	21510	CDKN2A,TERT
Cell Cycle Checkpoints	1	1	402	292	1	21510	CDKN2A
Cell Cycle Mitotic	1	1	402	561	1	21510	CDKN2A
Cell Death Signalling Via Nrage Nrif And Nade	1	1	402	76	0	21510
Cell Extracellular Matrix Interactions	1	1	402	18	0	21510
Cellular Response To Chemical Stress	1	1	402	160	0	21510
Cellular Response To Hypoxia	1	1	402	75	0	21510
Cellular Response To Starvation	1	1	402	157	0	21510
Cgmp Effects	1	1	402	16	0	21510
Chaperone Mediated Autophagy	1	1	402	22	0	21510
Chk1 Chk2 Cds1 Mediated Inactivation Of Cyclin B Cdk1 Complex	1	1	402	13	0	21510
Chl1 Interactions	1	1	402	9	0	21510
Cholesterol Biosynthesis	1	1	402	25	0	21510
Choline Catabolism	1	1	402	6	0	21510
Chrebp Activates Metabolic Gene Expression	1	1	402	8	0	21510
Chromatin Modifying Enzymes	1	1	402	274	0	21510
Chylomicron Assembly	1	1	402	10	0	21510
Chylomicron Clearance	1	1	402	5	0	21510
Chylomicron Remodeling	1	1	402	10	0	21510
Citric Acid Cycle Tca Cycle	1	1	402	22	0	21510
Class C 3 Metabotropic Glutamate Pheromone Receptors	1	1	402	39	0	21510
Class I Peroxisomal Membrane Protein Import	1	1	402	20	0	21510
Clathrin Mediated Endocytosis	1	1	402	145	0	21510
Clec7a Dectin 1 Induces Nfat Activation	1	1	402	11	0	21510
Cobalamin Cbl Vitamin B12 Transport And Metabolism	1	1	402	21	0	21510
Coenzyme A Biosynthesis	1	1	402	8	0	21510
Cohesin Loading Onto Chromatin	1	1	402	10	0	21510
Competing Endogenous Rnas Cernas Regulate Pten Translation	1	1	402	8	0	21510
Complex I Biogenesis	1	1	402	57	0	21510
Condensation Of Prometaphase Chromosomes	1	1	402	11	0	21510
Condensation Of Prophase Chromosomes	1	1	402	74	0	21510
Conjugation Of Benzoate With Glycine	1	1	402	6	0	21510
Constitutive Signaling By Akt1 E17k In Cancer	1	1	402	26	0	21510
Constitutive Signaling By Egfrviii	1	1	402	15	0	21510
Constitutive Signaling By Ligand Responsive Egfr Cancer Variants	1	1	402	19	0	21510
Constitutive Signaling By Overexpressed Erbb2	1	1	402	11	0	21510
Conversion From Apc C Cdc20 To Apc C Cdh1 In Late Anaphase	1	1	402	20	0	21510
Cooperation Of Prefoldin And Tric Cct In Actin And Tubulin Folding	1	1	402	33	0	21510
Copi Dependent Golgi To Er Retrograde Traffic	1	1	402	100	0	21510
Copi Independent Golgi To Er Retrograde Traffic	1	1	402	53	0	21510
Copi Mediated Anterograde Transport	1	1	402	102	0	21510
Copii Mediated Vesicle Transport	1	1	402	68	0	21510
Creatine Metabolism	1	1	402	11	0	21510
Creation Of C4 And C2 Activators	1	1	402	71	0	21510
Creb Phosphorylation	1	1	402	7	0	21510
Creb1 Phosphorylation Through Nmda Receptor Mediated Activation Of Ras Signaling	1	1	402	28	0	21510
Creb1 Phosphorylation Through The Activation Of Adenylate Cyclase	1	1	402	12	0	21510
Creb1 Phosphorylation Through The Activation Of Camkii Camkk Camkiv Cascasde	1	1	402	8	0	21510
Creb3 Factors Activate Genes	1	1	402	9	0	21510
Cristae Formation	1	1	402	31	0	21510
Crmps In Sema3a Signaling	1	1	402	16	0	21510
Cross Presentation Of Particulate Exogenous Antigens Phagosomes	1	1	402	8	0	21510
Cross Presentation Of Soluble Exogenous Antigens Endosomes	1	1	402	50	0	21510
Cyclin A B1 B2 Associated Events During G2 M Transition	1	1	402	25	0	21510
Cyclin A Cdk2 Associated Events At S Phase Entry	1	1	402	85	0	21510
Cyp2e1 Reactions	1	1	402	11	0	21510
Cytochrome C Mediated Apoptotic Response	1	1	402	13	0	21510
Cytoprotection By Hmox1	1	1	402	124	0	21510
Cytosolic Iron Sulfur Cluster Assembly	1	1	402	13	0	21510
Dag And Ip3 Signaling	1	1	402	41	0	21510
Darpp 32 Events	1	1	402	24	0	21510
Dcc Mediated Attractive Signaling	1	1	402	14	0	21510
Deactivation Of The Beta Catenin Transactivating Complex	1	1	402	42	0	21510
Deadenylation Dependent Mrna Decay	1	1	402	56	0	21510
Deadenylation Of Mrna	1	1	402	25	0	21510
Death Receptor Signalling	1	1	402	141	0	21510
Dectin 1 Mediated Noncanonical Nf Kb Signaling	1	1	402	62	0	21510
Dectin 2 Family	1	1	402	26	0	21510
Defective B4galt1 Causes B4galt1 Cdg Cdg 2d	1	1	402	8	0	21510
Defective C1galt1c1 Causes Tn Polyagglutination Syndrome Tnps	1	1	402	17	0	21510
Defective Cftr Causes Cystic Fibrosis	1	1	402	61	0	21510
Defective Chst6 Causes Mcdc1	1	1	402	8	0	21510
Defective Csf2rb Causes Smdp5	1	1	402	8	0	21510
Defective F9 Activation	1	1	402	6	0	21510
Defective Factor Ix Causes Hemophilia B	1	1	402	9	0	21510
Defective Factor Viii Causes Hemophilia A	1	1	402	7	0	21510
Defective Galnt3 Causes Familial Hyperphosphatemic Tumoral Calcinosis Hftc	1	1	402	16	0	21510
Defective Lfng Causes Scdo3	1	1	402	5	0	21510
Defective Ripk1 Mediated Regulated Necrosis	1	1	402	5	0	21510
Defective St3gal3 Causes Mct12 And Eiee15	1	1	402	8	0	21510
Defects In Biotin Btn Metabolism	1	1	402	8	0	21510
Defects In Cobalamin B12 Metabolism	1	1	402	14	0	21510
Defects In Vitamin And Cofactor Metabolism	1	1	402	22	0	21510
Defects Of Contact Activation System Cas And Kallikrein Kinin System Kks	1	1	402	16	0	21510
Defensins	1	1	402	52	0	21510
Degradation Of Axin	1	1	402	55	0	21510
Degradation Of Beta Catenin By The Destruction Complex	1	1	402	85	0	21510
Degradation Of Cysteine And Homocysteine	1	1	402	14	0	21510
Degradation Of Dvl	1	1	402	57	0	21510
Degradation Of Gli1 By The Proteasome	1	1	402	60	0	21510
Depolymerisation Of The Nuclear Lamina	1	1	402	15	0	21510
Deposition Of New Cenpa Containing Nucleosomes At The Centromere	1	1	402	73	0	21510
Deregulated Cdk5 Triggers Multiple Neurodegenerative Pathways In Alzheimer S Disease Models	1	1	402	22	0	21510
Detoxification Of Reactive Oxygen Species	1	1	402	37	0	21510
Dex H Box Helicases Activate Type I Ifn And Inflammatory Cytokines Production	1	1	402	7	0	21510
Digestion	1	1	402	23	0	21510
Digestion And Absorption	1	1	402	28	0	21510
Digestion Of Dietary Carbohydrate	1	1	402	11	0	21510
Digestion Of Dietary Lipid	1	1	402	7	0	21510
Disassembly Of The Destruction Complex And Recruitment Of Axin To The Membrane	1	1	402	31	0	21510
Diseases Associated With Glycosylation Precursor Biosynthesis	1	1	402	18	0	21510
Diseases Associated With N Glycosylation Of Proteins	1	1	402	17	0	21510
Diseases Associated With Surfactant Metabolism	1	1	402	10	0	21510
Diseases Of Base Excision Repair	1	1	402	5	0	21510
Diseases Of Carbohydrate Metabolism	1	1	402	34	0	21510
Diseases Of Dna Repair	1	1	402	12	0	21510
Diseases Of Immune System	1	1	402	31	0	21510
Diseases Of Mismatch Repair Mmr	1	1	402	5	0	21510
Diseases Of Mitotic Cell Cycle	1	1	402	38	0	21510
Disinhibition Of Snare Formation	1	1	402	5	0	21510
Displacement Of Dna Glycosylase By Apex1	1	1	402	9	0	21510
Dna Damage Recognition In Gg Ner	1	1	402	38	0	21510
Dna Damage Reversal	1	1	402	8	0	21510
Dna Double Strand Break Repair	1	1	402	167	0	21510
Dna Double Strand Break Response	1	1	402	78	0	21510
Dna Methylation	1	1	402	65	0	21510
Dna Repair	1	1	402	332	1	21510	ISG15
Dna Replication	1	1	402	128	0	21510
Dna Replication Initiation	1	1	402	8	0	21510
Dna Replication Pre Initiation	1	1	402	85	0	21510
Dna Strand Elongation	1	1	402	32	0	21510
Dopamine Neurotransmitter Release Cycle	1	1	402	23	0	21510
Dopamine Receptors	1	1	402	5	0	21510
Downregulation Of Erbb2 Erbb3 Signaling	1	1	402	13	0	21510
Downregulation Of Erbb2 Signaling	1	1	402	29	0	21510
Downregulation Of Erbb4 Signaling	1	1	402	9	0	21510
Downregulation Of Smad2 3 Smad4 Transcriptional Activity	1	1	402	23	0	21510
Downstream Signaling Events Of B Cell Receptor Bcr	1	1	402	81	0	21510
Downstream Signaling Of Activated Fgfr2	1	1	402	30	0	21510
Downstream Signaling Of Activated Fgfr3	1	1	402	25	0	21510
Downstream Signaling Of Activated Fgfr4	1	1	402	27	0	21510
Dual Incision In Gg Ner	1	1	402	41	0	21510
Dual Incision In Tc Ner	1	1	402	65	0	21510
E2f Enabled Inhibition Of Pre Replication Complex Formation	1	1	402	9	0	21510
E2f Mediated Regulation Of Dna Replication	1	1	402	22	0	21510
Early Phase Of Hiv Life Cycle	1	1	402	14	0	21510
Effects Of Pip2 Hydrolysis	1	1	402	27	0	21510
Egfr Downregulation	1	1	402	31	0	21510
Egfr Interacts With Phospholipase C Gamma	1	1	402	9	0	21510
Egr2 And Sox10 Mediated Initiation Of Schwann Cell Myelination	1	1	402	29	0	21510
Eicosanoid Ligand Binding Receptors	1	1	402	15	0	21510
Eicosanoids	1	1	402	12	0	21510
Electric Transmission Across Gap Junctions	1	1	402	5	0	21510
Elevation Of Cytosolic Ca2 Levels	1	1	402	16	0	21510
Endogenous Sterols	1	1	402	28	0	21510
Endosomal Sorting Complex Required For Transport Escrt	1	1	402	31	0	21510
Energy Dependent Regulation Of Mtor By Lkb1 Ampk	1	1	402	29	0	21510
Enos Activation	1	1	402	11	0	21510
Epha Mediated Growth Cone Collapse	1	1	402	29	0	21510
Epigenetic Regulation Of Gene Expression	1	1	402	148	0	21510
Er Quality Control Compartment Erqc	1	1	402	21	0	21510
Er To Golgi Anterograde Transport	1	1	402	155	0	21510
Erbb2 Activates Ptk6 Signaling	1	1	402	13	0	21510
Erbb2 Regulates Cell Motility	1	1	402	15	0	21510
Ercc6 Csb And Ehmt2 G9a Positively Regulate Rrna Expression	1	1	402	76	0	21510
Erk Mapk Targets	1	1	402	22	0	21510
Erks Are Inactivated	1	1	402	13	0	21510
Erythropoietin Activates Phosphoinositide 3 Kinase Pi3k	1	1	402	12	0	21510
Erythropoietin Activates Phospholipase C Gamma Plcg	1	1	402	7	0	21510
Erythropoietin Activates Ras	1	1	402	14	0	21510
Erythropoietin Activates Stat5	1	1	402	7	0	21510
Establishment Of Sister Chromatid Cohesion	1	1	402	11	0	21510
Estrogen Biosynthesis	1	1	402	6	0	21510
Estrogen Dependent Gene Expression	1	1	402	150	0	21510
Estrogen Dependent Nuclear Events Downstream Of Esr Membrane Signaling	1	1	402	24	0	21510
Estrogen Stimulated Signaling Through Prkcz	1	1	402	6	0	21510
Ethanol Oxidation	1	1	402	12	0	21510
Eukaryotic Translation Elongation	1	1	402	94	0	21510
Eukaryotic Translation Initiation	1	1	402	120	0	21510
Export Of Viral Ribonucleoproteins From Nucleus	1	1	402	33	0	21510
Extrinsic Pathway Of Fibrin Clot Formation	1	1	402	5	0	21510
Factors Involved In Megakaryocyte Development And Platelet Production	1	1	402	170	0	21510
Fanconi Anemia Pathway	1	1	402	39	0	21510
Fasl Cd95l Signaling	1	1	402	5	0	21510
Fatty Acid Metabolism	1	1	402	177	0	21510
Fatty Acids	1	1	402	15	0	21510
Fatty Acids Bound To Gpr40 Ffar1 Regulate Insulin Secretion	1	1	402	8	0	21510
Fatty Acyl Coa Biosynthesis	1	1	402	37	0	21510
Fbxw7 Mutants And Notch1 In Cancer	1	1	402	5	0	21510
Fc Epsilon Receptor Fceri Signaling	1	1	402	186	0	21510
Fceri Mediated Ca 2 Mobilization	1	1	402	86	0	21510
Fceri Mediated Mapk Activation	1	1	402	87	0	21510
Fceri Mediated Nf Kb Activation	1	1	402	136	0	21510
Fertilization	1	1	402	26	0	21510
Fgfr1 Ligand Binding And Activation	1	1	402	16	0	21510
Fgfr1b Ligand Binding And Activation	1	1	402	6	0	21510
Fgfr1c Ligand Binding And Activation	1	1	402	12	0	21510
Fgfr2 Alternative Splicing	1	1	402	27	0	21510
Fgfr2 Ligand Binding And Activation	1	1	402	20	0	21510
Fgfr2 Mutant Receptor Activation	1	1	402	33	0	21510
Fgfr2b Ligand Binding And Activation	1	1	402	10	0	21510
Fgfr2c Ligand Binding And Activation	1	1	402	13	0	21510
Fgfr3 Ligand Binding And Activation	1	1	402	13	0	21510
Fgfr3b Ligand Binding And Activation	1	1	402	7	0	21510
Fgfrl1 Modulation Of Fgfr1 Signaling	1	1	402	13	0	21510
Fibronectin Matrix Formation	1	1	402	6	0	21510
Ficolins Bind To Repetitive Carbohydrate Structures On The Target Cell Surface	1	1	402	5	0	21510
Flt3 Signaling	1	1	402	38	0	21510
Flt3 Signaling By Cbl Mutants	1	1	402	7	0	21510
Flt3 Signaling In Disease	1	1	402	28	0	21510
Flt3 Signaling Through Src Family Kinases	1	1	402	6	0	21510
Folding Of Actin By Cct Tric	1	1	402	10	0	21510
Formation Of Apoptosome	1	1	402	11	0	21510
Formation Of Atp By Chemiosmotic Coupling	1	1	402	18	0	21510
Formation Of Incision Complex In Gg Ner	1	1	402	43	0	21510
Formation Of Rna Pol Ii Elongation Complex	1	1	402	58	0	21510
Formation Of Tc Ner Pre Incision Complex	1	1	402	53	0	21510
Formation Of The Cornified Envelope	1	1	402	129	0	21510
Formation Of The Early Elongation Complex	1	1	402	33	0	21510
Formation Of Tubulin Folding Intermediates By Cct Tric	1	1	402	26	0	21510
Formation Of Xylulose 5 Phosphate	1	1	402	5	0	21510
Foxo Mediated Transcription	1	1	402	66	0	21510
Foxo Mediated Transcription Of Cell Cycle Genes	1	1	402	17	0	21510
Foxo Mediated Transcription Of Cell Death Genes	1	1	402	16	0	21510
Foxo Mediated Transcription Of Oxidative Stress Metabolic And Neuronal Genes	1	1	402	30	0	21510
Free Fatty Acid Receptors	1	1	402	5	0	21510
Free Fatty Acids Regulate Insulin Secretion	1	1	402	11	0	21510
Frs Mediated Fgfr1 Signaling	1	1	402	23	0	21510
Frs Mediated Fgfr2 Signaling	1	1	402	25	0	21510
Frs Mediated Fgfr3 Signaling	1	1	402	20	0	21510
Frs Mediated Fgfr4 Signaling	1	1	402	22	0	21510
Fructose Catabolism	1	1	402	5	0	21510
Fructose Metabolism	1	1	402	7	0	21510
G Protein Mediated Events	1	1	402	54	0	21510
G0 And Early G1	1	1	402	27	0	21510
G1 S Specific Transcription	1	1	402	29	0	21510
G2 M Checkpoints	1	1	402	168	0	21510
G2 M Dna Damage Checkpoint	1	1	402	95	0	21510
G2 M Dna Replication Checkpoint	1	1	402	5	0	21510
G2 Phase	1	1	402	5	0	21510
Gab1 Signalosome	1	1	402	17	0	21510
Gaba Synthesis Release Reuptake And Degradation	1	1	402	19	0	21510
Galactose Catabolism	1	1	402	5	0	21510
Gap Filling Dna Repair Synthesis And Ligation In Gg Ner	1	1	402	25	0	21510
Gap Junction Degradation	1	1	402	12	0	21510
Gdp Fucose Biosynthesis	1	1	402	6	0	21510
Gene And Protein Expression By Jak Stat Signaling After Interleukin 12 Stimulation	1	1	402	38	0	21510
Gene Silencing By Rna	1	1	402	140	0	21510
Generation Of Second Messenger Molecules	1	1	402	39	0	21510
Gli Proteins Bind Promoters Of Hh Responsive Genes To Promote Transcription	1	1	402	7	0	21510
Global Genome Nucleotide Excision Repair Gg Ner	1	1	402	84	0	21510
Glucagon Signaling In Metabolic Regulation	1	1	402	33	0	21510
Glucocorticoid Biosynthesis	1	1	402	10	0	21510
Gluconeogenesis	1	1	402	34	0	21510
Glucose Metabolism	1	1	402	92	0	21510
Glucuronidation	1	1	402	25	0	21510
Glutamate And Glutamine Metabolism	1	1	402	14	0	21510
Glutamate Neurotransmitter Release Cycle	1	1	402	24	0	21510
Glutathione Conjugation	1	1	402	36	0	21510
Glutathione Synthesis And Recycling	1	1	402	12	0	21510
Glycerophospholipid Catabolism	1	1	402	7	0	21510
Glycogen Breakdown Glycogenolysis	1	1	402	15	0	21510
Glycogen Metabolism	1	1	402	27	0	21510
Glycogen Storage Diseases	1	1	402	16	0	21510
Glycogen Synthesis	1	1	402	16	0	21510
Glycolysis	1	1	402	72	0	21510
Glycosphingolipid Metabolism	1	1	402	45	0	21510
Glyoxylate Metabolism And Glycine Degradation	1	1	402	31	0	21510
Golgi Associated Vesicle Biogenesis	1	1	402	56	0	21510
Golgi Cisternae Pericentriolar Stack Reorganization	1	1	402	14	0	21510
Golgi To Er Retrograde Transport	1	1	402	134	0	21510
Gp1b Ix V Activation Signalling	1	1	402	12	0	21510
Grb2 Events In Erbb2 Signaling	1	1	402	16	0	21510
Grb2 Sos Provides Linkage To Mapk Signaling For Integrins	1	1	402	15	0	21510
Grb7 Events In Erbb2 Signaling	1	1	402	5	0	21510
Hats Acetylate Histones	1	1	402	142	0	21510
Hcmv Early Events	1	1	402	138	0	21510
Hcmv Infection	1	1	402	162	0	21510
Hcmv Late Events	1	1	402	116	0	21510
Hdacs Deacetylate Histones	1	1	402	94	0	21510
Hdl Assembly	1	1	402	8	0	21510
Hdl Clearance	1	1	402	5	0	21510
Hdl Remodeling	1	1	402	10	0	21510
Hdms Demethylate Histones	1	1	402	50	0	21510
Hdr Through Homologous Recombination Hrr	1	1	402	67	0	21510
Hdr Through Mmej Alt Nhej	1	1	402	10	0	21510
Hdr Through Single Strand Annealing Ssa	1	1	402	37	0	21510
Hedgehog Ligand Biogenesis	1	1	402	65	0	21510
Hedgehog Off State	1	1	402	113	0	21510
Hedgehog On State	1	1	402	86	0	21510
Heme Biosynthesis	1	1	402	14	0	21510
Heme Degradation	1	1	402	15	0	21510
Heme Signaling	1	1	402	48	0	21510
Highly Calcium Permeable Nicotinic Acetylcholine Receptors	1	1	402	9	0	21510
Highly Calcium Permeable Postsynaptic Nicotinic Acetylcholine Receptors	1	1	402	11	0	21510
Highly Sodium Permeable Postsynaptic Acetylcholine Nicotinic Receptors	1	1	402	7	0	21510
Histidine Catabolism	1	1	402	8	0	21510
Hiv Elongation Arrest And Recovery	1	1	402	33	0	21510
Hiv Infection	1	1	402	231	0	21510
Hiv Life Cycle	1	1	402	149	0	21510
Hiv Transcription Elongation	1	1	402	43	0	21510
Hiv Transcription Initiation	1	1	402	47	0	21510
Homologous Dna Pairing And Strand Exchange	1	1	402	42	0	21510
Homology Directed Repair	1	1	402	138	0	21510
Hormone Ligand Binding Receptors	1	1	402	12	0	21510
Host Interactions Of Hiv Factors	1	1	402	131	0	21510
Hsp90 Chaperone Cycle For Steroid Hormone Receptors Shr	1	1	402	57	0	21510
Hur Elavl1 Binds And Stabilizes Mrna	1	1	402	8	0	21510
Hyaluronan Uptake And Degradation	1	1	402	12	0	21510
Hydrolysis Of Lpc	1	1	402	9	0	21510
Ikba Variant Leads To Eda Id	1	1	402	7	0	21510
Ikk Complex Recruitment Mediated By Rip1	1	1	402	23	0	21510
Inactivation Of Cdc42 And Rac1	1	1	402	8	0	21510
Infection With Mycobacterium Tuberculosis	1	1	402	27	0	21510
Inhibition Of Dna Recombination At Telomere	1	1	402	68	0	21510
Inhibition Of Replication Initiation Of Damaged Dna By Rb1 E2f1	1	1	402	13	0	21510
Inhibition Of The Proteolytic Activity Of Apc C Required For The Onset Of Anaphase By Mitotic Spindle Checkpoint Components	1	1	402	21	0	21510
Initiation Of Nuclear Envelope Ne Reformation	1	1	402	19	0	21510
Inla Mediated Entry Of Listeria Monocytogenes Into Host Cells	1	1	402	9	0	21510
Inositol Phosphate Metabolism	1	1	402	48	0	21510
Insertion Of Tail Anchored Proteins Into The Endoplasmic Reticulum Membrane	1	1	402	22	0	21510
Insulin Receptor Recycling	1	1	402	26	0	21510
Insulin Receptor Signalling Cascade	1	1	402	54	0	21510
Integration Of Provirus	1	1	402	9	0	21510
Integrin Signaling	1	1	402	27	0	21510
Interaction With Cumulus Cells And The Zona Pellucida	1	1	402	11	0	21510
Interactions Of Rev With Host Cellular Proteins	1	1	402	37	0	21510
Interactions Of Vpr With Host Cellular Proteins	1	1	402	37	0	21510
Interconversion Of Nucleotide Di And Triphosphates	1	1	402	29	0	21510
Interleukin 15 Signaling	1	1	402	14	0	21510
Interleukin 17 Signaling	1	1	402	71	0	21510
Interleukin 23 Signaling	1	1	402	9	0	21510
Interleukin 36 Pathway	1	1	402	7	0	21510
Interleukin 37 Signaling	1	1	402	21	0	21510
Intestinal Absorption	1	1	402	5	0	21510
Intra Golgi And Retrograde Golgi To Er Traffic	1	1	402	203	0	21510
Intra Golgi Traffic	1	1	402	44	0	21510
Intraflagellar Transport	1	1	402	54	0	21510
Ion Homeostasis	1	1	402	54	0	21510
Ion Transport By P Type Atpases	1	1	402	55	0	21510
Ionotropic Activity Of Kainate Receptors	1	1	402	10	0	21510
Irak1 Recruits Ikk Complex	1	1	402	14	0	21510
Irak2 Mediated Activation Of Tak1 Complex	1	1	402	10	0	21510
Irak4 Deficiency Tlr2 4	1	1	402	18	0	21510
Ire1alpha Activates Chaperones	1	1	402	50	0	21510
Irf3 Mediated Activation Of Type 1 Ifn	1	1	402	5	0	21510
Irf3 Mediated Induction Of Type I Ifn	1	1	402	13	0	21510
Iron Uptake And Transport	1	1	402	58	0	21510
Irs Activation	1	1	402	5	0	21510
Irs Mediated Signalling	1	1	402	48	0	21510
Jnk C Jun Kinases Phosphorylation And Activation Mediated By Activated Human Tak1	1	1	402	22	0	21510
Josephin Domain Dubs	1	1	402	12	0	21510
Keratan Sulfate Degradation	1	1	402	13	0	21510
Keratinization	1	1	402	217	0	21510
Ketone Body Metabolism	1	1	402	10	0	21510
Killing Mechanisms	1	1	402	12	0	21510
Kinesins	1	1	402	61	0	21510
Ksrp Khsrp Binds And Destabilizes Mrna	1	1	402	17	0	21510
Lagging Strand Synthesis	1	1	402	20	0	21510
Late Endosomal Microautophagy	1	1	402	34	0	21510
Ldl Clearance	1	1	402	19	0	21510
Lectin Pathway Of Complement Activation	1	1	402	8	0	21510
Leukotriene Receptors	1	1	402	5	0	21510
Lgi Adam Interactions	1	1	402	14	0	21510
Ligand Receptor Interactions	1	1	402	8	0	21510
Linoleic Acid La Metabolism	1	1	402	8	0	21510
Lipid Particle Organization	1	1	402	6	0	21510
Lipophagy	1	1	402	9	0	21510
Long Term Potentiation	1	1	402	23	0	21510
Loss Of Function Of Mecp2 In Rett Syndrome	1	1	402	13	0	21510
Loss Of Function Of Smad2 3 In Cancer	1	1	402	7	0	21510
Loss Of Mecp2 Binding Ability To The Ncor Smrt Complex	1	1	402	7	0	21510
Lrr Flii Interacting Protein 1 Lrrfip1 Activates Type I Ifn Production	1	1	402	5	0	21510
Ltc4 Cysltr Mediated Il4 Production	1	1	402	7	0	21510
Lysine Catabolism	1	1	402	12	0	21510
Lysosome Vesicle Biogenesis	1	1	402	35	0	21510
Lysosphingolipid And Lpa Receptors	1	1	402	14	0	21510
M Phase	1	1	402	417	0	21510
Map2k And Mapk Activation	1	1	402	40	0	21510
Map3k8 Tpl2 Dependent Mapk1 3 Activation	1	1	402	16	0	21510
Mapk Targets Nuclear Events Mediated By Map Kinases	1	1	402	31	0	21510
Mastl Facilitates Mitotic Progression	1	1	402	10	0	21510
Maturation Of Protein 3a	1	1	402	9	0	21510
Maturation Of Sars Cov 1 Spike Protein	1	1	402	5	0	21510
Maturation Of Sars Cov 2 Spike Protein	1	1	402	29	0	21510
Mecp2 Regulates Transcription Factors	1	1	402	5	0	21510
Mecp2 Regulates Transcription Of Neuronal Ligands	1	1	402	8	0	21510
Meiosis	1	1	402	119	0	21510
Meiotic Recombination	1	1	402	87	0	21510
Meiotic Synapsis	1	1	402	79	0	21510
Melanin Biosynthesis	1	1	402	5	0	21510
Membrane Trafficking	1	1	402	629	1	21510	GJA3
Metabolism Of Amine Derived Hormones	1	1	402	18	0	21510
Metabolism Of Angiotensinogen To Angiotensins	1	1	402	18	0	21510
Metabolism Of Cofactors	1	1	402	19	0	21510
Metabolism Of Lipids	1	1	402	741	2	21510	CYP27B1,LPCAT1
Metabolism Of Nitric Oxide Nos3 Activation And Regulation	1	1	402	15	0	21510
Metabolism Of Polyamines	1	1	402	59	0	21510
Metabolism Of Porphyrins	1	1	402	27	0	21510
Metabolism Of Rna	1	1	402	672	4	21510	APOBEC3A,ELAVL2,IGF2BP2,IGF2BP3
Metabolism Of Steroid Hormones	1	1	402	35	0	21510
Metal Sequestration By Antimicrobial Proteins	1	1	402	6	0	21510
Metalloprotease Dubs	1	1	402	37	0	21510
Methionine Salvage Pathway	1	1	402	6	0	21510
Microrna Mirna Biogenesis	1	1	402	25	0	21510
Mineralocorticoid Biosynthesis	1	1	402	6	0	21510
Miro Gtpase Cycle	1	1	402	8	0	21510
Miscellaneous Substrates	1	1	402	12	0	21510
Miscellaneous Transport And Binding Events	1	1	402	26	0	21510
Mismatch Repair	1	1	402	15	0	21510
Mitochondrial Biogenesis	1	1	402	94	0	21510
Mitochondrial Calcium Ion Transport	1	1	402	23	0	21510
Mitochondrial Fatty Acid Beta Oxidation	1	1	402	37	0	21510
Mitochondrial Fatty Acid Beta Oxidation Of Saturated Fatty Acids	1	1	402	11	0	21510
Mitochondrial Fatty Acid Beta Oxidation Of Unsaturated Fatty Acids	1	1	402	6	0	21510
Mitochondrial Iron Sulfur Cluster Biogenesis	1	1	402	13	0	21510
Mitochondrial Protein Import	1	1	402	65	0	21510
Mitochondrial Translation	1	1	402	96	0	21510
Mitochondrial Trna Aminoacylation	1	1	402	21	0	21510
Mitochondrial Uncoupling	1	1	402	6	0	21510
Mitophagy	1	1	402	29	0	21510
Mitotic G2 G2 M Phases	1	1	402	200	0	21510
Mitotic Metaphase And Anaphase	1	1	402	236	0	21510
Mitotic Prometaphase	1	1	402	203	0	21510
Mitotic Prophase	1	1	402	143	0	21510
Mitotic Spindle Checkpoint	1	1	402	111	0	21510
Mitotic Telophase Cytokinesis	1	1	402	13	0	21510
Modulation By Mtb Of Host Immune System	1	1	402	7	0	21510
Molybdenum Cofactor Biosynthesis	1	1	402	6	0	21510
Mrna Capping	1	1	402	29	0	21510
Mrna Decay By 3 To 5 Exoribonuclease	1	1	402	16	0	21510
Mrna Decay By 5 To 3 Exoribonuclease	1	1	402	15	0	21510
Mrna Splicing Minor Pathway	1	1	402	52	0	21510
Mtor Signalling	1	1	402	41	0	21510
Mtorc1 Mediated Signalling	1	1	402	24	0	21510
Mucopolysaccharidoses	1	1	402	11	0	21510
Multifunctional Anion Exchangers	1	1	402	9	0	21510
Muscarinic Acetylcholine Receptors	1	1	402	5	0	21510
Myd88 Independent Tlr4 Cascade	1	1	402	97	0	21510
Myoclonic Epilepsy Of Lafora	1	1	402	9	0	21510
Myogenesis	1	1	402	29	0	21510
N Glycan Antennae Elongation	1	1	402	15	0	21510
N Glycan Antennae Elongation In The Medial Trans Golgi	1	1	402	26	0	21510
N Glycan Trimming And Elongation In The Cis Golgi	1	1	402	5	0	21510
N Glycan Trimming In The Er And Calnexin Calreticulin Cycle	1	1	402	35	0	21510
Nade Modulates Death Signalling	1	1	402	6	0	21510
Nectin Necl Trans Heterodimerization	1	1	402	7	0	21510
Nef And Signal Transduction	1	1	402	8	0	21510
Nef Mediated Cd4 Down Regulation	1	1	402	9	0	21510
Nef Mediated Cd8 Down Regulation	1	1	402	7	0	21510
Nef Mediated Downregulation Of Mhc Class I Complex Cell Surface Expression	1	1	402	10	0	21510
Nef Mediates Down Modulation Of Cell Surface Receptors By Recruiting Them To Clathrin Adapters	1	1	402	21	0	21510
Negative Epigenetic Regulation Of Rrna Expression	1	1	402	109	0	21510
Negative Feedback Regulation Of Mapk Pathway	1	1	402	6	0	21510
Negative Regulation Of Activity Of Tfap2 Ap 2 Family Transcription Factors	1	1	402	10	0	21510
Negative Regulation Of Fgfr1 Signaling	1	1	402	33	0	21510
Negative Regulation Of Fgfr2 Signaling	1	1	402	34	0	21510
Negative Regulation Of Fgfr3 Signaling	1	1	402	29	0	21510
Negative Regulation Of Fgfr4 Signaling	1	1	402	31	0	21510
Negative Regulation Of Flt3	1	1	402	15	0	21510
Negative Regulation Of Nmda Receptor Mediated Neuronal Transmission	1	1	402	21	0	21510
Negative Regulation Of Notch4 Signaling	1	1	402	54	0	21510
Negative Regulation Of Tcf Dependent Signaling By Dvl Interacting Proteins	1	1	402	5	0	21510
Nephrin Family Interactions	1	1	402	23	0	21510
Netrin Mediated Repulsion Signals	1	1	402	8	0	21510
Neurofascin Interactions	1	1	402	7	0	21510
Neuronal System	1	1	402	410	2	21510	GNGT1,SYT12
Neurotoxicity Of Clostridium Toxins	1	1	402	10	0	21510
Neurotransmitter Clearance	1	1	402	10	0	21510
Neurotransmitter Release Cycle	1	1	402	51	0	21510
Nf Kb Is Activated And Signals Survival	1	1	402	13	0	21510
Ngf Stimulated Transcription	1	1	402	39	0	21510
Nitric Oxide Stimulates Guanylate Cyclase	1	1	402	22	0	21510
Nod1 2 Signaling Pathway	1	1	402	36	0	21510
Noncanonical Activation Of Notch3	1	1	402	8	0	21510
Nonhomologous End Joining Nhej	1	1	402	69	0	21510
Nonsense Mediated Decay Nmd	1	1	402	116	0	21510
Norepinephrine Neurotransmitter Release Cycle	1	1	402	18	0	21510
Nostrin Mediated Enos Trafficking	1	1	402	5	0	21510
Notch Hlh Transcription Pathway	1	1	402	28	0	21510
Notch1 Intracellular Domain Regulates Transcription	1	1	402	48	0	21510
Notch2 Activation And Transmission Of Signal To The Nucleus	1	1	402	22	0	21510
Notch2 Intracellular Domain Regulates Transcription	1	1	402	12	0	21510
Notch3 Activation And Transmission Of Signal To The Nucleus	1	1	402	25	0	21510
Notch4 Activation And Transmission Of Signal To The Nucleus	1	1	402	11	0	21510
Notch4 Intracellular Domain Regulates Transcription	1	1	402	20	0	21510
Nr1h2 And Nr1h3 Mediated Signaling	1	1	402	47	0	21510
Nr1h2 Nr1h3 Regulate Gene Expression Linked To Gluconeogenesis	1	1	402	5	0	21510
Nr1h2 Nr1h3 Regulate Gene Expression Linked To Lipogenesis	1	1	402	9	0	21510
Nr1h2 Nr1h3 Regulate Gene Expression Linked To Triglyceride Lipolysis In Adipose	1	1	402	5	0	21510
Nr1h2 Nr1h3 Regulate Gene Expression To Control Bile Acid Homeostasis	1	1	402	9	0	21510
Nr1h2 Nr1h3 Regulate Gene Expression To Limit Cholesterol Uptake	1	1	402	5	0	21510
Nr1h3 Nr1h2 Regulate Gene Expression Linked To Cholesterol Transport And Efflux	1	1	402	37	0	21510
Nrage Signals Death Through Jnk	1	1	402	59	0	21510
Nrcam Interactions	1	1	402	7	0	21510
Nrif Signals Cell Death From The Nucleus	1	1	402	16	0	21510
Ntrk2 Activates Rac1	1	1	402	5	0	21510
Nuclear Envelope Breakdown	1	1	402	53	0	21510
Nuclear Envelope Ne Reassembly	1	1	402	76	0	21510
Nuclear Events Kinase And Transcription Factor Activation	1	1	402	61	0	21510
Nuclear Import Of Rev Protein	1	1	402	34	0	21510
Nuclear Pore Complex Npc Disassembly	1	1	402	36	0	21510
Nuclear Signaling By Erbb4	1	1	402	32	0	21510
Nucleobase Biosynthesis	1	1	402	15	0	21510
Nucleotide Excision Repair	1	1	402	110	0	21510
O Linked Glycosylation Of Mucins	1	1	402	62	0	21510
Olfactory Signaling Pathway	1	1	402	400	1	21510	RTP4
Opsins	1	1	402	9	0	21510
Orc1 Removal From Chromatin	1	1	402	71	0	21510
Orexin And Neuropeptides Ff And Qrfp Bind To Their Respective Receptors	1	1	402	8	0	21510
Organelle Biogenesis And Maintenance	1	1	402	296	1	21510	CNGB1
Organic Anion Transport	1	1	402	5	0	21510
Organic Anion Transporters	1	1	402	10	0	21510
Organic Cation Anion Zwitterion Transport	1	1	402	15	0	21510
Organic Cation Transport	1	1	402	10	0	21510
P130cas Linkage To Mapk Signaling For Integrins	1	1	402	15	0	21510
P38mapk Events	1	1	402	13	0	21510
P75 Ntr Receptor Mediated Signalling	1	1	402	97	0	21510
P75ntr Negatively Regulates Cell Cycle Via Sc1	1	1	402	6	0	21510
P75ntr Recruits Signalling Complexes	1	1	402	13	0	21510
P75ntr Regulates Axonogenesis	1	1	402	10	0	21510
P75ntr Signals Via Nf Kb	1	1	402	16	0	21510
Passive Transport By Aquaporins	1	1	402	13	0	21510
Pcna Dependent Long Patch Base Excision Repair	1	1	402	21	0	21510
Pcp Ce Pathway	1	1	402	92	0	21510
Pd 1 Signaling	1	1	402	28	0	21510
Pecam1 Interactions	1	1	402	12	0	21510
Pentose Phosphate Pathway	1	1	402	15	0	21510
Perk Regulates Gene Expression	1	1	402	32	0	21510
Peroxisomal Lipid Metabolism	1	1	402	29	0	21510
Peroxisomal Protein Import	1	1	402	63	0	21510
Pexophagy	1	1	402	11	0	21510
Phase 1 Inactivation Of Fast Na Channels	1	1	402	7	0	21510
Phase 2 Plateau Phase	1	1	402	15	0	21510
Phase 3 Rapid Repolarisation	1	1	402	8	0	21510
Phase 4 Resting Membrane Potential	1	1	402	19	0	21510
Phenylalanine And Tyrosine Metabolism	1	1	402	11	0	21510
Phenylalanine Metabolism	1	1	402	6	0	21510
Phosphate Bond Hydrolysis By Ntpdase Proteins	1	1	402	8	0	21510
Phosphate Bond Hydrolysis By Nudt Proteins	1	1	402	7	0	21510
Phospholipase C Mediated Cascade Fgfr2	1	1	402	18	0	21510
Phospholipase C Mediated Cascade Fgfr4	1	1	402	15	0	21510
Phosphorylation Of Emi1	1	1	402	6	0	21510
Phosphorylation Of The Apc C	1	1	402	20	0	21510
Physiological Factors	1	1	402	12	0	21510
Pi 3k Cascade Fgfr1	1	1	402	21	0	21510
Pi 3k Cascade Fgfr2	1	1	402	23	0	21510
Pi 3k Cascade Fgfr3	1	1	402	18	0	21510
Pi 3k Cascade Fgfr4	1	1	402	20	0	21510
Pi Metabolism	1	1	402	84	0	21510
Pi3k Events In Erbb2 Signaling	1	1	402	16	0	21510
Pi3k Events In Erbb4 Signaling	1	1	402	10	0	21510
Pi5p Regulates Tp53 Acetylation	1	1	402	9	0	21510
Pink1 Prkn Mediated Mitophagy	1	1	402	22	0	21510
Piwi Interacting Rna Pirna Biogenesis	1	1	402	29	0	21510
Pka Activation In Glucagon Signalling	1	1	402	17	0	21510
Pka Mediated Phosphorylation Of Creb	1	1	402	20	0	21510
Pka Mediated Phosphorylation Of Key Metabolic Factors	1	1	402	5	0	21510
Pkmts Methylate Histone Lysines	1	1	402	71	0	21510
Plasma Lipoprotein Assembly	1	1	402	19	0	21510
Plasma Lipoprotein Assembly Remodeling And Clearance	1	1	402	71	0	21510
Plasma Lipoprotein Clearance	1	1	402	33	0	21510
Plasma Lipoprotein Remodeling	1	1	402	32	0	21510
Platelet Adhesion To Exposed Collagen	1	1	402	15	0	21510
Platelet Aggregation Plug Formation	1	1	402	39	0	21510
Platelet Calcium Homeostasis	1	1	402	28	0	21510
Platelet Sensitization By Ldl	1	1	402	17	0	21510
Polb Dependent Long Patch Base Excision Repair	1	1	402	8	0	21510
Polo Like Kinase Mediated Events	1	1	402	16	0	21510
Polymerase Switching	1	1	402	14	0	21510
Polymerase Switching On The C Strand Of The Telomere	1	1	402	26	0	21510
Positive Epigenetic Regulation Of Rrna Expression	1	1	402	106	0	21510
Post Chaperonin Tubulin Folding Pathway	1	1	402	23	0	21510
Postmitotic Nuclear Pore Complex Npc Reformation	1	1	402	27	0	21510
Potential Therapeutics For Sars	1	1	402	81	0	21510
Pou5f1 Oct4 Sox2 Nanog Repress Genes Related To Differentiation	1	1	402	10	0	21510
Pp2a Mediated Dephosphorylation Of Key Metabolic Factors	1	1	402	7	0	21510
Prc2 Methylates Histones And Dna	1	1	402	73	0	21510
Pre Notch Expression And Processing	1	1	402	120	0	21510
Pre Notch Processing In Golgi	1	1	402	18	0	21510
Pre Notch Processing In The Endoplasmic Reticulum	1	1	402	6	0	21510
Pregnenolone Biosynthesis	1	1	402	12	0	21510
Presynaptic Depolarization And Calcium Channel Opening	1	1	402	11	0	21510
Prevention Of Phagosomal Lysosomal Fusion	1	1	402	9	0	21510
Processing And Activation Of Sumo	1	1	402	10	0	21510
Processing Of Capped Intronless Pre Mrna	1	1	402	28	0	21510
Processing Of Dna Double Strand Break Ends	1	1	402	98	0	21510
Processing Of Intronless Pre Mrnas	1	1	402	19	0	21510
Processing Of Smdt1	1	1	402	16	0	21510
Processive Synthesis On The C Strand Of The Telomere	1	1	402	19	0	21510
Processive Synthesis On The Lagging Strand	1	1	402	15	0	21510
Prolactin Receptor Signaling	1	1	402	15	0	21510
Propionyl Coa Catabolism	1	1	402	5	0	21510
Prostanoid Ligand Receptors	1	1	402	9	0	21510
Protein Localization	1	1	402	164	0	21510
Protein Methylation	1	1	402	17	0	21510
Protein Repair	1	1	402	6	0	21510
Ptk6 Expression	1	1	402	5	0	21510
Ptk6 Promotes Hif1a Stabilization	1	1	402	6	0	21510
Ptk6 Regulates Cell Cycle	1	1	402	6	0	21510
Ptk6 Regulates Proteins Involved In Rna Processing	1	1	402	5	0	21510
Ptk6 Regulates Rho Gtpases Ras Gtpase And Map Kinases	1	1	402	14	0	21510
Ptk6 Regulates Rtks And Their Effectors Akt1 And Dok1	1	1	402	9	0	21510
Purine Ribonucleoside Monophosphate Biosynthesis	1	1	402	12	0	21510
Purine Salvage	1	1	402	13	0	21510
Ra Biosynthesis Pathway	1	1	402	22	0	21510
Rab Gefs Exchange Gtp For Gdp On Rabs	1	1	402	90	0	21510
Rab Geranylgeranylation	1	1	402	65	0	21510
Rab Regulation Of Trafficking	1	1	402	122	0	21510
Rac1 Gtpase Cycle	1	1	402	184	0	21510
Rac2 Gtpase Cycle	1	1	402	88	0	21510
Rac3 Gtpase Cycle	1	1	402	94	0	21510
Raf Activation	1	1	402	34	0	21510
Rap1 Signalling	1	1	402	16	0	21510
Ras Activation Upon Ca2 Influx Through Nmda Receptor	1	1	402	20	0	21510
Ras Processing	1	1	402	24	0	21510
Ras Signaling Downstream Of Nf1 Loss Of Function Variants	1	1	402	7	0	21510
Reactions Specific To The Complex N Glycan Synthesis Pathway	1	1	402	10	0	21510
Receptor Mediated Mitophagy	1	1	402	11	0	21510
Receptor Type Tyrosine Protein Phosphatases	1	1	402	20	0	21510
Recognition And Association Of Dna Glycosylase With Site Containing An Affected Purine	1	1	402	56	0	21510
Recognition Of Dna Damage By Pcna Containing Replication Complex	1	1	402	30	0	21510
Recruitment Of Mitotic Centrosome Proteins And Complexes	1	1	402	81	0	21510
Recruitment Of Numa To Mitotic Centrosomes	1	1	402	95	0	21510
Recycling Of Bile Acids And Salts	1	1	402	16	0	21510
Recycling Of Eif2 Gdp	1	1	402	8	0	21510
Recycling Pathway Of L1	1	1	402	49	0	21510
Reduction Of Cytosolic Ca Levels	1	1	402	12	0	21510
Reelin Signalling Pathway	1	1	402	5	0	21510
Regulated Proteolysis Of P75ntr	1	1	402	11	0	21510
Regulation By C Flip	1	1	402	11	0	21510
Regulation Of Bach1 Activity	1	1	402	11	0	21510
Regulation Of Beta Cell Development	1	1	402	42	0	21510
Regulation Of Cholesterol Biosynthesis By Srebp Srebf	1	1	402	55	0	21510
Regulation Of Cytoskeletal Remodeling And Cell Spreading By Ipp Complex Components	1	1	402	8	0	21510
Regulation Of Foxo Transcriptional Activity By Acetylation	1	1	402	10	0	21510
Regulation Of Fzd By Ubiquitination	1	1	402	21	0	21510
Regulation Of Gene Expression By Hypoxia Inducible Factor	1	1	402	11	0	21510
Regulation Of Gene Expression In Beta Cells	1	1	402	21	0	21510
Regulation Of Gene Expression In Early Pancreatic Precursor Cells	1	1	402	8	0	21510
Regulation Of Gene Expression In Endocrine Committed Neurog3 Progenitor Cells	1	1	402	5	0	21510
Regulation Of Gene Expression In Late Stage Branching Morphogenesis Pancreatic Bud Precursor Cells	1	1	402	16	0	21510
Regulation Of Glucokinase By Glucokinase Regulatory Protein	1	1	402	32	0	21510
Regulation Of Glycolysis By Fructose 2 6 Bisphosphate Metabolism	1	1	402	12	0	21510
Regulation Of Hmox1 Expression And Activity	1	1	402	65	0	21510
Regulation Of Innate Immune Responses To Cytosolic Dna	1	1	402	15	0	21510
Regulation Of Lipid Metabolism By Pparalpha	1	1	402	120	0	21510
Regulation Of Localization Of Foxo Transcription Factors	1	1	402	12	0	21510
Regulation Of Mecp2 Expression And Activity	1	1	402	32	0	21510
Regulation Of Mrna Stability By Proteins That Bind Au Rich Elements	1	1	402	87	0	21510
Regulation Of Plk1 Activity At G2 M Transition	1	1	402	87	0	21510
Regulation Of Pten Localization	1	1	402	9	0	21510
Regulation Of Pten Mrna Translation	1	1	402	9	0	21510
Regulation Of Pten Stability And Activity	1	1	402	69	0	21510
Regulation Of Pyruvate Dehydrogenase Pdh Complex	1	1	402	16	0	21510
Regulation Of Ras By Gaps	1	1	402	68	0	21510
Regulation Of Runx1 Expression And Activity	1	1	402	17	0	21510
Regulation Of Signaling By Cbl	1	1	402	22	0	21510
Regulation Of Signaling By Nodal	1	1	402	11	0	21510
Regulation Of Tnfr1 Signaling	1	1	402	35	0	21510
Regulation Of Tp53 Activity Through Acetylation	1	1	402	30	0	21510
Regulation Of Tp53 Activity Through Association With Co Factors	1	1	402	14	0	21510
Regulation Of Tp53 Activity Through Methylation	1	1	402	19	0	21510
Regulation Of Tp53 Activity Through Phosphorylation	1	1	402	92	0	21510
Relaxin Receptors	1	1	402	8	0	21510
Release Of Hh Np From The Secreting Cell	1	1	402	8	0	21510
Repression Of Wnt Target Genes	1	1	402	14	0	21510
Reproduction	1	1	402	145	0	21510
Resolution Of Abasic Sites Ap Sites	1	1	402	38	0	21510
Resolution Of Ap Sites Via The Multiple Nucleotide Patch Replacement Pathway	1	1	402	25	0	21510
Resolution Of D Loop Structures	1	1	402	34	0	21510
Resolution Of D Loop Structures Through Synthesis Dependent Strand Annealing Sdsa	1	1	402	26	0	21510
Resolution Of Sister Chromatid Cohesion	1	1	402	126	0	21510
Respiratory Electron Transport	1	1	402	103	0	21510
Respiratory Electron Transport Atp Synthesis By Chemiosmotic Coupling And Heat Production By Uncoupling Proteins	1	1	402	127	0	21510
Response Of Eif2ak1 Hri To Heme Deficiency	1	1	402	15	0	21510
Response Of Eif2ak4 Gcn2 To Amino Acid Deficiency	1	1	402	102	0	21510
Response Of Mtb To Phagocytosis	1	1	402	23	0	21510
Retrograde Transport At The Trans Golgi Network	1	1	402	49	0	21510
Rho Gtpase Effectors	1	1	402	324	1	21510	KIF14
Rho Gtpases Activate Formins	1	1	402	140	0	21510
Rho Gtpases Activate Iqgaps	1	1	402	32	0	21510
Rho Gtpases Activate Ktn1	1	1	402	11	0	21510
Rho Gtpases Activate Nadph Oxidases	1	1	402	24	0	21510
Rho Gtpases Activate Paks	1	1	402	21	0	21510
Rho Gtpases Activate Pkns	1	1	402	94	0	21510
Rho Gtpases Activate Rhotekin And Rhophilins	1	1	402	9	0	21510
Rho Gtpases Activate Rocks	1	1	402	19	0	21510
Rho Gtpases Activate Wasps And Waves	1	1	402	36	0	21510
Rhobtb Gtpase Cycle	1	1	402	35	0	21510
Rhobtb1 Gtpase Cycle	1	1	402	23	0	21510
Rhobtb2 Gtpase Cycle	1	1	402	23	0	21510
Rhoc Gtpase Cycle	1	1	402	74	0	21510
Rhod Gtpase Cycle	1	1	402	51	0	21510
Rhof Gtpase Cycle	1	1	402	42	0	21510
Rhog Gtpase Cycle	1	1	402	74	0	21510
Rhoh Gtpase Cycle	1	1	402	37	0	21510
Rhoj Gtpase Cycle	1	1	402	55	0	21510
Rhoq Gtpase Cycle	1	1	402	59	0	21510
Rhot1 Gtpase Cycle	1	1	402	5	0	21510
Rhou Gtpase Cycle	1	1	402	34	0	21510
Rhov Gtpase Cycle	1	1	402	33	0	21510
Rip Mediated Nfkb Activation Via Zbp1	1	1	402	17	0	21510
Ripk1 Mediated Regulated Necrosis	1	1	402	29	0	21510
Rmts Methylate Histone Arginines	1	1	402	79	0	21510
Rna Polymerase I Promoter Escape	1	1	402	91	0	21510
Rna Polymerase I Transcription	1	1	402	111	0	21510
Rna Polymerase I Transcription Initiation	1	1	402	47	0	21510
Rna Polymerase I Transcription Termination	1	1	402	31	0	21510
Rna Polymerase Ii Transcribes Snrna Genes	1	1	402	81	0	21510
Rna Polymerase Ii Transcription	1	1	402	1374	13	21510	CDKN2A,CTSL,GPRIN1,IL2RA,IL6,MET,MMP13,NR2E1,SERPINE1,SOCS3,SPP1,STAT1,ZNF114
Rna Polymerase Ii Transcription Termination	1	1	402	66	0	21510
Rna Polymerase Iii Chain Elongation	1	1	402	18	0	21510
Rna Polymerase Iii Transcription	1	1	402	41	0	21510
Rna Polymerase Iii Transcription Initiation From Type 1 Promoter	1	1	402	28	0	21510
Rna Polymerase Iii Transcription Initiation From Type 3 Promoter	1	1	402	28	0	21510
Rna Polymerase Iii Transcription Termination	1	1	402	23	0	21510
Rnd3 Gtpase Cycle	1	1	402	42	0	21510
Robo Receptors Bind Akap5	1	1	402	9	0	21510
Role Of Abl In Robo Slit Signaling	1	1	402	8	0	21510
Role Of Lat2 Ntal Lab On Calcium Mobilization	1	1	402	71	0	21510
Role Of Second Messengers In Netrin 1 Signaling	1	1	402	10	0	21510
Rora Activates Gene Expression	1	1	402	18	0	21510
Rrna Modification In The Mitochondrion	1	1	402	8	0	21510
Rrna Modification In The Nucleus And Cytosol	1	1	402	60	0	21510
Rrna Processing	1	1	402	205	0	21510
Rrna Processing In The Mitochondrion	1	1	402	12	0	21510
Rsk Activation	1	1	402	7	0	21510
Runx1 Interacts With Co Factors Whose Precise Effect On Runx1 Targets Is Not Known	1	1	402	37	0	21510
Runx1 Regulates Estrogen Receptor Mediated Transcription	1	1	402	6	0	21510
Runx1 Regulates Expression Of Components Of Tight Junctions	1	1	402	5	0	21510
Runx1 Regulates Genes Involved In Megakaryocyte Differentiation And Platelet Function	1	1	402	98	0	21510
Runx1 Regulates Transcription Of Genes Involved In Bcr Signaling	1	1	402	6	0	21510
Runx1 Regulates Transcription Of Genes Involved In Differentiation Of Hscs	1	1	402	130	0	21510
Runx1 Regulates Transcription Of Genes Involved In Differentiation Of Myeloid Cells	1	1	402	7	0	21510
Runx1 Regulates Transcription Of Genes Involved In Interleukin Signaling	1	1	402	5	0	21510
Runx1 Regulates Transcription Of Genes Involved In Wnt Signaling	1	1	402	6	0	21510
Runx2 Regulates Bone Development	1	1	402	31	0	21510
Runx2 Regulates Chondrocyte Maturation	1	1	402	5	0	21510
Runx2 Regulates Osteoblast Differentiation	1	1	402	24	0	21510
Runx3 Regulates Bcl2l11 Bim Transcription	1	1	402	5	0	21510
Runx3 Regulates Cdkn1a Transcription	1	1	402	7	0	21510
Runx3 Regulates Notch Signaling	1	1	402	14	0	21510
Runx3 Regulates Wnt Signaling	1	1	402	8	0	21510
Runx3 Regulates Yap1 Mediated Transcription	1	1	402	8	0	21510
S Phase	1	1	402	162	0	21510
Sars Cov 1 Genome Replication And Transcription	1	1	402	6	0	21510
Scavenging By Class B Receptors	1	1	402	6	0	21510
Scavenging By Class F Receptors	1	1	402	6	0	21510
Scf Skp2 Mediated Degradation Of P27 P21	1	1	402	60	0	21510
Sealing Of The Nuclear Envelope Ne By Escrt Iii	1	1	402	32	0	21510
Selective Autophagy	1	1	402	82	0	21510
Sema3a Pak Dependent Axon Repulsion	1	1	402	16	0	21510
Sema3a Plexin Repulsion Signaling By Inhibiting Integrin Adhesion	1	1	402	14	0	21510
Sema4d Induced Cell Migration And Growth Cone Collapse	1	1	402	20	0	21510
Sensing Of Dna Double Strand Breaks	1	1	402	6	0	21510
Separation Of Sister Chromatids	1	1	402	191	0	21510
Serine Biosynthesis	1	1	402	9	0	21510
Serotonin And Melatonin Biosynthesis	1	1	402	5	0	21510
Serotonin Neurotransmitter Release Cycle	1	1	402	18	0	21510
Shc Mediated Cascade Fgfr1	1	1	402	21	0	21510
Shc Mediated Cascade Fgfr3	1	1	402	18	0	21510
Shc Mediated Cascade Fgfr4	1	1	402	20	0	21510
Shc Related Events Triggered By Igf1r	1	1	402	9	0	21510
Shc1 Events In Egfr Signaling	1	1	402	14	0	21510
Shc1 Events In Erbb2 Signaling	1	1	402	22	0	21510
Shc1 Events In Erbb4 Signaling	1	1	402	14	0	21510
Sialic Acid Metabolism	1	1	402	33	0	21510
Signal Attenuation	1	1	402	10	0	21510
Signal Regulatory Protein Family Interactions	1	1	402	16	0	21510
Signal Transduction By L1	1	1	402	21	0	21510
Signaling By Braf And Raf Fusions	1	1	402	65	0	21510
Signaling By Ctnnb1 Phospho Site Mutants	1	1	402	15	0	21510
Signaling By Egfr In Cancer	1	1	402	25	0	21510
Signaling By Erbb2	1	1	402	50	0	21510
Signaling By Erbb2 Ecd Mutants	1	1	402	16	0	21510
Signaling By Erbb2 In Cancer	1	1	402	26	0	21510
Signaling By Erbb4	1	1	402	58	0	21510
Signaling By Erythropoietin	1	1	402	25	0	21510
Signaling By Fgfr2	1	1	402	73	0	21510
Signaling By Fgfr2 Iiia Tm	1	1	402	19	0	21510
Signaling By Fgfr2 In Disease	1	1	402	43	0	21510
Signaling By Fgfr3	1	1	402	40	0	21510
Signaling By Fgfr3 Fusions In Cancer	1	1	402	10	0	21510
Signaling By Fgfr4	1	1	402	41	0	21510
Signaling By Fgfr4 In Disease	1	1	402	11	0	21510
Signaling By Flt3 Fusion Proteins	1	1	402	19	0	21510
Signaling By Flt3 Itd And Tkd Mutants	1	1	402	16	0	21510
Signaling By Hedgehog	1	1	402	150	0	21510
Signaling By Hippo	1	1	402	20	0	21510
Signaling By Insulin Receptor	1	1	402	78	0	21510
Signaling By Membrane Tethered Fusions Of Pdgfra Or Pdgfrb	1	1	402	5	0	21510
Signaling By Moderate Kinase Activity Braf Mutants	1	1	402	45	0	21510
Signaling By Mras Complex Mutants	1	1	402	8	0	21510
Signaling By Mst1	1	1	402	5	0	21510
Signaling By Nodal	1	1	402	20	0	21510
Signaling By Notch1	1	1	402	74	0	21510
Signaling By Notch1 Hd Domain Mutants In Cancer	1	1	402	15	0	21510
Signaling By Notch1 Pest Domain Mutants In Cancer	1	1	402	58	0	21510
Signaling By Notch1 T 7 9 Notch1 M1580 K2555 Translocation Mutant	1	1	402	7	0	21510
Signaling By Notch2	1	1	402	33	0	21510
Signaling By Notch4	1	1	402	82	0	21510
Signaling By Ntrk2 Trkb	1	1	402	25	0	21510
Signaling By Ntrk3 Trkc	1	1	402	17	0	21510
Signaling By Retinoic Acid	1	1	402	43	0	21510
Signaling By Rho Gtpases Miro Gtpases And Rhobtb3	1	1	402	717	5	21510	EPSTI1,HTR7,KIF14,PCDH7,PLEKHG4B
Signaling By Rnf43 Mutants	1	1	402	8	0	21510
Signaling By Tgf Beta Receptor Complex In Cancer	1	1	402	8	0	21510
Signaling By The B Cell Receptor Bcr	1	1	402	166	0	21510
Signaling By Type 1 Insulin Like Growth Factor 1 Receptor Igf1r	1	1	402	54	0	21510
Sirt1 Negatively Regulates Rrna Expression	1	1	402	68	0	21510
Slbp Dependent Processing Of Replication Dependent Histone Pre Mrnas	1	1	402	11	0	21510
Smac Xiap Regulated Apoptotic Response	1	1	402	8	0	21510
Small Interfering Rna Sirna Biogenesis	1	1	402	9	0	21510
Smooth Muscle Contraction	1	1	402	38	0	21510
Snrnp Assembly	1	1	402	54	0	21510
Sodium Calcium Exchangers	1	1	402	11	0	21510
Sodium Coupled Phosphate Cotransporters	1	1	402	5	0	21510
Sodium Coupled Sulphate Di And Tri Carboxylate Transporters	1	1	402	5	0	21510
Sodium Proton Exchangers	1	1	402	9	0	21510
Sos Mediated Signalling	1	1	402	7	0	21510
Sperm Motility And Taxes	1	1	402	9	0	21510
Sphingolipid De Novo Biosynthesis	1	1	402	45	0	21510
Sphingolipid Metabolism	1	1	402	90	0	21510
Spry Regulation Of Fgf Signaling	1	1	402	16	0	21510
Srp Dependent Cotranslational Protein Targeting To Membrane	1	1	402	113	0	21510
Stat5 Activation	1	1	402	7	0	21510
Stat5 Activation Downstream Of Flt3 Itd Mutants	1	1	402	10	0	21510
Striated Muscle Contraction	1	1	402	36	0	21510
Sulfide Oxidation To Sulfate	1	1	402	6	0	21510
Sulfur Amino Acid Metabolism	1	1	402	28	0	21510
Sumo Is Conjugated To E1 Uba2 Sae1	1	1	402	5	0	21510
Sumo Is Proteolytically Processed	1	1	402	6	0	21510
Sumo Is Transferred From E1 To E2 Ube2i Ubc9	1	1	402	7	0	21510
Sumoylation Of Chromatin Organization Proteins	1	1	402	71	0	21510
Sumoylation Of Dna Methylation Proteins	1	1	402	16	0	21510
Sumoylation Of Dna Replication Proteins	1	1	402	46	0	21510
Sumoylation Of Immune Response Proteins	1	1	402	11	0	21510
Sumoylation Of Intracellular Receptors	1	1	402	30	0	21510
Sumoylation Of Rna Binding Proteins	1	1	402	47	0	21510
Sumoylation Of Sumoylation Proteins	1	1	402	35	0	21510
Sumoylation Of Transcription Cofactors	1	1	402	43	0	21510
Sumoylation Of Ubiquitinylation Proteins	1	1	402	39	0	21510
Suppression Of Apoptosis	1	1	402	7	0	21510
Suppression Of Phagosomal Maturation	1	1	402	13	0	21510
Surfactant Metabolism	1	1	402	30	0	21510
Switching Of Origins To A Post Replicative State	1	1	402	91	0	21510
Synaptic Adhesion Like Molecules	1	1	402	21	0	21510
Synthesis Of 12 Eicosatetraenoic Acid Derivatives	1	1	402	7	0	21510
Synthesis Of 15 Eicosatetraenoic Acid Derivatives	1	1	402	6	0	21510
Synthesis Of 16 20 Hydroxyeicosatetraenoic Acids Hete	1	1	402	9	0	21510
Synthesis Of 5 Eicosatetraenoic Acids	1	1	402	9	0	21510
Synthesis Of Active Ubiquitin Roles Of E1 And E2 Enzymes	1	1	402	30	0	21510
Synthesis Of Bile Acids And Bile Salts	1	1	402	34	0	21510
Synthesis Of Bile Acids And Bile Salts Via 24 Hydroxycholesterol	1	1	402	14	0	21510
Synthesis Of Bile Acids And Bile Salts Via 27 Hydroxycholesterol	1	1	402	15	0	21510
Synthesis Of Bile Acids And Bile Salts Via 7alpha Hydroxycholesterol	1	1	402	24	0	21510
Synthesis Of Diphthamide Eef2	1	1	402	8	0	21510
Synthesis Of Dolichyl Phosphate	1	1	402	6	0	21510
Synthesis Of Epoxy Eet And Dihydroxyeicosatrienoic Acids Dhet	1	1	402	8	0	21510
Synthesis Of Gdp Mannose	1	1	402	5	0	21510
Synthesis Of Glycosylphosphatidylinositol Gpi	1	1	402	18	0	21510
Synthesis Of Ip2 Ip And Ins In The Cytosol	1	1	402	14	0	21510
Synthesis Of Ip3 And Ip4 In The Cytosol	1	1	402	26	0	21510
Synthesis Of Ketone Bodies	1	1	402	8	0	21510
Synthesis Of Leukotrienes Lt And Eoxins Ex	1	1	402	21	0	21510
Synthesis Of Lipoxins Lx	1	1	402	6	0	21510
Synthesis Of Pe	1	1	402	13	0	21510
Synthesis Of Pg	1	1	402	8	0	21510
Synthesis Of Pi	1	1	402	5	0	21510
Synthesis Of Pips At The Early Endosome Membrane	1	1	402	16	0	21510
Synthesis Of Pips At The Er Membrane	1	1	402	5	0	21510
Synthesis Of Pips At The Golgi Membrane	1	1	402	18	0	21510
Synthesis Of Pips At The Late Endosome Membrane	1	1	402	11	0	21510
Synthesis Of Pips At The Plasma Membrane	1	1	402	53	0	21510
Synthesis Of Prostaglandins Pg And Thromboxanes Tx	1	1	402	15	0	21510
Synthesis Of Pyrophosphates In The Cytosol	1	1	402	10	0	21510
Synthesis Of Substrates In N Glycan Biosythesis	1	1	402	63	0	21510
Synthesis Of Udp N Acetyl Glucosamine	1	1	402	8	0	21510
Synthesis Of Very Long Chain Fatty Acyl Coas	1	1	402	24	0	21510
Synthesis Of Wybutosine At G37 Of Trna Phe	1	1	402	6	0	21510
Tachykinin Receptors Bind Tachykinins	1	1	402	5	0	21510
Tak1 Activates Nfkb By Phosphorylation And Activation Of Ikks Complex	1	1	402	32	0	21510
Tandem Pore Domain Potassium Channels	1	1	402	12	0	21510
Tbc Rabgaps	1	1	402	44	0	21510
Telomere C Strand Lagging Strand Synthesis	1	1	402	34	0	21510
Telomere C Strand Synthesis Initiation	1	1	402	13	0	21510
Terminal Pathway Of Complement	1	1	402	8	0	21510
Termination Of O Glycan Biosynthesis	1	1	402	23	0	21510
Tetrahydrobiopterin Bh4 Synthesis Recycling Salvage And Regulation	1	1	402	10	0	21510
Tfap2 Ap 2 Family Regulates Transcription Of Cell Cycle Factors	1	1	402	5	0	21510
Tfap2 Ap 2 Family Regulates Transcription Of Growth Factors And Their Receptors	1	1	402	15	0	21510
Tfap2a Acts As A Transcriptional Repressor During Retinoic Acid Induced Cell Differentiation	1	1	402	5	0	21510
Tgf Beta Receptor Signaling In Emt Epithelial To Mesenchymal Transition	1	1	402	16	0	21510
The Activation Of Arylsulfatases	1	1	402	13	0	21510
The Fatty Acid Cycling Model	1	1	402	5	0	21510
The Retinoid Cycle In Cones Daylight Vision	1	1	402	7	0	21510
The Role Of Gtse1 In G2 M Progression After G2 Checkpoint	1	1	402	79	0	21510
The Role Of Nef In Hiv 1 Replication And Disease Pathogenesis	1	1	402	28	0	21510
Thyroxine Biosynthesis	1	1	402	10	0	21510
Ticam1 Dependent Activation Of Irf3 Irf7	1	1	402	12	0	21510
Ticam1 Rip1 Mediated Ikk Complex Recruitment	1	1	402	19	0	21510
Ticam1 Traf6 Dependent Induction Of Tak1 Complex	1	1	402	11	0	21510
Tie2 Signaling	1	1	402	18	0	21510
Tight Junction Interactions	1	1	402	30	0	21510
Tlr3 Mediated Ticam1 Dependent Programmed Cell Death	1	1	402	6	0	21510
Tnf Signaling	1	1	402	44	0	21510
Tnfr1 Induced Nfkappab Signaling Pathway	1	1	402	30	0	21510
Tnfr1 Induced Proapoptotic Signaling	1	1	402	13	0	21510
Tnfr1 Mediated Ceramide Production	1	1	402	6	0	21510
Tnfs Bind Their Physiological Receptors	1	1	402	29	0	21510
Toll Like Receptor 9 Tlr9 Cascade	1	1	402	94	0	21510
Toxicity Of Botulinum Toxin Type D Botd	1	1	402	5	0	21510
Tp53 Regulates Metabolic Genes	1	1	402	87	0	21510
Tp53 Regulates Transcription Of Additional Cell Cycle Genes Whose Exact Role In The P53 Pathway Remain Uncertain	1	1	402	21	0	21510
Tp53 Regulates Transcription Of Caspase Activators And Caspases	1	1	402	12	0	21510
Tp53 Regulates Transcription Of Cell Cycle Genes	1	1	402	49	0	21510
Tp53 Regulates Transcription Of Cell Death Genes	1	1	402	44	0	21510
Tp53 Regulates Transcription Of Death Receptors And Ligands	1	1	402	12	0	21510
Tp53 Regulates Transcription Of Dna Repair Genes	1	1	402	62	0	21510
Tp53 Regulates Transcription Of Genes Involved In Cytochrome C Release	1	1	402	20	0	21510
Tp53 Regulates Transcription Of Genes Involved In G1 Cell Cycle Arrest	1	1	402	14	0	21510
Tp53 Regulates Transcription Of Genes Involved In G2 Cell Cycle Arrest	1	1	402	18	0	21510
Tp53 Regulates Transcription Of Several Additional Cell Death Genes Whose Specific Roles In P53 Dependent Apoptosis Remain Uncertain	1	1	402	14	0	21510
Traf6 Mediated Induction Of Tak1 Complex Within Tlr4 Complex	1	1	402	16	0	21510
Traf6 Mediated Irf7 Activation In Tlr7 8 Or 9 Signaling	1	1	402	13	0	21510
Trafficking Of Ampa Receptors	1	1	402	31	0	21510
Trafficking Of Glur2 Containing Ampa Receptors	1	1	402	17	0	21510
Trafficking Of Myristoylated Proteins To The Cilium	1	1	402	5	0	21510
Trail Signaling	1	1	402	8	0	21510
Trans Golgi Network Vesicle Budding	1	1	402	72	0	21510
Transcription Coupled Nucleotide Excision Repair Tc Ner	1	1	402	78	0	21510
Transcription Of E2f Targets Under Negative Control By Dream Complex	1	1	402	19	0	21510
Transcription Of E2f Targets Under Negative Control By P107 Rbl1 And P130 Rbl2 In Complex With Hdac1	1	1	402	16	0	21510
Transcription Of The Hiv Genome	1	1	402	70	0	21510
Transcriptional Activation Of Mitochondrial Biogenesis	1	1	402	55	0	21510
Transcriptional Regulation By E2f6	1	1	402	34	0	21510
Transcriptional Regulation By Small Rnas	1	1	402	107	0	21510
Transcriptional Regulation By The Ap 2 Tfap2 Family Of Transcription Factors	1	1	402	38	0	21510
Transcriptional Regulation By Tp53	1	1	402	363	1	21510	CDKN2A
Transcriptional Regulation Of Granulopoiesis	1	1	402	90	0	21510
Transcriptional Regulation Of White Adipocyte Differentiation	1	1	402	84	0	21510
Transferrin Endocytosis And Recycling	1	1	402	31	0	21510
Translation	1	1	402	295	1	21510	WARS1
Translation Of Replicase And Assembly Of The Replication Transcription Complex	1	1	402	13	0	21510
Translesion Synthesis By Polh	1	1	402	19	0	21510
Translesion Synthesis By Polk	1	1	402	17	0	21510
Translocation Of Slc2a4 Glut4 To The Plasma Membrane	1	1	402	72	0	21510
Transport And Synthesis Of Paps	1	1	402	6	0	21510
Transport Of Connexons To The Plasma Membrane	1	1	402	21	0	21510
Transport Of Fatty Acids	1	1	402	8	0	21510
Transport Of Inorganic Cations Anions And Amino Acids Oligopeptides	1	1	402	106	0	21510
Transport Of Mature Mrnas Derived From Intronless Transcripts	1	1	402	43	0	21510
Transport Of Mature Transcript To Cytoplasm	1	1	402	84	0	21510
Transport Of Nucleosides And Free Purine And Pyrimidine Bases Across The Plasma Membrane	1	1	402	12	0	21510
Transport Of Nucleotide Sugars	1	1	402	9	0	21510
Transport Of Organic Anions	1	1	402	12	0	21510
Transport Of The Slbp Dependant Mature Mrna	1	1	402	36	0	21510
Transport Of Vitamins Nucleosides And Related Molecules	1	1	402	44	0	21510
Transport To The Golgi And Subsequent Modification	1	1	402	186	0	21510
Trif Mediated Programmed Cell Death	1	1	402	9	0	21510
Triglyceride Biosynthesis	1	1	402	14	0	21510
Triglyceride Catabolism	1	1	402	24	0	21510
Triglyceride Metabolism	1	1	402	38	0	21510
Tristetraprolin Ttp Zfp36 Binds And Destabilizes Mrna	1	1	402	17	0	21510
Trna Modification In The Mitochondrion	1	1	402	9	0	21510
Trna Modification In The Nucleus And Cytosol	1	1	402	43	0	21510
Trna Processing	1	1	402	111	0	21510
Trna Processing In The Mitochondrion	1	1	402	7	0	21510
Trna Processing In The Nucleus	1	1	402	59	0	21510
Trp Channels	1	1	402	28	0	21510
Tyrosine Catabolism	1	1	402	5	0	21510
Tysnd1 Cleaves Peroxisomal Proteins	1	1	402	7	0	21510
Ubiquinol Biosynthesis	1	1	402	8	0	21510
Uch Proteinases	1	1	402	102	0	21510
Unblocking Of Nmda Receptors Glutamate Binding And Activation	1	1	402	21	0	21510
Unfolded Protein Response Upr	1	1	402	92	0	21510
Unwinding Of Dna	1	1	402	12	0	21510
Uptake And Actions Of Bacterial Toxins	1	1	402	29	0	21510
Uptake And Function Of Anthrax Toxins	1	1	402	11	0	21510
Uptake And Function Of Diphtheria Toxin	1	1	402	6	0	21510
Urea Cycle	1	1	402	10	0	21510
Vasopressin Like Receptors	1	1	402	6	0	21510
Vegfr2 Mediated Cell Proliferation	1	1	402	19	0	21510
Vegfr2 Mediated Vascular Permeability	1	1	402	27	0	21510
Vesicle Mediated Transport	1	1	402	724	4	21510	APOL1,COL4A1,COL4A2,GJA3
Viral Messenger Rna Synthesis	1	1	402	44	0	21510
Vitamin B1 Thiamin Metabolism	1	1	402	5	0	21510
Vitamin B2 Riboflavin Metabolism	1	1	402	7	0	21510
Vitamin B5 Pantothenate Metabolism	1	1	402	17	0	21510
Vitamin C Ascorbate Metabolism	1	1	402	8	0	21510
Vldl Assembly	1	1	402	5	0	21510
Vldl Clearance	1	1	402	6	0	21510
Vldlr Internalisation And Degradation	1	1	402	12	0	21510
Voltage Gated Potassium Channels	1	1	402	43	0	21510
Wax And Plasmalogen Biosynthesis	1	1	402	7	0	21510
Wnt Mediated Activation Of Dvl	1	1	402	8	0	21510
Wnt5a Dependent Internalization Of Fzd2 Fzd5 And Ror2	1	1	402	13	0	21510
Wnt5a Dependent Internalization Of Fzd4	1	1	402	15	0	21510
Xenobiotics	1	1	402	25	0	21510
Yap1 And Wwtr1 Taz Stimulated Gene Expression	1	1	402	15	0	21510
Zbp1 Dai Mediated Induction Of Type I Ifns	1	1	402	21	0	21510
Zinc Efflux And Compartmentalization By The Slc30 Family	1	1	402	7	0	21510
Zinc Influx Into Cells By The Slc39 Gene Family	1	1	402	10	0	21510
Zinc Transporters	1	1	402	17	0	21510

## Sheet: cancer.vs.control_down
label	pval	fdr	signature	geneset	overlap	background	hits
Biological Oxidations	9.8e-10	1.6e-06	654	222	27	21510	AADAC,ACSM5,ADH1C,ADH7,ALDH1A1,ALDH3A1,CES3,CYP2C18,CYP2C19,CYP2C9,CYP2E1,CYP2F1,CYP3A4,CYP3A5,CYP4B1,CYP4F12,CYP4F3,FMO2,GGT6,GSTM5,MAOB,UGT1A1,UGT1A3,UGT1A4,UGT1A5,UGT1A6,UGT1A7
Formation Of The Cornified Envelope	2.2e-09	1.7e-06	654	129	20	21510	KRT13,KRT15,KRT19,KRT3,KRT31,KRT32,KRT33A,KRT33B,KRT36,KRT4,KRT40,KRT7,KRT78,KRT8,PPL,RPTN,SPINK5,SPINK9,SPRR3,TGM5
Phase I Functionalization Of Compounds	3.1e-09	1.7e-06	654	106	18	21510	AADAC,ADH1C,ADH7,ALDH1A1,ALDH3A1,CES3,CYP2C18,CYP2C19,CYP2C9,CYP2E1,CYP2F1,CYP3A4,CYP3A5,CYP4B1,CYP4F12,CYP4F3,FMO2,MAOB
Keratinization	3.2e-06	0.0013	654	217	21	21510	KRT13,KRT15,KRT19,KRT3,KRT31,KRT32,KRT33A,KRT33B,KRT36,KRT4,KRT40,KRT7,KRT78,KRT8,KRTAP3-2,PPL,RPTN,SPINK5,SPINK9,SPRR3,TGM5
Xenobiotics	6.9e-06	0.0022	654	25	7	21510	CYP2C18,CYP2C19,CYP2C9,CYP2E1,CYP2F1,CYP3A4,CYP3A5
Cytochrome P450 Arranged By Substrate Type	2.9e-05	0.0077	654	66	10	21510	CYP2C18,CYP2C19,CYP2C9,CYP2E1,CYP2F1,CYP3A4,CYP3A5,CYP4B1,CYP4F12,CYP4F3
Biosynthesis Of Maresins	5.4e-05	0.012	654	8	4	21510	CYP2C9,CYP2E1,CYP3A4,EPHX2
Glucuronidation	8.3e-05	0.017	654	25	6	21510	UGT1A1,UGT1A3,UGT1A4,UGT1A5,UGT1A6,UGT1A7
Pi3k Events In Erbb4 Signaling	0.00015	0.027	654	10	4	21510	BTC,ERBB4,NRG2,NRG3
Biosynthesis Of Specialized Proresolving Mediators Spms	0.00021	0.033	654	19	5	21510	ALOX12,CYP2C9,CYP2E1,CYP3A4,EPHX2
Cyp2e1 Reactions	0.00024	0.034	654	11	4	21510	CYP2C19,CYP2C9,CYP2E1,CYP2F1
Erbb2 Activates Ptk6 Signaling	0.00049	0.064	654	13	4	21510	BTC,ERBB4,NRG2,NRG3
Biosynthesis Of Maresin Like Spms	0.00052	0.064	654	6	3	21510	CYP2C9,CYP2E1,CYP3A4
Shc1 Events In Erbb4 Signaling	0.00066	0.076	654	14	4	21510	BTC,ERBB4,NRG2,NRG3
Erbb2 Regulates Cell Motility	0.00088	0.089	654	15	4	21510	BTC,ERBB4,NRG2,NRG3
Fatty Acids	0.00088	0.089	654	15	4	21510	CYP2F1,CYP4B1,CYP4F12,CYP4F3
Grb2 Events In Erbb2 Signaling	0.0012	0.1	654	16	4	21510	BTC,ERBB4,NRG2,NRG3
Pi3k Events In Erbb2 Signaling	0.0012	0.1	654	16	4	21510	BTC,ERBB4,NRG2,NRG3
Synthesis Of Epoxy Eet And Dihydroxyeicosatrienoic Acids Dhet	0.0014	0.12	654	8	3	21510	CYP2C19,CYP2C9,EPHX2
Epha Mediated Growth Cone Collapse	0.0017	0.13	654	29	5	21510	EPHA5,EPHA6,EPHA7,MYH11,MYH14
Ion Channel Transport	0.004	0.3	654	183	13	21510	ATP13A4,ATP13A5,ATP2B2,ATP6V0A4,ATP6V1C2,CLCA4,FXYD2,NALCN,SCNN1A,SCNN1B,TRPM3,TRPV6,WNK2
Shc1 Events In Erbb2 Signaling	0.004	0.3	654	22	4	21510	BTC,ERBB4,NRG2,NRG3
Eicosanoids	0.005	0.34	654	12	3	21510	CYP4B1,CYP4F12,CYP4F3
Ethanol Oxidation	0.005	0.34	654	12	3	21510	ADH1C,ADH7,ALDH1A1
Phase Ii Conjugation Of Compounds	0.006	0.39	654	109	9	21510	ACSM5,GGT6,GSTM5,UGT1A1,UGT1A3,UGT1A4,UGT1A5,UGT1A6,UGT1A7
Signaling By Erbb2 In Cancer	0.0074	0.46	654	26	4	21510	BTC,ERBB4,NRG2,NRG3
Arachidonic Acid Metabolism	0.0089	0.53	654	59	6	21510	ALOX12,CYP2C19,CYP2C9,CYP4B1,CYP4F3,EPHX2
Slc Mediated Transmembrane Transport	0.0099	0.56	654	250	15	21510	APOD,CP,RHBG,SLC13A4,SLC17A7,SLC1A2,SLC25A4,SLC27A6,SLC34A3,SLC38A3,SLC4A4,SLC5A9,SLC6A1,SLC9A2,SLC9A4
Downregulation Of Erbb2 Signaling	0.011	0.61	654	29	4	21510	BTC,ERBB4,NRG2,NRG3
Nuclear Signaling By Erbb4	0.015	0.83	654	32	4	21510	BTC,ERBB4,NRG2,NRG3
Aflatoxin Activation And Detoxification	0.019	0.98	654	19	3	21510	CYP3A4,CYP3A5,GGT6
Transport Of Fatty Acids	0.023	1	654	8	2	21510	APOD,SLC27A6
Post Translational Modification Synthesis Of Gpi Anchored Proteins	0.024	1	654	94	7	21510	CEACAM5,CEACAM7,CNTN3,CNTN4,MDGA2,PSCA,TEX101
Blood Group Systems Biosynthesis	0.025	1	654	21	3	21510	B3GALT5,FUT3,FUT6
Ra Biosynthesis Pathway	0.028	1	654	22	3	21510	ADH1C,ALDH1A1,ALDH1A2
Smooth Muscle Contraction	0.028	1	654	38	4	21510	ACTG2,LMOD1,MYH11,SORBS1
Sodium Proton Exchangers	0.029	1	654	9	2	21510	SLC9A2,SLC9A4
Synthesis Of 16 20 Hydroxyeicosatetraenoic Acids Hete	0.029	1	654	9	2	21510	CYP2C19,CYP2C9
Developmental Biology	0.032	1	654	1143	46	21510	ADIRF,CACNA1D,CACNB4,CNTN2,DSCAML1,EPHA5,EPHA6,EPHA7,GAP43,GFRA1,HIF3A,KRT13,KRT15,KRT19,KRT3,KRT31,KRT32,KRT33A,KRT33B,KRT36,KRT4,KRT40,KRT7,KRT78,KRT8,KRTAP3-2,LGI3,MAML3,MEIS1,MPZ,MYH11,MYH14,PPARGC1A,PPL,ROBO2,RPS4Y1,RPS6KA6,RPTN,SCN7A,SEMA3E,SLIT2,SPINK5,SPINK9,SPRR3,TGM5,UNC5C
Regulation Of Commissural Axon Pathfinding By Slit And Robo	0.035	1	654	10	2	21510	ROBO2,SLIT2
Ncam1 Interactions	0.038	1	654	42	4	21510	CACNA1D,CACNB4,CNTN2,GFRA1
Transport Of Small Molecules	0.038	1	654	728	31	21510	APOD,ATP13A4,ATP13A5,ATP2B2,ATP6V0A4,ATP6V1C2,CES3,CFTR,CLCA4,CP,FXYD2,NALCN,RHBG,SCNN1A,SCNN1B,SLC13A4,SLC17A7,SLC1A2,SLC25A4,SLC27A6,SLC34A3,SLC38A3,SLC4A4,SLC5A9,SLC6A1,SLC9A2,SLC9A4,TF,TRPM3,TRPV6,WNK2
Aspartate And Asparagine Metabolism	0.042	1	654	11	2	21510	ASPA,ASPG
Stimuli Sensing Channels	0.043	1	654	106	7	21510	CLCA4,NALCN,SCNN1A,SCNN1B,TRPM3,TRPV6,WNK2
Transport Of Inorganic Cations Anions And Amino Acids Oligopeptides	0.043	1	654	106	7	21510	SLC17A7,SLC1A2,SLC34A3,SLC38A3,SLC4A4,SLC9A2,SLC9A4
Neuronal System	0.046	1	654	410	19	21510	CACNB4,CHRNA3,ERBB4,GABRA4,GRIA1,GRIK3,HTR3A,HTR3B,KCNAB1,KCNC2,KCNH8,NRXN1,NTRK3,RPS6KA6,SLC17A7,SLC1A2,SLC6A1,SLC6A4,SLITRK5
Sphingolipid De Novo Biosynthesis	0.047	1	654	45	4	21510	ACER1,DEGS2,PPM1L,SPTSSB
Miscellaneous Substrates	0.05	1	654	12	2	21510	CYP4B1,CYP4F3
Tight Junction Interactions	0.062	1	654	30	3	21510	CLDN17,CLDN7,CLDN8
Signaling By Erbb2	0.065	1	654	50	4	21510	BTC,ERBB4,NRG2,NRG3
Transferrin Endocytosis And Recycling	0.067	1	654	31	3	21510	ATP6V0A4,ATP6V1C2,TF
Transmission Across Chemical Synapses	0.068	1	654	269	13	21510	CACNB4,CHRNA3,ERBB4,GABRA4,GRIA1,GRIK3,HTR3A,HTR3B,RPS6KA6,SLC17A7,SLC1A2,SLC6A1,SLC6A4
Phase 0 Rapid Depolarisation	0.072	1	654	32	3	21510	FGF12,FGF14,SCN7A
Heme Degradation	0.075	1	654	15	2	21510	UGT1A1,UGT1A4
Muscle Contraction	0.075	1	654	195	10	21510	ACTG2,ATP2B2,FGF12,FGF14,FXYD2,LMOD1,MYH11,NPPC,SCN7A,SORBS1
Negative Regulation Of Tcf Dependent Signaling By Wnt Ligand Antagonists	0.075	1	654	15	2	21510	DKK4,WIF1
Signaling By Ptk6	0.081	1	654	54	4	21510	BTC,ERBB4,NRG2,NRG3
Glycogen Storage Diseases	0.084	1	654	16	2	21510	GYS2,PPP1R3C
Glycogen Synthesis	0.084	1	654	16	2	21510	GYS2,PPP1R3C
Ion Transport By P Type Atpases	0.086	1	654	55	4	21510	ATP13A4,ATP13A5,ATP2B2,FXYD2
Constitutive Signaling By Aberrant Pi3k In Cancer	0.089	1	654	78	5	21510	BTC,ERBB4,KLB,NRG2,NRG3
Fatty Acid Metabolism	0.092	1	654	177	9	21510	ACADL,ACOX2,ALOX12,CYP2C19,CYP2C9,CYP4B1,CYP4F3,ELOVL6,EPHX2
Iron Uptake And Transport	0.1	1	654	58	4	21510	ATP6V0A4,ATP6V1C2,CP,TF
Signaling By Erbb4	0.1	1	654	58	4	21510	BTC,ERBB4,NRG2,NRG3
Ngf Stimulated Transcription	0.11	1	654	39	3	21510	ARC,ID4,SH3GL3
Rho Gtpases Activate Cit	0.11	1	654	19	2	21510	MYH11,MYH14
Rho Gtpases Activate Rocks	0.11	1	654	19	2	21510	MYH11,MYH14
Ncam Signaling For Neurite Out Growth	0.12	1	654	63	4	21510	CACNA1D,CACNB4,CNTN2,GFRA1
O Linked Glycosylation	0.12	1	654	111	6	21510	ADAMTS19,GALNT12,GALNT5,GCNT3,MUC21,SBSPON
O Linked Glycosylation Of Mucins	0.12	1	654	62	4	21510	GALNT12,GALNT5,GCNT3,MUC21
Receptor Type Tyrosine Protein Phosphatases	0.12	1	654	20	2	21510	NTRK3,SLITRK5
Sema4d Induced Cell Migration And Growth Cone Collapse	0.12	1	654	20	2	21510	MYH11,MYH14
Rho Gtpases Activate Paks	0.13	1	654	21	2	21510	MYH11,MYH14
Synthesis Of Leukotrienes Lt And Eoxins Ex	0.13	1	654	21	2	21510	CYP4B1,CYP4F3
Alternative Complement Activation	0.14	1	654	5	1	21510	CFD
Attachment And Entry	0.14	1	654	5	1	21510	TMPRSS2
Beta Oxidation Of Lauroyl Coa To Decanoyl Coa Coa	0.14	1	654	5	1	21510	ACADL
Cell Cell Junction Organization	0.14	1	654	65	4	21510	CADM2,CLDN17,CLDN7,CLDN8
Common Pathway Of Fibrin Clot Formation	0.14	1	654	22	2	21510	F10,SERPINA5
Extrinsic Pathway Of Fibrin Clot Formation	0.14	1	654	5	1	21510	F10
Fructose Catabolism	0.14	1	654	5	1	21510	ALDH1A1
Grb7 Events In Erbb2 Signaling	0.14	1	654	5	1	21510	NRG2
Melanin Biosynthesis	0.14	1	654	5	1	21510	OCA2
Negative Regulation Of Tcf Dependent Signaling By Dvl Interacting Proteins	0.14	1	654	5	1	21510	CXXC4
Ntrk2 Activates Rac1	0.14	1	654	5	1	21510	DOCK3
Signaling By Retinoic Acid	0.14	1	654	43	3	21510	ADH1C,ALDH1A1,ALDH1A2
Sodium Coupled Phosphate Cotransporters	0.14	1	654	5	1	21510	SLC34A3
Sodium Coupled Sulphate Di And Tri Carboxylate Transporters	0.14	1	654	5	1	21510	SLC13A4
Sphingolipid Metabolism	0.14	1	654	90	5	21510	ACER1,DEGS2,PPM1L,SPTSSB,UGT8
Voltage Gated Potassium Channels	0.14	1	654	43	3	21510	KCNAB1,KCNC2,KCNH8
Diseases Associated With O Glycosylation Of Proteins	0.15	1	654	68	4	21510	ADAMTS19,GALNT12,MUC21,SBSPON
Eph Ephrin Signaling	0.15	1	654	92	5	21510	EPHA5,EPHA6,EPHA7,MYH11,MYH14
Intrinsic Pathway Of Fibrin Clot Formation	0.15	1	654	23	2	21510	F10,SERPINA5
Long Term Potentiation	0.15	1	654	23	2	21510	ERBB4,GRIA1
Transport Of Vitamins Nucleosides And Related Molecules	0.15	1	654	44	3	21510	APOD,SLC25A4,SLC27A6
Glutamate Neurotransmitter Release Cycle	0.16	1	654	24	2	21510	SLC17A7,SLC1A2
Sema4d In Semaphorin Signaling	0.16	1	654	24	2	21510	MYH11,MYH14
Activated Ntrk3 Signals Through Pi3k	0.17	1	654	6	1	21510	NTRK3
Fibronectin Matrix Formation	0.17	1	654	6	1	21510	CEACAM1
Lipid Particle Organization	0.17	1	654	6	1	21510	CIDEA
Mitochondrial Fatty Acid Beta Oxidation Of Unsaturated Fatty Acids	0.17	1	654	6	1	21510	ACADL
Runx3 Regulates Immune Response And Cell Migration	0.17	1	654	6	1	21510	RORC
Signaling By Lrp5 Mutants	0.17	1	654	6	1	21510	DKK4
Synthesis Of Lipoxins Lx	0.17	1	654	6	1	21510	ALOX12
Activated Ntrk2 Signals Through Fyn	0.19	1	654	7	1	21510	DOCK3
Cardiac Conduction	0.19	1	654	127	6	21510	ATP2B2,FGF12,FGF14,FXYD2,NPPC,SCN7A
Defective Factor Viii Causes Hemophilia A	0.19	1	654	7	1	21510	F10
Fructose Metabolism	0.19	1	654	7	1	21510	ALDH1A1
Gli Proteins Bind Promoters Of Hh Responsive Genes To Promote Transcription	0.19	1	654	7	1	21510	HHIP
Highly Sodium Permeable Postsynaptic Acetylcholine Nicotinic Receptors	0.19	1	654	7	1	21510	CHRNA3
Insulin Receptor Recycling	0.19	1	654	26	2	21510	ATP6V0A4,ATP6V1C2
Interleukin 36 Pathway	0.19	1	654	7	1	21510	IL36A
Netrin 1 Signaling	0.19	1	654	50	3	21510	DSCAML1,SLIT2,UNC5C
Nrcam Interactions	0.19	1	654	7	1	21510	CNTN2
Rsk Activation	0.19	1	654	7	1	21510	RPS6KA6
Synthesis Of 12 Eicosatetraenoic Acid Derivatives	0.19	1	654	7	1	21510	ALOX12
Eph Ephrin Mediated Repulsion Of Cells	0.2	1	654	51	3	21510	EPHA5,EPHA6,EPHA7
Glycogen Metabolism	0.2	1	654	27	2	21510	GYS2,PPP1R3C
Insulin Processing	0.2	1	654	27	2	21510	MYRIP,PCSK2
Metabolism Of Porphyrins	0.2	1	654	27	2	21510	UGT1A1,UGT1A4
Neurotransmitter Release Cycle	0.2	1	654	51	3	21510	SLC17A7,SLC1A2,SLC6A1
Response To Elevated Platelet Cytosolic Ca2	0.21	1	654	132	6	21510	CFD,CLEC3B,CLU,ECM1,SYTL4,TF
Signaling By Bmp	0.21	1	654	28	2	21510	CHRDL1,GREM2
Trp Channels	0.21	1	654	28	2	21510	TRPM3,TRPV6
Activated Ntrk3 Signals Through Ras	0.22	1	654	8	1	21510	NTRK3
Cargo Recognition For Clathrin Mediated Endocytosis	0.22	1	654	105	5	21510	BTC,CFTR,SH3GL3,SYT8,TF
Energy Dependent Regulation Of Mtor By Lkb1 Ampk	0.22	1	654	29	2	21510	CAB39L,RRAGD
Inactivation Of Cdc42 And Rac1	0.22	1	654	8	1	21510	SLIT2
Ligand Receptor Interactions	0.22	1	654	8	1	21510	HHIP
Netrin Mediated Repulsion Signals	0.22	1	654	8	1	21510	UNC5C
Nuclear Receptor Transcription Pathway	0.22	1	654	53	3	21510	AR,NR3C2,RORC
Pi3k Akt Signaling In Cancer	0.22	1	654	105	5	21510	BTC,ERBB4,KLB,NRG2,NRG3
Role Of Abl In Robo Slit Signaling	0.22	1	654	8	1	21510	SLIT2
Runx2 Regulates Genes Involved In Cell Migration	0.22	1	654	8	1	21510	ITGBL1
Synthesis Of Ketone Bodies	0.22	1	654	8	1	21510	HMGCLL1
Terminal Pathway Of Complement	0.22	1	654	8	1	21510	CLU
Sumoylation Of Intracellular Receptors	0.23	1	654	30	2	21510	AR,NR3C2
Amino Acid Conjugation	0.24	1	654	9	1	21510	ACSM5
Beta Oxidation Of Pristanoyl Coa	0.24	1	654	9	1	21510	ACOX2
Defective Factor Ix Causes Hemophilia B	0.24	1	654	9	1	21510	F10
Downregulation Of Erbb4 Signaling	0.24	1	654	9	1	21510	ERBB4
Egfr Downregulation	0.24	1	654	31	2	21510	BTC,SH3GL3
Egfr Interacts With Phospholipase C Gamma	0.24	1	654	9	1	21510	BTC
Highly Calcium Permeable Nicotinic Acetylcholine Receptors	0.24	1	654	9	1	21510	CHRNA3
Myoclonic Epilepsy Of Lafora	0.24	1	654	9	1	21510	PPP1R3C
Nr1h2 Nr1h3 Regulate Gene Expression To Control Bile Acid Homeostasis	0.24	1	654	9	1	21510	UGT1A3
Robo Receptors Bind Akap5	0.24	1	654	9	1	21510	ROBO2
Negative Regulation Of The Pi3k Akt Network	0.26	1	654	113	5	21510	BTC,ERBB4,KLB,NRG2,NRG3
Activation Of Ppargc1a Pgc 1alpha By Phosphorylation	0.27	1	654	10	1	21510	PPARGC1A
Bicarbonate Transporters	0.27	1	654	10	1	21510	SLC4A4
Ionotropic Activity Of Kainate Receptors	0.27	1	654	10	1	21510	GRIK3
Ketone Body Metabolism	0.27	1	654	10	1	21510	HMGCLL1
Neurotransmitter Clearance	0.27	1	654	10	1	21510	SLC6A4
Organic Anion Transporters	0.27	1	654	10	1	21510	SLC17A7
Protein Protein Interactions At Synapses	0.27	1	654	87	4	21510	GRIA1,NRXN1,NTRK3,SLITRK5
Reactions Specific To The Complex N Glycan Synthesis Pathway	0.27	1	654	10	1	21510	FUT3
Removal Of Aminoterminal Propeptides From Gamma Carboxylated Proteins	0.27	1	654	10	1	21510	F10
Sialic Acid Metabolism	0.27	1	654	33	2	21510	ST6GAL2,ST6GALNAC1
Transport Of Bile Salts And Organic Acids Metal Ions And Amine Compounds	0.27	1	654	86	4	21510	CP,RHBG,SLC13A4,SLC6A1
Diseases Of Carbohydrate Metabolism	0.28	1	654	34	2	21510	GYS2,PPP1R3C
Metabolic Disorders Of Biological Oxidation Enzymes	0.28	1	654	34	2	21510	UGT1A1,UGT1A4
Nuclear Events Kinase And Transcription Factor Activation	0.28	1	654	61	3	21510	ARC,ID4,SH3GL3
The Phototransduction Cascade	0.28	1	654	34	2	21510	PDE6A,RGS9BP
Activation Of The Phototransduction Cascade	0.29	1	654	11	1	21510	PDE6A
Creatine Metabolism	0.29	1	654	11	1	21510	GATM
Dscam Interactions	0.29	1	654	11	1	21510	DSCAML1
Enos Activation	0.29	1	654	11	1	21510	DDAH1
Gamma Carboxylation Transport And Amino Terminal Cleavage Of Proteins	0.29	1	654	11	1	21510	F10
Highly Calcium Permeable Postsynaptic Nicotinic Acetylcholine Receptors	0.29	1	654	11	1	21510	CHRNA3
Metallothioneins Bind Metals	0.29	1	654	11	1	21510	MT1G
Mitochondrial Fatty Acid Beta Oxidation Of Saturated Fatty Acids	0.29	1	654	11	1	21510	ACADL
Neurotransmitter Receptors And Postsynaptic Signal Transmission	0.29	1	654	205	8	21510	CHRNA3,ERBB4,GABRA4,GRIA1,GRIK3,HTR3A,HTR3B,RPS6KA6
Presynaptic Depolarization And Calcium Channel Opening	0.29	1	654	11	1	21510	CACNB4
Receptor Mediated Mitophagy	0.29	1	654	11	1	21510	MAP1LC3A
Regulation Of Gene Expression By Hypoxia Inducible Factor	0.29	1	654	11	1	21510	HIF3A
Glutathione Conjugation	0.3	1	654	36	2	21510	GGT6,GSTM5
Ros And Rns Production In Phagocytes	0.3	1	654	36	2	21510	ATP6V0A4,ATP6V1C2
Butyrophilin Btn Family Interactions	0.31	1	654	12	1	21510	PPL
Cell Junction Organization	0.31	1	654	92	4	21510	CADM2,CLDN17,CLDN7,CLDN8
Extracellular Matrix Organization	0.31	1	654	301	11	21510	CAPN14,CAPN5,CAPN6,CAPN8,CEACAM1,COLGALT2,MFAP4,MFAP5,NRXN1,PCOLCE2,TNXB
Glutathione Synthesis And Recycling	0.31	1	654	12	1	21510	GGT6
Hyaluronan Uptake And Degradation	0.31	1	654	12	1	21510	LYVE1
Lysine Catabolism	0.31	1	654	12	1	21510	CRYM
Notch2 Intracellular Domain Regulates Transcription	0.31	1	654	12	1	21510	MAML3
Physiological Factors	0.31	1	654	12	1	21510	NPPC
Reduction Of Cytosolic Ca Levels	0.31	1	654	12	1	21510	ATP2B2
Reversible Hydration Of Carbon Dioxide	0.31	1	654	12	1	21510	CA13
Semaphorin Interactions	0.31	1	654	64	3	21510	MYH11,MYH14,SEMA3E
Transport Of Nucleosides And Free Purine And Pyrimidine Bases Across The Plasma Membrane	0.31	1	654	12	1	21510	SLC25A4
Metabolism Of Lipids	0.32	1	654	741	25	21510	ACADL,ACER1,ACOX2,ALOX12,CHPT1,CIDEA,CYP2C19,CYP2C9,CYP2E1,CYP3A4,CYP4B1,CYP4F3,DEGS2,ELOVL6,EPHX2,ETNK2,GPD1L,HMGCLL1,PLAAT1,PLEKHA6,PPARGC1A,PPM1L,SPTSSB,TM7SF2,UGT8
Molecules Associated With Elastic Fibres	0.32	1	654	38	2	21510	MFAP4,MFAP5
Activation Of Rac1	0.33	1	654	13	1	21510	SLIT2
Downregulation Of Erbb2 Erbb3 Signaling	0.33	1	654	13	1	21510	NRG2
Formation Of Fibrin Clot Clotting Cascade	0.33	1	654	39	2	21510	F10,SERPINA5
O Glycosylation Of Tsr Domain Containing Proteins	0.33	1	654	39	2	21510	ADAMTS19,SBSPON
Synthesis Of Pe	0.33	1	654	13	1	21510	ETNK2
Acetylcholine Binding And Downstream Events	0.35	1	654	14	1	21510	CHRNA3
Glutamate And Glutamine Metabolism	0.35	1	654	14	1	21510	RIMKLA
Lgi Adam Interactions	0.35	1	654	14	1	21510	LGI3
Repression Of Wnt Target Genes	0.35	1	654	14	1	21510	TLE2
Response To Metal Ions	0.35	1	654	14	1	21510	MT1G
Runx3 Regulates Notch Signaling	0.35	1	654	14	1	21510	MAML3
Shc1 Events In Egfr Signaling	0.35	1	654	14	1	21510	BTC
Cell Cell Communication	0.36	1	654	130	5	21510	CADM2,CLDN17,CLDN7,CLDN8,KIRREL3
Mtor Signalling	0.36	1	654	41	2	21510	CAB39L,RRAGD
Activation Of Gene Expression By Srebf Srebp	0.37	1	654	42	2	21510	ELOVL6,TM7SF2
Inlb Mediated Entry Of Listeria Monocytogenes Into Host Cell	0.37	1	654	15	1	21510	SH3GL3
Metabolism Of Nitric Oxide Nos3 Activation And Regulation	0.37	1	654	15	1	21510	DDAH1
Phospholipase C Mediated Cascade Fgfr4	0.37	1	654	15	1	21510	KLB
Platelet Adhesion To Exposed Collagen	0.37	1	654	15	1	21510	GP6
Prolactin Receptor Signaling	0.37	1	654	15	1	21510	PRLR
Defective Galnt3 Causes Familial Hyperphosphatemic Tumoral Calcinosis Hftc	0.39	1	654	16	1	21510	MUC21
Defects Of Contact Activation System Cas And Kallikrein Kinin System Kks	0.39	1	654	16	1	21510	F10
Regulation Of Gene Expression In Late Stage Branching Morphogenesis Pancreatic Bud Precursor Cells	0.39	1	654	16	1	21510	MAML3
Signaling By Ntrks	0.39	1	654	134	5	21510	ARC,DOCK3,ID4,NTRK3,SH3GL3
Tgf Beta Receptor Signaling In Emt Epithelial To Mesenchymal Transition	0.39	1	654	16	1	21510	CGN
Elastic Fibre Formation	0.4	1	654	45	2	21510	MFAP4,MFAP5
Nervous System Development	0.4	1	654	580	19	21510	CACNA1D,CACNB4,CNTN2,DSCAML1,EPHA5,EPHA6,EPHA7,GAP43,GFRA1,MPZ,MYH11,MYH14,ROBO2,RPS4Y1,RPS6KA6,SCN7A,SEMA3E,SLIT2,UNC5C
Defective C1galt1c1 Causes Tn Polyagglutination Syndrome Tnps	0.41	1	654	17	1	21510	MUC21
Gab1 Signalosome	0.41	1	654	17	1	21510	BTC
Hyaluronan Metabolism	0.41	1	654	17	1	21510	LYVE1
Il 6 Type Cytokine Receptor Ligand Interactions	0.41	1	654	17	1	21510	CNTFR
Metabolism Of Folate And Pterines	0.41	1	654	17	1	21510	ALDH1L1
Signaling By Ntrk3 Trkc	0.41	1	654	17	1	21510	NTRK3
Trafficking Of Glur2 Containing Ampa Receptors	0.41	1	654	17	1	21510	GRIA1
Vitamin B5 Pantothenate Metabolism	0.41	1	654	17	1	21510	ENPP3
Nr1h2 And Nr1h3 Mediated Signaling	0.42	1	654	47	2	21510	APOD,UGT1A3
Sensory Processing Of Sound	0.42	1	654	77	3	21510	ATP2B2,CACNA1D,PCLO
Signaling By Insulin Receptor	0.42	1	654	78	3	21510	ATP6V0A4,ATP6V1C2,KLB
Notch1 Intracellular Domain Regulates Transcription	0.43	1	654	48	2	21510	MAML3,TLE2
Tie2 Signaling	0.43	1	654	18	1	21510	ANGPT4
Gaba Synthesis Release Reuptake And Degradation	0.44	1	654	19	1	21510	SLC6A1
Ldl Clearance	0.44	1	654	19	1	21510	CES3
Na Cl Dependent Neurotransmitter Transporters	0.44	1	654	19	1	21510	SLC6A1
Other Semaphorin Interactions	0.44	1	654	19	1	21510	SEMA3E
Scavenging By Class A Receptors	0.44	1	654	19	1	21510	SCARA5
Clathrin Mediated Endocytosis	0.45	1	654	145	5	21510	BTC,CFTR,SH3GL3,SYT8,TF
Signaling By Egfr	0.45	1	654	50	2	21510	BTC,SH3GL3
Listeria Monocytogenes Entry Into Host Cells	0.46	1	654	20	1	21510	SH3GL3
Notch4 Intracellular Domain Regulates Transcription	0.46	1	654	20	1	21510	MAML3
Pi 3k Cascade Fgfr4	0.46	1	654	20	1	21510	KLB
Shc Mediated Cascade Fgfr4	0.46	1	654	20	1	21510	KLB
Diseases Of Metabolism	0.47	1	654	246	8	21510	ADAMTS19,GALNT12,GYS2,MUC21,PPP1R3C,SBSPON,UGT1A1,UGT1A4
Cellular Hexose Transport	0.48	1	654	21	1	21510	SLC5A9
Negative Regulation Of Met Activity	0.48	1	654	21	1	21510	SH3GL3
Presynaptic Function Of Kainate Receptors	0.48	1	654	21	1	21510	GRIK3
Synaptic Adhesion Like Molecules	0.48	1	654	21	1	21510	GRIA1
Tp53 Regulates Transcription Of Additional Cell Cycle Genes Whose Exact Role In The P53 Pathway Remain Uncertain	0.48	1	654	21	1	21510	PLAGL1
Unblocking Of Nmda Receptors Glutamate Binding And Activation	0.48	1	654	21	1	21510	GRIA1
Chaperone Mediated Autophagy	0.49	1	654	22	1	21510	CFTR
Frs Mediated Fgfr4 Signaling	0.49	1	654	22	1	21510	KLB
Hs Gag Degradation	0.49	1	654	22	1	21510	HPSE2
Ion Homeostasis	0.49	1	654	54	2	21510	ATP2B2,FXYD2
Pink1 Prkn Mediated Mitophagy	0.49	1	654	22	1	21510	MAP1LC3A
Signaling By Type 1 Insulin Like Growth Factor 1 Receptor Igf1r	0.49	1	654	54	2	21510	CILP,KLB
Amino Acids Regulate Mtorc1	0.5	1	654	55	2	21510	ATP6V1C2,RRAGD
Heparan Sulfate Heparin Hs Gag Metabolism	0.5	1	654	55	2	21510	HPSE2,HS3ST6
L1cam Interactions	0.5	1	654	121	4	21510	CNTN2,GAP43,RPS6KA6,SCN7A
Regulation Of Cholesterol Biosynthesis By Srebp Srebf	0.5	1	654	55	2	21510	ELOVL6,TM7SF2
Digestion	0.51	1	654	23	1	21510	GUCY2C
Nephrin Family Interactions	0.51	1	654	23	1	21510	KIRREL3
Termination Of O Glycan Biosynthesis	0.51	1	654	23	1	21510	MUC21
Darpp 32 Events	0.52	1	654	24	1	21510	PPP1R1B
Estrogen Dependent Nuclear Events Downstream Of Esr Membrane Signaling	0.52	1	654	24	1	21510	BTC
Growth Hormone Receptor Signaling	0.52	1	654	24	1	21510	PRLR
Hsp90 Chaperone Cycle For Steroid Hormone Receptors Shr	0.52	1	654	57	2	21510	AR,NR3C2
Interleukin 6 Family Signaling	0.52	1	654	24	1	21510	CNTFR
Mtorc1 Mediated Signalling	0.52	1	654	24	1	21510	RRAGD
Runx2 Regulates Osteoblast Differentiation	0.52	1	654	24	1	21510	AR
Synthesis Of Bile Acids And Bile Salts Via 7alpha Hydroxycholesterol	0.52	1	654	24	1	21510	ACOX2
Synthesis Of Very Long Chain Fatty Acyl Coas	0.52	1	654	24	1	21510	ELOVL6
Metabolism Of Carbohydrates	0.53	1	654	293	9	21510	ALDH1A1,B3GALT5,FUT3,FUT6,GYS2,HPSE2,HS3ST6,LYVE1,PPP1R3C
Cholesterol Biosynthesis	0.54	1	654	25	1	21510	TM7SF2
Notch3 Intracellular Domain Regulates Transcription	0.54	1	654	25	1	21510	MAML3
Signaling By Egfr In Cancer	0.54	1	654	25	1	21510	BTC
Signaling By Ntrk2 Trkb	0.54	1	654	25	1	21510	DOCK3
Activation Of Nmda Receptors And Postsynaptic Events	0.55	1	654	94	3	21510	ERBB4,GRIA1,RPS6KA6
Dectin 2 Family	0.55	1	654	26	1	21510	MUC21
Glycerophospholipid Biosynthesis	0.55	1	654	128	4	21510	CHPT1,ETNK2,GPD1L,PLAAT1
Metal Ion Slc Transporters	0.55	1	654	26	1	21510	CP
N Glycan Antennae Elongation In The Medial Trans Golgi	0.55	1	654	26	1	21510	FUT3
Rho Gtpases Activate Pkns	0.55	1	654	94	3	21510	AR,MYH11,MYH14
Synthesis Of Ip3 And Ip4 In The Cytosol	0.55	1	654	26	1	21510	PLCB4
Bmal1 Clock Npas2 Activates Circadian Gene Expression	0.57	1	654	27	1	21510	KLF15
Downstream Signaling Of Activated Fgfr4	0.57	1	654	27	1	21510	KLB
Peroxisomal Protein Import	0.57	1	654	63	2	21510	ACOX2,EPHX2
Synthesis Of Substrates In N Glycan Biosythesis	0.57	1	654	63	2	21510	ST6GAL2,ST6GALNAC1
Adrenaline Noradrenaline Inhibits Insulin Secretion	0.58	1	654	28	1	21510	CACNA1D
Creb1 Phosphorylation Through Nmda Receptor Mediated Activation Of Ras Signaling	0.58	1	654	28	1	21510	RPS6KA6
Digestion And Absorption	0.58	1	654	28	1	21510	GUCY2C
Notch Hlh Transcription Pathway	0.58	1	654	28	1	21510	MAML3
Platelet Calcium Homeostasis	0.58	1	654	28	1	21510	ATP2B2
Slc Transporter Disorders	0.58	1	654	99	3	21510	CP,SLC34A3,SLC4A4
Synthesis Of Pc	0.58	1	654	28	1	21510	CHPT1
Acyl Chain Remodelling Of Pe	0.59	1	654	29	1	21510	PLAAT1
Egr2 And Sox10 Mediated Initiation Of Schwann Cell Myelination	0.59	1	654	29	1	21510	MPZ
Mitophagy	0.59	1	654	29	1	21510	MAP1LC3A
Peroxisomal Lipid Metabolism	0.59	1	654	29	1	21510	ACOX2
Uptake And Actions Of Bacterial Toxins	0.59	1	654	29	1	21510	GUCY2C
Activation Of Kainate Receptors Upon Glutamate Binding	0.6	1	654	30	1	21510	GRIK3
Foxo Mediated Transcription Of Oxidative Stress Metabolic And Neuronal Genes	0.6	1	654	30	1	21510	PPARGC1A
Signaling By Tgfb Family Members	0.6	1	654	102	3	21510	CGN,CHRDL1,GREM2
Collagen Biosynthesis And Modifying Enzymes	0.61	1	654	67	2	21510	COLGALT2,PCOLCE2
Potassium Channels	0.61	1	654	103	3	21510	KCNAB1,KCNC2,KCNH8
Degradation Of The Extracellular Matrix	0.62	1	654	140	4	21510	CAPN14,CAPN5,CAPN6,CAPN8
G Alpha I Signalling Events	0.62	1	654	314	9	21510	GALR1,HCAR1,NMU,NPY1R,OXGR1,PLCB4,PPP1R1B,RGS11,SSTR1
Hs Gag Biosynthesis	0.62	1	654	31	1	21510	HS3ST6
Interaction Between L1 And Ankyrins	0.62	1	654	31	1	21510	SCN7A
Negative Regulation Of Fgfr4 Signaling	0.62	1	654	31	1	21510	KLB
Runx2 Regulates Bone Development	0.62	1	654	31	1	21510	AR
Trafficking Of Ampa Receptors	0.62	1	654	31	1	21510	GRIA1
Transcriptional Regulation Of Pluripotent Stem Cells	0.62	1	654	31	1	21510	HIF3A
Circadian Clock	0.63	1	654	70	2	21510	KLF15,PPARGC1A
Adherens Junctions Interactions	0.64	1	654	33	1	21510	CADM2
Amino Acid Transport Across The Plasma Membrane	0.64	1	654	33	1	21510	SLC38A3
Cargo Concentration In The Er	0.64	1	654	33	1	21510	GRIA1
Diseases Of Glycosylation	0.64	1	654	143	4	21510	ADAMTS19,GALNT12,MUC21,SBSPON
Plasma Lipoprotein Clearance	0.64	1	654	33	1	21510	CES3
Signaling By Notch2	0.64	1	654	33	1	21510	MAML3
Late Endosomal Microautophagy	0.65	1	654	34	1	21510	CFTR
Signaling By Wnt In Cancer	0.65	1	654	34	1	21510	DKK4
Synthesis Of Bile Acids And Bile Salts	0.65	1	654	34	1	21510	ACOX2
Trans Golgi Network Vesicle Budding	0.65	1	654	72	2	21510	CLVS1,SORT1
Gpvi Mediated Activation Cascade	0.66	1	654	35	1	21510	GP6
Lysosome Vesicle Biogenesis	0.66	1	654	35	1	21510	CLVS1
Rhog Gtpase Cycle	0.66	1	654	74	2	21510	ARHGEF26,DOCK3
Signaling By Notch1	0.66	1	654	74	2	21510	MAML3,TLE2
Fatty Acyl Coa Biosynthesis	0.68	1	654	37	1	21510	ELOVL6
Interactions Of Vpr With Host Cellular Proteins	0.68	1	654	37	1	21510	SLC25A4
Mitochondrial Fatty Acid Beta Oxidation	0.68	1	654	37	1	21510	ACADL
Nr1h3 Nr1h2 Regulate Gene Expression Linked To Cholesterol Transport And Efflux	0.68	1	654	37	1	21510	APOD
Platelet Activation Signaling And Aggregation	0.68	1	654	261	7	21510	CFD,CLEC3B,CLU,ECM1,GP6,SYTL4,TF
Signaling By Nuclear Receptors	0.68	1	654	297	8	21510	ADH1C,ALDH1A1,ALDH1A2,APOD,BTC,ERBB4,FOXA1,UGT1A3
Biosynthesis Of The N Glycan Precursor Dolichol Lipid Linked Oligosaccharide Llo And Transfer To A Nascent Protein	0.69	1	654	78	2	21510	ST6GAL2,ST6GALNAC1
Cooperation Of Pdcl Phlp1 And Tric Cct In G Protein Beta Folding	0.69	1	654	38	1	21510	RGS11
Ovarian Tumor Domain Proteases	0.69	1	654	38	1	21510	RNF128
Regulation Of Insulin Secretion	0.69	1	654	78	2	21510	CACNA1D,KCNC2
Transcriptional Regulation By The Ap 2 Tfap2 Family Of Transcription Factors	0.69	1	654	38	1	21510	PITX2
Synthesis Of Pa	0.7	1	654	39	1	21510	GPD1L
Ret Signaling	0.71	1	654	40	1	21510	GFRA1
Transcriptional Regulation By Runx2	0.71	1	654	120	3	21510	AR,ITGBL1,PPARGC1A
Peptide Ligand Binding Receptors	0.72	1	654	198	5	21510	EDN3,GALR1,NMU,NPY1R,SSTR1
Selective Autophagy	0.72	1	654	82	2	21510	CFTR,MAP1LC3A
Signaling By Fgfr4	0.72	1	654	41	1	21510	KLB
Deactivation Of The Beta Catenin Transactivating Complex	0.73	1	654	42	1	21510	TLE2
Gamma Carboxylation Hypusine Formation And Arylsulfatase Activation	0.73	1	654	42	1	21510	F10
Glucagon Like Peptide 1 Glp1 Regulates Insulin Secretion	0.73	1	654	42	1	21510	KCNC2
Glycosaminoglycan Metabolism	0.73	1	654	124	3	21510	HPSE2,HS3ST6,LYVE1
Regulation Of Beta Cell Development	0.73	1	654	42	1	21510	MAML3
Regulation Of Insulin Like Growth Factor Igf Transport And Uptake By Insulin Like Growth Factor Binding Proteins Igfbps	0.73	1	654	124	3	21510	CHRDL1,CP,TF
Transcriptional Regulation Of White Adipocyte Differentiation	0.73	1	654	84	2	21510	ADIRF,PPARGC1A
Aggrephagy	0.74	1	654	44	1	21510	CFTR
Bile Acid And Bile Salt Metabolism	0.74	1	654	43	1	21510	ACOX2
Sumoylation Of Transcription Cofactors	0.74	1	654	43	1	21510	PPARGC1A
Trna Modification In The Nucleus And Cytosol	0.74	1	654	43	1	21510	TRMT9B
Glycosphingolipid Metabolism	0.75	1	654	45	1	21510	UGT8
Rac2 Gtpase Cycle	0.75	1	654	88	2	21510	DOCK3,SLITRK5
Collagen Formation	0.76	1	654	90	2	21510	COLGALT2,PCOLCE2
Interleukin 10 Signaling	0.76	1	654	46	1	21510	IL1RN
Opioid Signalling	0.76	1	654	90	2	21510	PLCB4,PPP1R1B
Peptide Hormone Metabolism	0.76	1	654	90	2	21510	MYRIP,PCSK2
Heme Signaling	0.77	1	654	48	1	21510	PPARGC1A
Inositol Phosphate Metabolism	0.77	1	654	48	1	21510	PLCB4
Irs Mediated Signalling	0.77	1	654	48	1	21510	KLB
Phospholipid Metabolism	0.77	1	654	211	5	21510	CHPT1,ETNK2,GPD1L,PLAAT1,PLEKHA6
Signaling By Receptor Tyrosine Kinases	0.77	1	654	504	13	21510	ARC,ATP6V0A4,ATP6V1C2,BTC,CILP,DOCK3,ERBB4,ID4,KLB,NRG2,NRG3,NTRK3,SH3GL3
Recycling Pathway Of L1	0.78	1	654	49	1	21510	RPS6KA6
Signaling By Notch3	0.78	1	654	49	1	21510	MAML3
Tp53 Regulates Transcription Of Cell Cycle Genes	0.78	1	654	49	1	21510	PLAGL1
Disorders Of Transmembrane Transporters	0.79	1	654	176	4	21510	CFTR,CP,SLC34A3,SLC4A4
Hdms Demethylate Histones	0.79	1	654	50	1	21510	KDM5D
Ire1alpha Activates Chaperones	0.79	1	654	50	1	21510	EXTL1
Sars Cov 1 Infection	0.79	1	654	50	1	21510	TMPRSS2
Transcriptional Regulation By Runx3	0.79	1	654	96	2	21510	MAML3,RORC
G Protein Mediated Events	0.81	1	654	54	1	21510	PLCB4
Insulin Receptor Signalling Cascade	0.81	1	654	54	1	21510	KLB
Metabolism Of Amino Acids And Derivatives	0.81	1	654	374	9	21510	ASPA,ASPG,BBOX1,CRYM,GATM,GPT,OCA2,RIMKLA,RPS4Y1
Synthesis Of Pips At The Plasma Membrane	0.81	1	654	53	1	21510	PLEKHA6
Visual Phototransduction	0.81	1	654	100	2	21510	PDE6A,RGS9BP
Golgi Associated Vesicle Biogenesis	0.82	1	654	56	1	21510	SORT1
Neurexins And Neuroligins	0.82	1	654	56	1	21510	NRXN1
Sensory Processing Of Sound By Outer Hair Cells Of The Cochlea	0.82	1	654	55	1	21510	ATP2B2
Transcriptional Activation Of Mitochondrial Biogenesis	0.82	1	654	55	1	21510	PPARGC1A
Signaling By Notch1 Pest Domain Mutants In Cancer	0.83	1	654	58	1	21510	MAML3
Activation Of The Mrna Upon Binding Of The Cap Binding Complex And Eifs And Subsequent Binding To 43s	0.84	1	654	60	1	21510	RPS4Y1
Autophagy	0.84	1	654	151	3	21510	CFTR,MAP1LC3A,RRAGD
Cell Surface Interactions At The Vascular Wall	0.84	1	654	194	4	21510	ANGPT4,CEACAM1,CEACAM5,GP6
Gaba Receptor Activation	0.84	1	654	60	1	21510	GABRA4
Integration Of Energy Metabolism	0.84	1	654	108	2	21510	CACNA1D,KCNC2
Metabolism Of Steroids	0.84	1	654	151	3	21510	ACOX2,ELOVL6,TM7SF2
Non Integrin Membrane Ecm Interactions	0.84	1	654	59	1	21510	NRXN1
Nrage Signals Death Through Jnk	0.84	1	654	59	1	21510	ARHGEF26
Rhoq Gtpase Cycle	0.84	1	654	59	1	21510	CFTR
Ca2 Pathway	0.85	1	654	62	1	21510	PDE6A
Defective Cftr Causes Cystic Fibrosis	0.85	1	654	61	1	21510	CFTR
Kinesins	0.85	1	654	61	1	21510	KIF1A
Regulation Of Pten Gene Transcription	0.85	1	654	61	1	21510	RRAGD
Cellular Response To Starvation	0.86	1	654	157	3	21510	ATP6V1C2,RPS4Y1,RRAGD
Activated Pkn1 Stimulates Transcription Of Ar Androgen Receptor Regulated Genes Klk2 And Klk3	0.87	1	654	67	1	21510	AR
Complement Cascade	0.87	1	654	115	2	21510	CFD,CLU
Foxo Mediated Transcription	0.87	1	654	66	1	21510	PPARGC1A
Mitochondrial Protein Import	0.87	1	654	65	1	21510	SLC25A4
Sars Cov 2 Infection	0.87	1	654	67	1	21510	TMPRSS2
Class A 1 Rhodopsin Like Receptors	0.88	1	654	331	7	21510	EDN3,GALR1,HCAR1,NMU,NPY1R,OXGR1,SSTR1
Copii Mediated Vesicle Transport	0.88	1	654	68	1	21510	GRIA1
Protein Localization	0.88	1	654	164	3	21510	ACOX2,EPHX2,SLC25A4
Metabolism Of Water Soluble Vitamins And Cofactors	0.89	1	654	123	2	21510	ALDH1L1,ENPP3
Plasma Lipoprotein Assembly Remodeling And Clearance	0.89	1	654	71	1	21510	CES3
Role Of Lat2 Ntal Lab On Calcium Mobilization	0.89	1	654	71	1	21510	FCER1A
Cell Death Signalling Via Nrage Nrif And Nade	0.9	1	654	76	1	21510	ARHGEF26
Cellular Response To Hypoxia	0.9	1	654	75	1	21510	HIF3A
Ecm Proteoglycans	0.9	1	654	76	1	21510	TNXB
Extra Nuclear Estrogen Signaling	0.9	1	654	75	1	21510	BTC
Regulation Of Expression Of Slits And Robos	0.9	1	654	172	3	21510	ROBO2,RPS4Y1,SLIT2
Regulation Of Runx2 Expression And Activity	0.9	1	654	73	1	21510	PPARGC1A
Signaling By Tgf Beta Receptor Complex	0.9	1	654	73	1	21510	CGN
Abc Transporter Disorders	0.91	1	654	77	1	21510	CFTR
Dna Double Strand Break Response	0.91	1	654	78	1	21510	EYA2
Intracellular Signaling By Second Messengers	0.91	1	654	307	6	21510	BTC,ERBB4,KLB,NRG2,NRG3,RRAGD
Signaling By Met	0.91	1	654	79	1	21510	SH3GL3
G Alpha 12 13 Signalling Events	0.92	1	654	80	1	21510	ARHGEF26
Hemostasis	0.92	1	654	678	15	21510	ANGPT4,ATP2B2,CEACAM1,CEACAM5,CFD,CLEC3B,CLU,DOCK3,ECM1,F10,GP6,KIF1A,SERPINA5,SYTL4,TF
Initial Triggering Of Complement	0.92	1	654	80	1	21510	CFD
Potential Therapeutics For Sars	0.92	1	654	81	1	21510	FXYD2
Signaling By Notch4	0.92	1	654	82	1	21510	MAML3
Degradation Of Beta Catenin By The Destruction Complex	0.93	1	654	85	1	21510	TLE2
Fceri Mediated Ca 2 Mobilization	0.93	1	654	86	1	21510	FCER1A
Fceri Mediated Mapk Activation	0.93	1	654	87	1	21510	FCER1A
Hedgehog On State	0.93	1	654	86	1	21510	HHIP
Interleukin 1 Family Signaling	0.93	1	654	140	2	21510	IL1RN,IL36A
Pi Metabolism	0.93	1	654	84	1	21510	PLEKHA6
Platelet Homeostasis	0.93	1	654	86	1	21510	ATP2B2
Signaling By Fgfr	0.93	1	654	87	1	21510	KLB
Sumoylation	0.93	1	654	187	3	21510	AR,NR3C2,PPARGC1A
Tcf Dependent Signaling In Response To Wnt	0.93	1	654	234	4	21510	CXXC4,DKK4,TLE2,WIF1
Tp53 Regulates Metabolic Genes	0.93	1	654	87	1	21510	RRAGD
Formation Of The Beta Catenin Tcf Transactivating Complex	0.94	1	654	92	1	21510	TLE2
Interferon Gamma Signaling	0.94	1	654	93	1	21510	GBP6
Mapk Family Signaling Cascades	0.94	1	654	327	6	21510	BTC,ERBB4,GFRA1,KLB,NRG2,NRG3
Sars Cov Infections	0.94	1	654	146	2	21510	FXYD2,TMPRSS2
Unfolded Protein Response Upr	0.94	1	654	92	1	21510	EXTL1
Antimicrobial Peptides	0.95	1	654	97	1	21510	CLU
Binding And Uptake Of Ligands By Scavenger Receptors	0.95	1	654	98	1	21510	SCARA5
Copi Dependent Golgi To Er Retrograde Traffic	0.95	1	654	100	1	21510	KIF1A
Estrogen Dependent Gene Expression	0.95	1	654	150	2	21510	ERBB4,FOXA1
Eukaryotic Translation Elongation	0.95	1	654	94	1	21510	RPS4Y1
Mitochondrial Biogenesis	0.95	1	654	94	1	21510	PPARGC1A
P75 Ntr Receptor Mediated Signalling	0.95	1	654	97	1	21510	ARHGEF26
Protein Folding	0.95	1	654	98	1	21510	RGS11
Rac3 Gtpase Cycle	0.95	1	654	94	1	21510	SLITRK5
Abc Family Proteins Mediated Transport	0.96	1	654	103	1	21510	CFTR
Diseases Of Signal Transduction By Growth Factor Receptors And Second Messengers	0.96	1	654	394	7	21510	BTC,DKK4,ERBB4,KLB,MAML3,NRG2,NRG3
G Alpha Q Signalling Events	0.96	1	654	216	3	21510	EDN3,NMU,PLCB4
Interleukin 1 Signaling	0.96	1	654	102	1	21510	IL1RN
Response Of Eif2ak4 Gcn2 To Amino Acid Deficiency	0.96	1	654	102	1	21510	RPS4Y1
Signaling By Robo Receptors	0.96	1	654	218	3	21510	ROBO2,RPS4Y1,SLIT2
Esr Mediated Signaling	0.97	1	654	221	3	21510	BTC,ERBB4,FOXA1
Factors Involved In Megakaryocyte Development And Platelet Production	0.97	1	654	170	2	21510	DOCK3,KIF1A
Interleukin 4 And Interleukin 13 Signaling	0.97	1	654	111	1	21510	RORC
Nonsense Mediated Decay Nmd	0.97	1	654	116	1	21510	RPS4Y1
Selenoamino Acid Metabolism	0.97	1	654	118	1	21510	RPS4Y1
Signaling By Wnt	0.97	1	654	331	5	21510	CXXC4,DKK4,PDE6A,TLE2,WIF1
Srp Dependent Cotranslational Protein Targeting To Membrane	0.97	1	654	113	1	21510	RPS4Y1
Trna Processing	0.97	1	654	111	1	21510	TRMT9B
Ub Specific Processing Proteases	0.97	1	654	221	3	21510	AR,CFTR,RNF128
Activation Of Anterior Hox Genes In Hindbrain Development During Early Embryogenesis	0.98	1	654	122	1	21510	MEIS1
Asparagine N Linked Glycosylation	0.98	1	654	305	4	21510	FUT3,GRIA1,ST6GAL2,ST6GALNAC1
Eukaryotic Translation Initiation	0.98	1	654	120	1	21510	RPS4Y1
Golgi To Er Retrograde Transport	0.98	1	654	134	1	21510	KIF1A
Host Interactions Of Hiv Factors	0.98	1	654	131	1	21510	SLC25A4
Metabolism Of Vitamins And Cofactors	0.98	1	654	189	2	21510	ALDH1L1,ENPP3
Pre Notch Expression And Processing	0.98	1	654	120	1	21510	MAML3
Rac1 Gtpase Cycle	0.98	1	654	184	2	21510	DOCK3,PLEKHG6
Regulation Of Lipid Metabolism By Pparalpha	0.98	1	654	120	1	21510	PPARGC1A
Transport To The Golgi And Subsequent Modification	0.98	1	654	186	2	21510	FUT3,GRIA1
Beta Catenin Independent Wnt Signaling	0.99	1	654	146	1	21510	PDE6A
C Type Lectin Receptors Clrs	0.99	1	654	140	1	21510	MUC21
Cdc42 Gtpase Cycle	0.99	1	654	159	1	21510	ARHGEF26
Death Receptor Signalling	0.99	1	654	141	1	21510	ARHGEF26
Deubiquitination	0.99	1	654	298	3	21510	AR,CFTR,RNF128
Dna Double Strand Break Repair	0.99	1	654	167	1	21510	EYA2
Er To Golgi Anterograde Transport	0.99	1	654	155	1	21510	GRIA1
Fceri Mediated Nf Kb Activation	0.99	1	654	136	1	21510	FCER1A
G Alpha S Signalling Events	0.99	1	654	144	1	21510	PDE8B
Gpcr Ligand Binding	0.99	1	654	463	7	21510	EDN3,GALR1,HCAR1,NMU,NPY1R,OXGR1,SSTR1
Influenza Infection	0.99	1	654	157	1	21510	RPS4Y1
Neddylation	0.99	1	654	234	2	21510	HIF3A,ZBTB16
Pten Regulation	0.99	1	654	139	1	21510	RRAGD
Rho Gtpase Effectors	0.99	1	654	324	4	21510	AR,CFTR,MYH11,MYH14
Rhoa Gtpase Cycle	0.99	1	654	149	1	21510	PLEKHG6
Signaling By Gpcr	0.99	1	654	698	12	21510	ARHGEF26,EDN3,GALR1,HCAR1,NMU,NPY1R,OXGR1,PDE8B,PLCB4,PPP1R1B,RGS11,SSTR1
Signaling By Hedgehog	0.99	1	654	150	1	21510	HHIP
2 Ltr Circle Formation	1	1	654	7	0	21510
A Tetrasaccharide Linker Sequence Is Required For Gag Synthesis	1	1	654	26	0	21510
Abacavir Metabolism	1	1	654	5	0	21510
Abacavir Transmembrane Transport	1	1	654	5	0	21510
Abacavir Transport And Metabolism	1	1	654	10	0	21510
Abc Transporters In Lipid Homeostasis	1	1	654	18	0	21510
Aberrant Regulation Of Mitotic Exit In Cancer Due To Rb1 Defects	1	1	654	20	0	21510
Aberrant Regulation Of Mitotic G1 S Transition In Cancer Due To Rb1 Defects	1	1	654	17	0	21510
Abortive Elongation Of Hiv 1 Transcript In The Absence Of Tat	1	1	654	23	0	21510
Acetylcholine Inhibits Contraction Of Outer Hair Cells	1	1	654	5	0	21510
Acetylcholine Neurotransmitter Release Cycle	1	1	654	17	0	21510
Acetylcholine Regulates Insulin Secretion	1	1	654	10	0	21510
Acrosome Reaction And Sperm Oocyte Membrane Binding	1	1	654	6	0	21510
Activated Notch1 Transmits Signal To The Nucleus	1	1	654	31	0	21510
Activated Ntrk2 Signals Through Cdk5	1	1	654	6	0	21510
Activated Ntrk2 Signals Through Frs2 And Frs3	1	1	654	11	0	21510
Activated Ntrk2 Signals Through Pi3k	1	1	654	7	0	21510
Activated Ntrk2 Signals Through Ras	1	1	654	9	0	21510
Activated Tak1 Mediates P38 Mapk Activation	1	1	654	23	0	21510
Activation Of Ampk Downstream Of Nmdars	1	1	654	29	0	21510
Activation Of Atr In Response To Replication Stress	1	1	654	37	0	21510
Activation Of Bad And Translocation To Mitochondria	1	1	654	15	0	21510
Activation Of Bh3 Only Proteins	1	1	654	30	0	21510
Activation Of C3 And C5	1	1	654	8	0	21510
Activation Of Caspases Through Apoptosome Mediated Cleavage	1	1	654	6	0	21510
Activation Of Irf3 Irf7 Mediated By Tbk1 Ikk Epsilon	1	1	654	17	0	21510
Activation Of Matrix Metalloproteinases	1	1	654	33	0	21510
Activation Of Nima Kinases Nek9 Nek6 Nek7	1	1	654	7	0	21510
Activation Of Noxa And Translocation To Mitochondria	1	1	654	5	0	21510
Activation Of Puma And Translocation To Mitochondria	1	1	654	9	0	21510
Activation Of Rac1 Downstream Of Nmdars	1	1	654	7	0	21510
Activation Of Ras In B Cells	1	1	654	5	0	21510
Activation Of Smo	1	1	654	18	0	21510
Activation Of The Ap 1 Family Of Transcription Factors	1	1	654	10	0	21510
Activation Of The Pre Replicative Complex	1	1	654	33	0	21510
Activation Of The Tfap2 Ap 2 Family Of Transcription Factors	1	1	654	12	0	21510
Activation Of Trka Receptors	1	1	654	6	0	21510
Acyl Chain Remodeling Of Cl	1	1	654	6	0	21510
Acyl Chain Remodeling Of Dag And Tag	1	1	654	7	0	21510
Acyl Chain Remodelling Of Pc	1	1	654	27	0	21510
Acyl Chain Remodelling Of Pg	1	1	654	18	0	21510
Acyl Chain Remodelling Of Pi	1	1	654	17	0	21510
Acyl Chain Remodelling Of Ps	1	1	654	22	0	21510
Adaptive Immune System	1	1	654	825	3	21510	PPL,RAET1E,ZBTB16
Adenylate Cyclase Activating Pathway	1	1	654	10	0	21510
Adenylate Cyclase Inhibitory Pathway	1	1	654	14	0	21510
Adora2b Mediated Anti Inflammatory Cytokines Production	1	1	654	133	0	21510
Adp Signalling Through P2y Purinoceptor 1	1	1	654	25	0	21510
Adp Signalling Through P2y Purinoceptor 12	1	1	654	22	0	21510
Adrenoceptors	1	1	654	9	0	21510
Advanced Glycosylation Endproduct Receptor Signaling	1	1	654	13	0	21510
Akt Phosphorylates Targets In The Cytosol	1	1	654	14	0	21510
Akt Phosphorylates Targets In The Nucleus	1	1	654	10	0	21510
Alpha Defensins	1	1	654	10	0	21510
Alpha Linolenic Omega3 And Linoleic Omega6 Acid Metabolism	1	1	654	13	0	21510
Alpha Oxidation Of Phytanate	1	1	654	6	0	21510
Alpha Protein Kinase 1 Signaling Pathway	1	1	654	11	0	21510
Amine Ligand Binding Receptors	1	1	654	42	0	21510
Ampk Inhibits Chrebp Transcriptional Activation Activity	1	1	654	8	0	21510
Amyloid Fiber Formation	1	1	654	110	0	21510
Anchoring Fibril Formation	1	1	654	15	0	21510
Anchoring Of The Basal Body To The Plasma Membrane	1	1	654	97	0	21510
Androgen Biosynthesis	1	1	654	11	0	21510
Anti Inflammatory Response Favouring Leishmania Parasite Infection	1	1	654	223	0	21510
Antigen Activates B Cell Receptor Bcr Leading To Generation Of Second Messengers	1	1	654	86	0	21510
Antigen Presentation Folding Assembly And Peptide Loading Of Class I Mhc	1	1	654	25	0	21510
Antigen Processing Cross Presentation	1	1	654	106	0	21510
Antigen Processing Ubiquitination Proteasome Degradation	1	1	654	308	1	21510	ZBTB16
Antiviral Mechanism By Ifn Stimulated Genes	1	1	654	82	0	21510
Apc C Cdc20 Mediated Degradation Of Cyclin B	1	1	654	24	0	21510
Apc C Cdh1 Mediated Degradation Of Cdc20 And Other Apc C Cdh1 Targeted Proteins In Late Mitosis Early G1	1	1	654	74	0	21510
Apc C Mediated Degradation Of Cell Cycle Proteins	1	1	654	88	0	21510
Apc Cdc20 Mediated Degradation Of Nek2a	1	1	654	26	0	21510
Apex1 Independent Resolution Of Ap Sites Via The Single Nucleotide Replacement Pathway	1	1	654	7	0	21510
Apobec3g Mediated Resistance To Hiv 1 Infection	1	1	654	5	0	21510
Apoptosis	1	1	654	179	0	21510
Apoptosis Induced Dna Fragmentation	1	1	654	13	0	21510
Apoptotic Cleavage Of Cell Adhesion Proteins	1	1	654	11	0	21510
Apoptotic Cleavage Of Cellular Proteins	1	1	654	38	0	21510
Apoptotic Execution Phase	1	1	654	52	0	21510
Apoptotic Factor Mediated Response	1	1	654	20	0	21510
Aquaporin Mediated Transport	1	1	654	52	0	21510
Arachidonate Production From Dag	1	1	654	5	0	21510
Arms Mediated Activation	1	1	654	7	0	21510
Aryl Hydrocarbon Receptor Signalling	1	1	654	8	0	21510
Assembly And Cell Surface Presentation Of Nmda Receptors	1	1	654	44	0	21510
Assembly Of Active Lpl And Lipc Lipase Complexes	1	1	654	19	0	21510
Assembly Of Collagen Fibrils And Other Multimeric Structures	1	1	654	61	0	21510
Assembly Of The Hiv Virion	1	1	654	16	0	21510
Assembly Of The Orc Complex At The Origin Of Replication	1	1	654	6	0	21510
Assembly Of The Pre Replicative Complex	1	1	654	68	0	21510
Association Of Tric Cct With Target Proteins During Biosynthesis	1	1	654	39	0	21510
Asymmetric Localization Of Pcp Proteins	1	1	654	64	0	21510
Atf4 Activates Genes In Response To Endoplasmic Reticulum Stress	1	1	654	27	0	21510
Atf6 Atf6 Alpha Activates Chaperone Genes	1	1	654	10	0	21510
Atf6 Atf6 Alpha Activates Chaperones	1	1	654	12	0	21510
Attachment Of Gpi Anchor To Upar	1	1	654	7	0	21510
Attenuation Phase	1	1	654	28	0	21510
Auf1 Hnrnp D0 Binds And Destabilizes Mrna	1	1	654	55	0	21510
Aurka Activation By Tpx2	1	1	654	72	0	21510
B Wich Complex Positively Regulates Rrna Expression	1	1	654	91	0	21510
Base Excision Repair	1	1	654	91	0	21510
Base Excision Repair Ap Site Formation	1	1	654	63	0	21510
Basigin Interactions	1	1	654	25	0	21510
Bbsome Mediated Cargo Targeting To Cilium	1	1	654	23	0	21510
Beta Catenin Phosphorylation Cascade	1	1	654	17	0	21510
Beta Defensins	1	1	654	42	0	21510
Beta Oxidation Of Butanoyl Coa To Acetyl Coa	1	1	654	5	0	21510
Beta Oxidation Of Decanoyl Coa To Octanoyl Coa Coa	1	1	654	6	0	21510
Beta Oxidation Of Hexanoyl Coa To Butanoyl Coa	1	1	654	5	0	21510
Beta Oxidation Of Octanoyl Coa To Hexanoyl Coa	1	1	654	5	0	21510
Beta Oxidation Of Very Long Chain Fatty Acids	1	1	654	11	0	21510
Bh3 Only Proteins Associate With And Inactivate Anti Apoptotic Bcl 2 Members	1	1	654	9	0	21510
Binding Of Tcf Lef Ctnnb1 To Target Gene Promoters	1	1	654	8	0	21510
Biosynthesis Of Epa Derived Spms	1	1	654	6	0	21510
Biotin Transport And Metabolism	1	1	654	11	0	21510
Branched Chain Amino Acid Catabolism	1	1	654	21	0	21510
Budding And Maturation Of Hiv Virion	1	1	654	28	0	21510
Butyrate Response Factor 1 Brf1 Binds And Destabilizes Mrna	1	1	654	17	0	21510
Ca Dependent Events	1	1	654	37	0	21510
Ca2 Activated K Channels	1	1	654	9	0	21510
Calcineurin Activates Nfat	1	1	654	9	0	21510
Calcitonin Like Ligand Receptors	1	1	654	10	0	21510
Calnexin Calreticulin Cycle	1	1	654	26	0	21510
Camk Iv Mediated Phosphorylation Of Creb	1	1	654	10	0	21510
Carboxyterminal Post Translational Modifications Of Tubulin	1	1	654	46	0	21510
Cargo Trafficking To The Periciliary Membrane	1	1	654	51	0	21510
Carnitine Metabolism	1	1	654	14	0	21510
Caspase Activation Via Death Receptors In The Presence Of Ligand	1	1	654	16	0	21510
Caspase Activation Via Dependence Receptors In The Absence Of Ligand	1	1	654	10	0	21510
Caspase Activation Via Extrinsic Apoptotic Signalling Pathway	1	1	654	26	0	21510
Caspase Mediated Cleavage Of Cytoskeletal Proteins	1	1	654	12	0	21510
Cation Coupled Chloride Cotransporters	1	1	654	7	0	21510
Cd163 Mediating An Anti Inflammatory Response	1	1	654	9	0	21510
Cd209 Dc Sign Signaling	1	1	654	21	0	21510
Cd22 Mediated Bcr Regulation	1	1	654	61	0	21510
Cd28 Co Stimulation	1	1	654	33	0	21510
Cd28 Dependent Pi3k Akt Signaling	1	1	654	22	0	21510
Cd28 Dependent Vav1 Pathway	1	1	654	12	0	21510
Cdc6 Association With The Orc Origin Complex	1	1	654	11	0	21510
Cell Cycle	1	1	654	693	0	21510
Cell Cycle Checkpoints	1	1	654	292	0	21510
Cell Cycle Mitotic	1	1	654	561	0	21510
Cell Extracellular Matrix Interactions	1	1	654	18	0	21510
Cellular Response To Chemical Stress	1	1	654	160	0	21510
Cellular Response To Heat Stress	1	1	654	101	0	21510
Cellular Responses To External Stimuli	1	1	654	706	8	21510	AR,ATP6V1C2,HIF3A,MT1G,NR3C2,PPARGC1A,RPS4Y1,RRAGD
Cellular Senescence	1	1	654	198	0	21510
Cgmp Effects	1	1	654	16	0	21510
Chemokine Receptors Bind Chemokines	1	1	654	58	0	21510
Chk1 Chk2 Cds1 Mediated Inactivation Of Cyclin B Cdk1 Complex	1	1	654	13	0	21510
Chl1 Interactions	1	1	654	9	0	21510
Choline Catabolism	1	1	654	6	0	21510
Chondroitin Sulfate Biosynthesis	1	1	654	20	0	21510
Chondroitin Sulfate Dermatan Sulfate Metabolism	1	1	654	50	0	21510
Chrebp Activates Metabolic Gene Expression	1	1	654	8	0	21510
Chromatin Modifying Enzymes	1	1	654	274	2	21510	KDM5D,PADI1
Chromosome Maintenance	1	1	654	140	0	21510
Chylomicron Assembly	1	1	654	10	0	21510
Chylomicron Clearance	1	1	654	5	0	21510
Chylomicron Remodeling	1	1	654	10	0	21510
Cilium Assembly	1	1	654	202	0	21510
Citric Acid Cycle Tca Cycle	1	1	654	22	0	21510
Class B 2 Secretin Family Receptors	1	1	654	94	0	21510
Class C 3 Metabotropic Glutamate Pheromone Receptors	1	1	654	39	0	21510
Class I Mhc Mediated Antigen Processing Presentation	1	1	654	377	1	21510	ZBTB16
Class I Peroxisomal Membrane Protein Import	1	1	654	20	0	21510
Clec7a Dectin 1 Induces Nfat Activation	1	1	654	11	0	21510
Clec7a Dectin 1 Signaling	1	1	654	100	0	21510
Clec7a Inflammasome Pathway	1	1	654	6	0	21510
Cobalamin Cbl Vitamin B12 Transport And Metabolism	1	1	654	21	0	21510
Coenzyme A Biosynthesis	1	1	654	8	0	21510
Cohesin Loading Onto Chromatin	1	1	654	10	0	21510
Collagen Chain Trimerization	1	1	654	44	0	21510
Collagen Degradation	1	1	654	64	0	21510
Competing Endogenous Rnas Cernas Regulate Pten Translation	1	1	654	8	0	21510
Complex I Biogenesis	1	1	654	57	0	21510
Condensation Of Prometaphase Chromosomes	1	1	654	11	0	21510
Condensation Of Prophase Chromosomes	1	1	654	74	0	21510
Conjugation Of Benzoate With Glycine	1	1	654	6	0	21510
Constitutive Signaling By Akt1 E17k In Cancer	1	1	654	26	0	21510
Constitutive Signaling By Egfrviii	1	1	654	15	0	21510
Constitutive Signaling By Ligand Responsive Egfr Cancer Variants	1	1	654	19	0	21510
Constitutive Signaling By Overexpressed Erbb2	1	1	654	11	0	21510
Conversion From Apc C Cdc20 To Apc C Cdh1 In Late Anaphase	1	1	654	20	0	21510
Cooperation Of Prefoldin And Tric Cct In Actin And Tubulin Folding	1	1	654	33	0	21510
Copi Independent Golgi To Er Retrograde Traffic	1	1	654	53	0	21510
Copi Mediated Anterograde Transport	1	1	654	102	0	21510
Costimulation By The Cd28 Family	1	1	654	74	0	21510
Creation Of C4 And C2 Activators	1	1	654	71	0	21510
Creb Phosphorylation	1	1	654	7	0	21510
Creb1 Phosphorylation Through The Activation Of Adenylate Cyclase	1	1	654	12	0	21510
Creb1 Phosphorylation Through The Activation Of Camkii Camkk Camkiv Cascasde	1	1	654	8	0	21510
Creb3 Factors Activate Genes	1	1	654	9	0	21510
Cristae Formation	1	1	654	31	0	21510
Crmps In Sema3a Signaling	1	1	654	16	0	21510
Cross Presentation Of Particulate Exogenous Antigens Phagosomes	1	1	654	8	0	21510
Cross Presentation Of Soluble Exogenous Antigens Endosomes	1	1	654	50	0	21510
Crosslinking Of Collagen Fibrils	1	1	654	18	0	21510
Cs Ds Degradation	1	1	654	14	0	21510
Ctla4 Inhibitory Signaling	1	1	654	21	0	21510
Cyclin A B1 B2 Associated Events During G2 M Transition	1	1	654	25	0	21510
Cyclin A Cdk2 Associated Events At S Phase Entry	1	1	654	85	0	21510
Cyclin D Associated Events In G1	1	1	654	47	0	21510
Cytochrome C Mediated Apoptotic Response	1	1	654	13	0	21510
Cytokine Signaling In Immune System	1	1	654	719	6	21510	CNTFR,GBP6,IL1RN,IL36A,PRLR,RORC
Cytoprotection By Hmox1	1	1	654	124	0	21510
Cytosolic Iron Sulfur Cluster Assembly	1	1	654	13	0	21510
Cytosolic Sensors Of Pathogen Associated Dna	1	1	654	63	0	21510
Cytosolic Sulfonation Of Small Molecules	1	1	654	24	0	21510
Cytosolic Trna Aminoacylation	1	1	654	24	0	21510
Dag And Ip3 Signaling	1	1	654	41	0	21510
Dap12 Interactions	1	1	654	45	0	21510
Dap12 Signaling	1	1	654	29	0	21510
Dcc Mediated Attractive Signaling	1	1	654	14	0	21510
Ddx58 Ifih1 Mediated Induction Of Interferon Alpha Beta	1	1	654	81	0	21510
Deadenylation Dependent Mrna Decay	1	1	654	56	0	21510
Deadenylation Of Mrna	1	1	654	25	0	21510
Dectin 1 Mediated Noncanonical Nf Kb Signaling	1	1	654	62	0	21510
Defective B4galt1 Causes B4galt1 Cdg Cdg 2d	1	1	654	8	0	21510
Defective B4galt7 Causes Eds Progeroid Type	1	1	654	20	0	21510
Defective Chst14 Causes Eds Musculocontractural Type	1	1	654	8	0	21510
Defective Chst3 Causes Sedcjd	1	1	654	8	0	21510
Defective Chst6 Causes Mcdc1	1	1	654	8	0	21510
Defective Chsy1 Causes Tpbs	1	1	654	8	0	21510
Defective Csf2rb Causes Smdp5	1	1	654	8	0	21510
Defective Ext2 Causes Exostoses 2	1	1	654	14	0	21510
Defective F9 Activation	1	1	654	6	0	21510
Defective Lfng Causes Scdo3	1	1	654	5	0	21510
Defective Ripk1 Mediated Regulated Necrosis	1	1	654	5	0	21510
Defective St3gal3 Causes Mct12 And Eiee15	1	1	654	8	0	21510
Defects In Biotin Btn Metabolism	1	1	654	8	0	21510
Defects In Cobalamin B12 Metabolism	1	1	654	14	0	21510
Defects In Vitamin And Cofactor Metabolism	1	1	654	22	0	21510
Defensins	1	1	654	52	0	21510
Degradation Of Axin	1	1	654	55	0	21510
Degradation Of Cysteine And Homocysteine	1	1	654	14	0	21510
Degradation Of Dvl	1	1	654	57	0	21510
Degradation Of Gli1 By The Proteasome	1	1	654	60	0	21510
Depolymerisation Of The Nuclear Lamina	1	1	654	15	0	21510
Deposition Of New Cenpa Containing Nucleosomes At The Centromere	1	1	654	73	0	21510
Deregulated Cdk5 Triggers Multiple Neurodegenerative Pathways In Alzheimer S Disease Models	1	1	654	22	0	21510
Dermatan Sulfate Biosynthesis	1	1	654	11	0	21510
Detoxification Of Reactive Oxygen Species	1	1	654	37	0	21510
Dex H Box Helicases Activate Type I Ifn And Inflammatory Cytokines Production	1	1	654	7	0	21510
Digestion Of Dietary Carbohydrate	1	1	654	11	0	21510
Digestion Of Dietary Lipid	1	1	654	7	0	21510
Disassembly Of The Destruction Complex And Recruitment Of Axin To The Membrane	1	1	654	31	0	21510
Diseases Associated With Glycosaminoglycan Metabolism	1	1	654	41	0	21510
Diseases Associated With Glycosylation Precursor Biosynthesis	1	1	654	18	0	21510
Diseases Associated With N Glycosylation Of Proteins	1	1	654	17	0	21510
Diseases Associated With Surfactant Metabolism	1	1	654	10	0	21510
Diseases Of Base Excision Repair	1	1	654	5	0	21510
Diseases Of Dna Repair	1	1	654	12	0	21510
Diseases Of Immune System	1	1	654	31	0	21510
Diseases Of Mismatch Repair Mmr	1	1	654	5	0	21510
Diseases Of Mitotic Cell Cycle	1	1	654	38	0	21510
Diseases Of Programmed Cell Death	1	1	654	102	0	21510
Disinhibition Of Snare Formation	1	1	654	5	0	21510
Displacement Of Dna Glycosylase By Apex1	1	1	654	9	0	21510
Dissolution Of Fibrin Clot	1	1	654	13	0	21510
Dna Damage Bypass	1	1	654	48	0	21510
Dna Damage Recognition In Gg Ner	1	1	654	38	0	21510
Dna Damage Reversal	1	1	654	8	0	21510
Dna Damage Telomere Stress Induced Senescence	1	1	654	80	0	21510
Dna Methylation	1	1	654	65	0	21510
Dna Repair	1	1	654	332	1	21510	EYA2
Dna Replication	1	1	654	128	0	21510
Dna Replication Initiation	1	1	654	8	0	21510
Dna Replication Pre Initiation	1	1	654	85	0	21510
Dna Strand Elongation	1	1	654	32	0	21510
Dopamine Neurotransmitter Release Cycle	1	1	654	23	0	21510
Dopamine Receptors	1	1	654	5	0	21510
Downregulation Of Smad2 3 Smad4 Transcriptional Activity	1	1	654	23	0	21510
Downregulation Of Tgf Beta Receptor Signaling	1	1	654	26	0	21510
Downstream Signal Transduction	1	1	654	29	0	21510
Downstream Signaling Events Of B Cell Receptor Bcr	1	1	654	81	0	21510
Downstream Signaling Of Activated Fgfr1	1	1	654	31	0	21510
Downstream Signaling Of Activated Fgfr2	1	1	654	30	0	21510
Downstream Signaling Of Activated Fgfr3	1	1	654	25	0	21510
Dual Incision In Gg Ner	1	1	654	41	0	21510
Dual Incision In Tc Ner	1	1	654	65	0	21510
E2f Enabled Inhibition Of Pre Replication Complex Formation	1	1	654	9	0	21510
E2f Mediated Regulation Of Dna Replication	1	1	654	22	0	21510
E3 Ubiquitin Ligases Ubiquitinate Target Proteins	1	1	654	59	0	21510
Early Phase Of Hiv Life Cycle	1	1	654	14	0	21510
Effects Of Pip2 Hydrolysis	1	1	654	27	0	21510
Egfr Transactivation By Gastrin	1	1	654	9	0	21510
Eicosanoid Ligand Binding Receptors	1	1	654	15	0	21510
Electric Transmission Across Gap Junctions	1	1	654	5	0	21510
Elevation Of Cytosolic Ca2 Levels	1	1	654	16	0	21510
Endogenous Sterols	1	1	654	28	0	21510
Endosomal Sorting Complex Required For Transport Escrt	1	1	654	31	0	21510
Endosomal Vacuolar Pathway	1	1	654	11	0	21510
Ephb Mediated Forward Signaling	1	1	654	42	0	21510
Ephrin Signaling	1	1	654	19	0	21510
Epigenetic Regulation Of Gene Expression	1	1	654	148	0	21510
Er Quality Control Compartment Erqc	1	1	654	21	0	21510
Ercc6 Csb And Ehmt2 G9a Positively Regulate Rrna Expression	1	1	654	76	0	21510
Erk Mapk Targets	1	1	654	22	0	21510
Erks Are Inactivated	1	1	654	13	0	21510
Erythrocytes Take Up Carbon Dioxide And Release Oxygen	1	1	654	13	0	21510
Erythrocytes Take Up Oxygen And Release Carbon Dioxide	1	1	654	9	0	21510
Erythropoietin Activates Phosphoinositide 3 Kinase Pi3k	1	1	654	12	0	21510
Erythropoietin Activates Phospholipase C Gamma Plcg	1	1	654	7	0	21510
Erythropoietin Activates Ras	1	1	654	14	0	21510
Erythropoietin Activates Stat5	1	1	654	7	0	21510
Establishment Of Sister Chromatid Cohesion	1	1	654	11	0	21510
Estrogen Biosynthesis	1	1	654	6	0	21510
Estrogen Stimulated Signaling Through Prkcz	1	1	654	6	0	21510
Export Of Viral Ribonucleoproteins From Nucleus	1	1	654	33	0	21510
Extension Of Telomeres	1	1	654	51	0	21510
Fanconi Anemia Pathway	1	1	654	39	0	21510
Fasl Cd95l Signaling	1	1	654	5	0	21510
Fatty Acids Bound To Gpr40 Ffar1 Regulate Insulin Secretion	1	1	654	8	0	21510
Fbxw7 Mutants And Notch1 In Cancer	1	1	654	5	0	21510
Fc Epsilon Receptor Fceri Signaling	1	1	654	186	1	21510	FCER1A
Fcgamma Receptor Fcgr Dependent Phagocytosis	1	1	654	143	0	21510
Fcgr Activation	1	1	654	69	0	21510
Fcgr3a Mediated Il10 Synthesis	1	1	654	95	0	21510
Fertilization	1	1	654	26	0	21510
Fgfr1 Ligand Binding And Activation	1	1	654	16	0	21510
Fgfr1 Mutant Receptor Activation	1	1	654	31	0	21510
Fgfr1b Ligand Binding And Activation	1	1	654	6	0	21510
Fgfr1c Ligand Binding And Activation	1	1	654	12	0	21510
Fgfr2 Alternative Splicing	1	1	654	27	0	21510
Fgfr2 Ligand Binding And Activation	1	1	654	20	0	21510
Fgfr2 Mutant Receptor Activation	1	1	654	33	0	21510
Fgfr2b Ligand Binding And Activation	1	1	654	10	0	21510
Fgfr2c Ligand Binding And Activation	1	1	654	13	0	21510
Fgfr3 Ligand Binding And Activation	1	1	654	13	0	21510
Fgfr3b Ligand Binding And Activation	1	1	654	7	0	21510
Fgfrl1 Modulation Of Fgfr1 Signaling	1	1	654	13	0	21510
Ficolins Bind To Repetitive Carbohydrate Structures On The Target Cell Surface	1	1	654	5	0	21510
Flt3 Signaling	1	1	654	38	0	21510
Flt3 Signaling By Cbl Mutants	1	1	654	7	0	21510
Flt3 Signaling In Disease	1	1	654	28	0	21510
Flt3 Signaling Through Src Family Kinases	1	1	654	6	0	21510
Folding Of Actin By Cct Tric	1	1	654	10	0	21510
Formation Of Apoptosome	1	1	654	11	0	21510
Formation Of Atp By Chemiosmotic Coupling	1	1	654	18	0	21510
Formation Of Incision Complex In Gg Ner	1	1	654	43	0	21510
Formation Of Rna Pol Ii Elongation Complex	1	1	654	58	0	21510
Formation Of Senescence Associated Heterochromatin Foci Sahf	1	1	654	17	0	21510
Formation Of Tc Ner Pre Incision Complex	1	1	654	53	0	21510
Formation Of The Early Elongation Complex	1	1	654	33	0	21510
Formation Of Tubulin Folding Intermediates By Cct Tric	1	1	654	26	0	21510
Formation Of Xylulose 5 Phosphate	1	1	654	5	0	21510
Formyl Peptide Receptors Bind Formyl Peptides And Many Other Ligands	1	1	654	8	0	21510
Foxo Mediated Transcription Of Cell Cycle Genes	1	1	654	17	0	21510
Foxo Mediated Transcription Of Cell Death Genes	1	1	654	16	0	21510
Free Fatty Acid Receptors	1	1	654	5	0	21510
Free Fatty Acids Regulate Insulin Secretion	1	1	654	11	0	21510
Frs Mediated Fgfr1 Signaling	1	1	654	23	0	21510
Frs Mediated Fgfr2 Signaling	1	1	654	25	0	21510
Frs Mediated Fgfr3 Signaling	1	1	654	20	0	21510
G Alpha Z Signalling Events	1	1	654	48	0	21510
G Beta Gamma Signalling Through Cdc42	1	1	654	20	0	21510
G Beta Gamma Signalling Through Pi3kgamma	1	1	654	25	0	21510
G Protein Activation	1	1	654	24	0	21510
G Protein Beta Gamma Signalling	1	1	654	32	0	21510
G0 And Early G1	1	1	654	27	0	21510
G1 S Dna Damage Checkpoints	1	1	654	68	0	21510
G1 S Specific Transcription	1	1	654	29	0	21510
G2 M Checkpoints	1	1	654	168	0	21510
G2 M Dna Damage Checkpoint	1	1	654	95	0	21510
G2 M Dna Replication Checkpoint	1	1	654	5	0	21510
G2 Phase	1	1	654	5	0	21510
Gaba B Receptor Activation	1	1	654	43	0	21510
Galactose Catabolism	1	1	654	5	0	21510
Gap Filling Dna Repair Synthesis And Ligation In Gg Ner	1	1	654	25	0	21510
Gap Junction Assembly	1	1	654	38	0	21510
Gap Junction Degradation	1	1	654	12	0	21510
Gap Junction Trafficking And Regulation	1	1	654	51	0	21510
Gastrin Creb Signalling Pathway Via Pkc And Mapk	1	1	654	18	0	21510
Gdp Fucose Biosynthesis	1	1	654	6	0	21510
Gene And Protein Expression By Jak Stat Signaling After Interleukin 12 Stimulation	1	1	654	38	0	21510
Gene Silencing By Rna	1	1	654	140	0	21510
Generation Of Second Messenger Molecules	1	1	654	39	0	21510
Global Genome Nucleotide Excision Repair Gg Ner	1	1	654	84	0	21510
Glucagon Signaling In Metabolic Regulation	1	1	654	33	0	21510
Glucagon Type Ligand Receptors	1	1	654	33	0	21510
Glucocorticoid Biosynthesis	1	1	654	10	0	21510
Gluconeogenesis	1	1	654	34	0	21510
Glucose Metabolism	1	1	654	92	0	21510
Glycerophospholipid Catabolism	1	1	654	7	0	21510
Glycogen Breakdown Glycogenolysis	1	1	654	15	0	21510
Glycolysis	1	1	654	72	0	21510
Glyoxylate Metabolism And Glycine Degradation	1	1	654	31	0	21510
Golgi Cisternae Pericentriolar Stack Reorganization	1	1	654	14	0	21510
Gp1b Ix V Activation Signalling	1	1	654	12	0	21510
Grb2 Sos Provides Linkage To Mapk Signaling For Integrins	1	1	654	15	0	21510
Hats Acetylate Histones	1	1	654	142	0	21510
Hcmv Early Events	1	1	654	138	0	21510
Hcmv Infection	1	1	654	162	0	21510
Hcmv Late Events	1	1	654	116	0	21510
Hdacs Deacetylate Histones	1	1	654	94	0	21510
Hdl Assembly	1	1	654	8	0	21510
Hdl Clearance	1	1	654	5	0	21510
Hdl Remodeling	1	1	654	10	0	21510
Hdr Through Homologous Recombination Hrr	1	1	654	67	0	21510
Hdr Through Mmej Alt Nhej	1	1	654	10	0	21510
Hdr Through Single Strand Annealing Ssa	1	1	654	37	0	21510
Hedgehog Ligand Biogenesis	1	1	654	65	0	21510
Hedgehog Off State	1	1	654	113	0	21510
Heme Biosynthesis	1	1	654	14	0	21510
Histidine Catabolism	1	1	654	8	0	21510
Hiv Elongation Arrest And Recovery	1	1	654	33	0	21510
Hiv Infection	1	1	654	231	1	21510	SLC25A4
Hiv Life Cycle	1	1	654	149	0	21510
Hiv Transcription Elongation	1	1	654	43	0	21510
Hiv Transcription Initiation	1	1	654	47	0	21510
Homologous Dna Pairing And Strand Exchange	1	1	654	42	0	21510
Homology Directed Repair	1	1	654	138	0	21510
Hormone Ligand Binding Receptors	1	1	654	12	0	21510
Hsf1 Activation	1	1	654	31	0	21510
Hsf1 Dependent Transactivation	1	1	654	38	0	21510
Hur Elavl1 Binds And Stabilizes Mrna	1	1	654	8	0	21510
Hyaluronan Biosynthesis And Export	1	1	654	5	0	21510
Hydrolysis Of Lpc	1	1	654	9	0	21510
Ikba Variant Leads To Eda Id	1	1	654	7	0	21510
Ikk Complex Recruitment Mediated By Rip1	1	1	654	23	0	21510
Immunoregulatory Interactions Between A Lymphoid And A Non Lymphoid Cell	1	1	654	191	1	21510	RAET1E
Inactivation Of Csf3 G Csf Signaling	1	1	654	25	0	21510
Incretin Synthesis Secretion And Inactivation	1	1	654	23	0	21510
Infection With Mycobacterium Tuberculosis	1	1	654	27	0	21510
Infectious Disease	1	1	654	924	6	21510	FXYD2,GUCY2C,RPS4Y1,SH3GL3,SLC25A4,TMPRSS2
Inflammasomes	1	1	654	21	0	21510
Inhibition Of Dna Recombination At Telomere	1	1	654	68	0	21510
Inhibition Of Replication Initiation Of Damaged Dna By Rb1 E2f1	1	1	654	13	0	21510
Inhibition Of The Proteolytic Activity Of Apc C Required For The Onset Of Anaphase By Mitotic Spindle Checkpoint Components	1	1	654	21	0	21510
Initiation Of Nuclear Envelope Ne Reformation	1	1	654	19	0	21510
Inla Mediated Entry Of Listeria Monocytogenes Into Host Cells	1	1	654	9	0	21510
Innate Immune System	1	1	654	1117	10	21510	ATP6V0A4,ATP6V1C2,CALML5,CEACAM1,CFD,CLU,CRISP3,FCER1A,MUC21,SYNGR1
Insertion Of Tail Anchored Proteins Into The Endoplasmic Reticulum Membrane	1	1	654	22	0	21510
Integration Of Provirus	1	1	654	9	0	21510
Integrin Cell Surface Interactions	1	1	654	85	0	21510
Integrin Signaling	1	1	654	27	0	21510
Interaction With Cumulus Cells And The Zona Pellucida	1	1	654	11	0	21510
Interactions Of Rev With Host Cellular Proteins	1	1	654	37	0	21510
Interconversion Of Nucleotide Di And Triphosphates	1	1	654	29	0	21510
Interferon Alpha Beta Signaling	1	1	654	73	0	21510
Interferon Signaling	1	1	654	203	1	21510	GBP6
Interleukin 1 Processing	1	1	654	9	0	21510
Interleukin 12 Family Signaling	1	1	654	57	0	21510
Interleukin 12 Signaling	1	1	654	47	0	21510
Interleukin 15 Signaling	1	1	654	14	0	21510
Interleukin 17 Signaling	1	1	654	71	0	21510
Interleukin 18 Signaling	1	1	654	8	0	21510
Interleukin 2 Family Signaling	1	1	654	44	0	21510
Interleukin 2 Signaling	1	1	654	12	0	21510
Interleukin 20 Family Signaling	1	1	654	26	0	21510
Interleukin 21 Signaling	1	1	654	10	0	21510
Interleukin 23 Signaling	1	1	654	9	0	21510
Interleukin 27 Signaling	1	1	654	11	0	21510
Interleukin 3 Interleukin 5 And Gm Csf Signaling	1	1	654	48	0	21510
Interleukin 35 Signalling	1	1	654	12	0	21510
Interleukin 37 Signaling	1	1	654	21	0	21510
Interleukin 6 Signaling	1	1	654	11	0	21510
Interleukin 7 Signaling	1	1	654	36	0	21510
Interleukin 9 Signaling	1	1	654	9	0	21510
Interleukin Receptor Shc Signaling	1	1	654	27	0	21510
Intestinal Absorption	1	1	654	5	0	21510
Intra Golgi And Retrograde Golgi To Er Traffic	1	1	654	203	1	21510	KIF1A
Intra Golgi Traffic	1	1	654	44	0	21510
Intraflagellar Transport	1	1	654	54	0	21510
Intrinsic Pathway For Apoptosis	1	1	654	55	0	21510
Inwardly Rectifying K Channels	1	1	654	35	0	21510
Irak1 Recruits Ikk Complex	1	1	654	14	0	21510
Irak2 Mediated Activation Of Tak1 Complex	1	1	654	10	0	21510
Irak4 Deficiency Tlr2 4	1	1	654	18	0	21510
Irf3 Mediated Activation Of Type 1 Ifn	1	1	654	5	0	21510
Irf3 Mediated Induction Of Type I Ifn	1	1	654	13	0	21510
Irs Activation	1	1	654	5	0	21510
Jnk C Jun Kinases Phosphorylation And Activation Mediated By Activated Human Tak1	1	1	654	22	0	21510
Josephin Domain Dubs	1	1	654	12	0	21510
Keratan Sulfate Biosynthesis	1	1	654	28	0	21510
Keratan Sulfate Degradation	1	1	654	13	0	21510
Keratan Sulfate Keratin Metabolism	1	1	654	34	0	21510
Killing Mechanisms	1	1	654	12	0	21510
Ksrp Khsrp Binds And Destabilizes Mrna	1	1	654	17	0	21510
Lagging Strand Synthesis	1	1	654	20	0	21510
Laminin Interactions	1	1	654	30	0	21510
Lectin Pathway Of Complement Activation	1	1	654	8	0	21510
Leishmania Infection	1	1	654	308	0	21510
Leukotriene Receptors	1	1	654	5	0	21510
Linoleic Acid La Metabolism	1	1	654	8	0	21510
Lipophagy	1	1	654	9	0	21510
Loss Of Function Of Mecp2 In Rett Syndrome	1	1	654	13	0	21510
Loss Of Function Of Smad2 3 In Cancer	1	1	654	7	0	21510
Loss Of Mecp2 Binding Ability To The Ncor Smrt Complex	1	1	654	7	0	21510
Lrr Flii Interacting Protein 1 Lrrfip1 Activates Type I Ifn Production	1	1	654	5	0	21510
Ltc4 Cysltr Mediated Il4 Production	1	1	654	7	0	21510
Lysosphingolipid And Lpa Receptors	1	1	654	14	0	21510
M Phase	1	1	654	417	0	21510
Map2k And Mapk Activation	1	1	654	40	0	21510
Map3k8 Tpl2 Dependent Mapk1 3 Activation	1	1	654	16	0	21510
Mapk Targets Nuclear Events Mediated By Map Kinases	1	1	654	31	0	21510
Mapk1 Erk2 Activation	1	1	654	9	0	21510
Mapk3 Erk1 Activation	1	1	654	10	0	21510
Mapk6 Mapk4 Signaling	1	1	654	93	0	21510
Mastl Facilitates Mitotic Progression	1	1	654	10	0	21510
Maturation Of Nucleoprotein	1	1	654	10	0	21510
Maturation Of Protein 3a	1	1	654	9	0	21510
Maturation Of Sars Cov 1 Spike Protein	1	1	654	5	0	21510
Maturation Of Sars Cov 2 Spike Protein	1	1	654	29	0	21510
Mecp2 Regulates Neuronal Receptors And Channels	1	1	654	18	0	21510
Mecp2 Regulates Transcription Factors	1	1	654	5	0	21510
Mecp2 Regulates Transcription Of Neuronal Ligands	1	1	654	8	0	21510
Meiosis	1	1	654	119	0	21510
Meiotic Recombination	1	1	654	87	0	21510
Meiotic Synapsis	1	1	654	79	0	21510
Membrane Trafficking	1	1	654	629	9	21510	BTC,CFTR,CLVS1,GRIA1,KIF1A,SH3GL3,SORT1,SYT8,TF
Met Activates Pi3k Akt Signaling	1	1	654	6	0	21510
Met Activates Ptk2 Signaling	1	1	654	30	0	21510
Met Activates Ptpn11	1	1	654	5	0	21510
Met Activates Rap1 And Rac1	1	1	654	11	0	21510
Met Activates Ras Signaling	1	1	654	11	0	21510
Met Interacts With Tns Proteins	1	1	654	5	0	21510
Met Promotes Cell Motility	1	1	654	41	0	21510
Met Receptor Activation	1	1	654	6	0	21510
Met Receptor Recycling	1	1	654	10	0	21510
Metabolism Of Amine Derived Hormones	1	1	654	18	0	21510
Metabolism Of Angiotensinogen To Angiotensins	1	1	654	18	0	21510
Metabolism Of Cofactors	1	1	654	19	0	21510
Metabolism Of Fat Soluble Vitamins	1	1	654	48	0	21510
Metabolism Of Ingested Semet Sec Mesec Into H2se	1	1	654	8	0	21510
Metabolism Of Nucleotides	1	1	654	98	0	21510
Metabolism Of Polyamines	1	1	654	59	0	21510
Metabolism Of Rna	1	1	654	672	3	21510	PPIL6,RPS4Y1,TRMT9B
Metabolism Of Steroid Hormones	1	1	654	35	0	21510
Metal Sequestration By Antimicrobial Proteins	1	1	654	6	0	21510
Metalloprotease Dubs	1	1	654	37	0	21510
Methionine Salvage Pathway	1	1	654	6	0	21510
Methylation	1	1	654	14	0	21510
Mhc Class Ii Antigen Presentation	1	1	654	126	0	21510
Microrna Mirna Biogenesis	1	1	654	25	0	21510
Mineralocorticoid Biosynthesis	1	1	654	6	0	21510
Miro Gtpase Cycle	1	1	654	8	0	21510
Miscellaneous Transport And Binding Events	1	1	654	26	0	21510
Mismatch Repair	1	1	654	15	0	21510
Mitochondrial Calcium Ion Transport	1	1	654	23	0	21510
Mitochondrial Iron Sulfur Cluster Biogenesis	1	1	654	13	0	21510
Mitochondrial Translation	1	1	654	96	0	21510
Mitochondrial Trna Aminoacylation	1	1	654	21	0	21510
Mitochondrial Uncoupling	1	1	654	6	0	21510
Mitotic G1 Phase And G1 S Transition	1	1	654	149	0	21510
Mitotic G2 G2 M Phases	1	1	654	200	0	21510
Mitotic Metaphase And Anaphase	1	1	654	236	0	21510
Mitotic Prometaphase	1	1	654	203	0	21510
Mitotic Prophase	1	1	654	143	0	21510
Mitotic Spindle Checkpoint	1	1	654	111	0	21510
Mitotic Telophase Cytokinesis	1	1	654	13	0	21510
Modulation By Mtb Of Host Immune System	1	1	654	7	0	21510
Molybdenum Cofactor Biosynthesis	1	1	654	6	0	21510
Mrna Capping	1	1	654	29	0	21510
Mrna Decay By 3 To 5 Exoribonuclease	1	1	654	16	0	21510
Mrna Decay By 5 To 3 Exoribonuclease	1	1	654	15	0	21510
Mrna Editing	1	1	654	10	0	21510
Mrna Editing C To U Conversion	1	1	654	8	0	21510
Mrna Splicing	1	1	654	188	1	21510	PPIL6
Mrna Splicing Minor Pathway	1	1	654	52	0	21510
Mucopolysaccharidoses	1	1	654	11	0	21510
Multifunctional Anion Exchangers	1	1	654	9	0	21510
Muscarinic Acetylcholine Receptors	1	1	654	5	0	21510
Myd88 Independent Tlr4 Cascade	1	1	654	97	0	21510
Myogenesis	1	1	654	29	0	21510
N Glycan Antennae Elongation	1	1	654	15	0	21510
N Glycan Trimming And Elongation In The Cis Golgi	1	1	654	5	0	21510
N Glycan Trimming In The Er And Calnexin Calreticulin Cycle	1	1	654	35	0	21510
Nade Modulates Death Signalling	1	1	654	6	0	21510
Nectin Necl Trans Heterodimerization	1	1	654	7	0	21510
Nef And Signal Transduction	1	1	654	8	0	21510
Nef Mediated Cd4 Down Regulation	1	1	654	9	0	21510
Nef Mediated Cd8 Down Regulation	1	1	654	7	0	21510
Nef Mediated Downregulation Of Mhc Class I Complex Cell Surface Expression	1	1	654	10	0	21510
Nef Mediates Down Modulation Of Cell Surface Receptors By Recruiting Them To Clathrin Adapters	1	1	654	21	0	21510
Negative Epigenetic Regulation Of Rrna Expression	1	1	654	109	0	21510
Negative Feedback Regulation Of Mapk Pathway	1	1	654	6	0	21510
Negative Regulation Of Activity Of Tfap2 Ap 2 Family Transcription Factors	1	1	654	10	0	21510
Negative Regulation Of Fgfr1 Signaling	1	1	654	33	0	21510
Negative Regulation Of Fgfr2 Signaling	1	1	654	34	0	21510
Negative Regulation Of Fgfr3 Signaling	1	1	654	29	0	21510
Negative Regulation Of Flt3	1	1	654	15	0	21510
Negative Regulation Of Mapk Pathway	1	1	654	43	0	21510
Negative Regulation Of Nmda Receptor Mediated Neuronal Transmission	1	1	654	21	0	21510
Negative Regulation Of Notch4 Signaling	1	1	654	54	0	21510
Negative Regulators Of Ddx58 Ifih1 Signaling	1	1	654	34	0	21510
Neurofascin Interactions	1	1	654	7	0	21510
Neurotoxicity Of Clostridium Toxins	1	1	654	10	0	21510
Neutrophil Degranulation	1	1	654	479	5	21510	CALML5,CEACAM1,CFD,CRISP3,SYNGR1
Nf Kb Activation Through Fadd Rip 1 Pathway Mediated By Caspase 8 And 10	1	1	654	12	0	21510
Nf Kb Is Activated And Signals Survival	1	1	654	13	0	21510
Ngf Independant Trka Activation	1	1	654	5	0	21510
Nicotinamide Salvaging	1	1	654	19	0	21510
Nicotinate Metabolism	1	1	654	31	0	21510
Nitric Oxide Stimulates Guanylate Cyclase	1	1	654	22	0	21510
Nod1 2 Signaling Pathway	1	1	654	36	0	21510
Noncanonical Activation Of Notch3	1	1	654	8	0	21510
Nonhomologous End Joining Nhej	1	1	654	69	0	21510
Norepinephrine Neurotransmitter Release Cycle	1	1	654	18	0	21510
Nostrin Mediated Enos Trafficking	1	1	654	5	0	21510
Notch2 Activation And Transmission Of Signal To The Nucleus	1	1	654	22	0	21510
Notch3 Activation And Transmission Of Signal To The Nucleus	1	1	654	25	0	21510
Notch4 Activation And Transmission Of Signal To The Nucleus	1	1	654	11	0	21510
Nr1h2 Nr1h3 Regulate Gene Expression Linked To Gluconeogenesis	1	1	654	5	0	21510
Nr1h2 Nr1h3 Regulate Gene Expression Linked To Lipogenesis	1	1	654	9	0	21510
Nr1h2 Nr1h3 Regulate Gene Expression Linked To Triglyceride Lipolysis In Adipose	1	1	654	5	0	21510
Nr1h2 Nr1h3 Regulate Gene Expression To Limit Cholesterol Uptake	1	1	654	5	0	21510
Nrif Signals Cell Death From The Nucleus	1	1	654	16	0	21510
Ns1 Mediated Effects On Host Pathways	1	1	654	41	0	21510
Nuclear Envelope Breakdown	1	1	654	53	0	21510
Nuclear Envelope Ne Reassembly	1	1	654	76	0	21510
Nuclear Import Of Rev Protein	1	1	654	34	0	21510
Nuclear Pore Complex Npc Disassembly	1	1	654	36	0	21510
Nucleobase Biosynthesis	1	1	654	15	0	21510
Nucleobase Catabolism	1	1	654	35	0	21510
Nucleotide Binding Domain Leucine Rich Repeat Containing Receptor Nlr Signaling Pathways	1	1	654	56	0	21510
Nucleotide Excision Repair	1	1	654	110	0	21510
Nucleotide Like Purinergic Receptors	1	1	654	16	0	21510
Nucleotide Salvage	1	1	654	23	0	21510
Oas Antiviral Response	1	1	654	9	0	21510
Olfactory Signaling Pathway	1	1	654	400	0	21510
Oncogene Induced Senescence	1	1	654	35	0	21510
Oncogenic Mapk Signaling	1	1	654	82	0	21510
Opsins	1	1	654	9	0	21510
Orc1 Removal From Chromatin	1	1	654	71	0	21510
Orexin And Neuropeptides Ff And Qrfp Bind To Their Respective Receptors	1	1	654	8	0	21510
Organelle Biogenesis And Maintenance	1	1	654	296	1	21510	PPARGC1A
Organic Anion Transport	1	1	654	5	0	21510
Organic Cation Anion Zwitterion Transport	1	1	654	15	0	21510
Organic Cation Transport	1	1	654	10	0	21510
Other Interleukin Signaling	1	1	654	24	0	21510
Oxidative Stress Induced Senescence	1	1	654	126	0	21510
P130cas Linkage To Mapk Signaling For Integrins	1	1	654	15	0	21510
P2y Receptors	1	1	654	12	0	21510
P38mapk Events	1	1	654	13	0	21510
P75ntr Negatively Regulates Cell Cycle Via Sc1	1	1	654	6	0	21510
P75ntr Recruits Signalling Complexes	1	1	654	13	0	21510
P75ntr Regulates Axonogenesis	1	1	654	10	0	21510
P75ntr Signals Via Nf Kb	1	1	654	16	0	21510
Parasite Infection	1	1	654	116	0	21510
Passive Transport By Aquaporins	1	1	654	13	0	21510
Pcna Dependent Long Patch Base Excision Repair	1	1	654	21	0	21510
Pcp Ce Pathway	1	1	654	92	0	21510
Pd 1 Signaling	1	1	654	28	0	21510
Pecam1 Interactions	1	1	654	12	0	21510
Pentose Phosphate Pathway	1	1	654	15	0	21510
Peptide Hormone Biosynthesis	1	1	654	14	0	21510
Perk Regulates Gene Expression	1	1	654	32	0	21510
Pexophagy	1	1	654	11	0	21510
Phase 1 Inactivation Of Fast Na Channels	1	1	654	7	0	21510
Phase 2 Plateau Phase	1	1	654	15	0	21510
Phase 3 Rapid Repolarisation	1	1	654	8	0	21510
Phase 4 Resting Membrane Potential	1	1	654	19	0	21510
Phenylalanine And Tyrosine Metabolism	1	1	654	11	0	21510
Phenylalanine Metabolism	1	1	654	6	0	21510
Phosphate Bond Hydrolysis By Ntpdase Proteins	1	1	654	8	0	21510
Phosphate Bond Hydrolysis By Nudt Proteins	1	1	654	7	0	21510
Phospholipase C Mediated Cascade Fgfr2	1	1	654	18	0	21510
Phosphorylation Of Emi1	1	1	654	6	0	21510
Phosphorylation Of The Apc C	1	1	654	20	0	21510
Pi 3k Cascade Fgfr1	1	1	654	21	0	21510
Pi 3k Cascade Fgfr2	1	1	654	23	0	21510
Pi 3k Cascade Fgfr3	1	1	654	18	0	21510
Pi3k Akt Activation	1	1	654	9	0	21510
Pi5p Regulates Tp53 Acetylation	1	1	654	9	0	21510
Piwi Interacting Rna Pirna Biogenesis	1	1	654	29	0	21510
Pka Activation In Glucagon Signalling	1	1	654	17	0	21510
Pka Mediated Phosphorylation Of Creb	1	1	654	20	0	21510
Pka Mediated Phosphorylation Of Key Metabolic Factors	1	1	654	5	0	21510
Pkmts Methylate Histone Lysines	1	1	654	71	0	21510
Plasma Lipoprotein Assembly	1	1	654	19	0	21510
Plasma Lipoprotein Remodeling	1	1	654	32	0	21510
Platelet Aggregation Plug Formation	1	1	654	39	0	21510
Platelet Sensitization By Ldl	1	1	654	17	0	21510
Polb Dependent Long Patch Base Excision Repair	1	1	654	8	0	21510
Polo Like Kinase Mediated Events	1	1	654	16	0	21510
Polymerase Switching	1	1	654	14	0	21510
Polymerase Switching On The C Strand Of The Telomere	1	1	654	26	0	21510
Positive Epigenetic Regulation Of Rrna Expression	1	1	654	106	0	21510
Post Chaperonin Tubulin Folding Pathway	1	1	654	23	0	21510
Post Translational Protein Modification	1	1	654	1435	28	21510	ADAMTS19,AR,CEACAM5,CEACAM7,CFTR,CHRDL1,CNTN3,CNTN4,CP,F10,FUT3,GALNT12,GALNT5,GCNT3,GRIA1,HIF3A,MDGA2,MUC21,NR3C2,PPARGC1A,PSCA,RNF128,SBSPON,ST6GAL2,ST6GALNAC1,TEX101,TF,ZBTB16
Postmitotic Nuclear Pore Complex Npc Reformation	1	1	654	27	0	21510
Pou5f1 Oct4 Sox2 Nanog Activate Genes Related To Proliferation	1	1	654	13	0	21510
Pou5f1 Oct4 Sox2 Nanog Repress Genes Related To Differentiation	1	1	654	10	0	21510
Pp2a Mediated Dephosphorylation Of Key Metabolic Factors	1	1	654	7	0	21510
Prc2 Methylates Histones And Dna	1	1	654	73	0	21510
Pre Notch Processing In Golgi	1	1	654	18	0	21510
Pre Notch Processing In The Endoplasmic Reticulum	1	1	654	6	0	21510
Pregnenolone Biosynthesis	1	1	654	12	0	21510
Prevention Of Phagosomal Lysosomal Fusion	1	1	654	9	0	21510
Processing And Activation Of Sumo	1	1	654	10	0	21510
Processing Of Capped Intron Containing Pre Mrna	1	1	654	242	1	21510	PPIL6
Processing Of Capped Intronless Pre Mrna	1	1	654	28	0	21510
Processing Of Dna Double Strand Break Ends	1	1	654	98	0	21510
Processing Of Intronless Pre Mrnas	1	1	654	19	0	21510
Processing Of Smdt1	1	1	654	16	0	21510
Processive Synthesis On The C Strand Of The Telomere	1	1	654	19	0	21510
Processive Synthesis On The Lagging Strand	1	1	654	15	0	21510
Programmed Cell Death	1	1	654	208	0	21510
Prolonged Erk Activation Events	1	1	654	14	0	21510
Propionyl Coa Catabolism	1	1	654	5	0	21510
Prostacyclin Signalling Through Prostacyclin Receptor	1	1	654	19	0	21510
Prostanoid Ligand Receptors	1	1	654	9	0	21510
Protein Methylation	1	1	654	17	0	21510
Protein Repair	1	1	654	6	0	21510
Protein Ubiquitination	1	1	654	79	0	21510
Proton Coupled Monocarboxylate Transport	1	1	654	6	0	21510
Ptk6 Expression	1	1	654	5	0	21510
Ptk6 Promotes Hif1a Stabilization	1	1	654	6	0	21510
Ptk6 Regulates Cell Cycle	1	1	654	6	0	21510
Ptk6 Regulates Proteins Involved In Rna Processing	1	1	654	5	0	21510
Ptk6 Regulates Rho Gtpases Ras Gtpase And Map Kinases	1	1	654	14	0	21510
Ptk6 Regulates Rtks And Their Effectors Akt1 And Dok1	1	1	654	9	0	21510
Purine Catabolism	1	1	654	17	0	21510
Purine Ribonucleoside Monophosphate Biosynthesis	1	1	654	12	0	21510
Purine Salvage	1	1	654	13	0	21510
Purinergic Signaling In Leishmaniasis Infection	1	1	654	26	0	21510
Pyrimidine Catabolism	1	1	654	12	0	21510
Pyrimidine Salvage	1	1	654	11	0	21510
Pyroptosis	1	1	654	27	0	21510
Pyruvate Metabolism	1	1	654	31	0	21510
Pyruvate Metabolism And Citric Acid Tca Cycle	1	1	654	55	0	21510
Rab Gefs Exchange Gtp For Gdp On Rabs	1	1	654	90	0	21510
Rab Geranylgeranylation	1	1	654	65	0	21510
Rab Regulation Of Trafficking	1	1	654	122	0	21510
Raf Activation	1	1	654	34	0	21510
Raf Independent Mapk1 3 Activation	1	1	654	23	0	21510
Rap1 Signalling	1	1	654	16	0	21510
Ras Activation Upon Ca2 Influx Through Nmda Receptor	1	1	654	20	0	21510
Ras Processing	1	1	654	24	0	21510
Ras Signaling Downstream Of Nf1 Loss Of Function Variants	1	1	654	7	0	21510
Recognition And Association Of Dna Glycosylase With Site Containing An Affected Purine	1	1	654	56	0	21510
Recognition Of Dna Damage By Pcna Containing Replication Complex	1	1	654	30	0	21510
Recruitment Of Mitotic Centrosome Proteins And Complexes	1	1	654	81	0	21510
Recruitment Of Numa To Mitotic Centrosomes	1	1	654	95	0	21510
Recycling Of Bile Acids And Salts	1	1	654	16	0	21510
Recycling Of Eif2 Gdp	1	1	654	8	0	21510
Reelin Signalling Pathway	1	1	654	5	0	21510
Regulated Necrosis	1	1	654	56	0	21510
Regulated Proteolysis Of P75ntr	1	1	654	11	0	21510
Regulation By C Flip	1	1	654	11	0	21510
Regulation Of Bach1 Activity	1	1	654	11	0	21510
Regulation Of Cytoskeletal Remodeling And Cell Spreading By Ipp Complex Components	1	1	654	8	0	21510
Regulation Of Foxo Transcriptional Activity By Acetylation	1	1	654	10	0	21510
Regulation Of Fzd By Ubiquitination	1	1	654	21	0	21510
Regulation Of Gene Expression In Beta Cells	1	1	654	21	0	21510
Regulation Of Gene Expression In Early Pancreatic Precursor Cells	1	1	654	8	0	21510
Regulation Of Gene Expression In Endocrine Committed Neurog3 Progenitor Cells	1	1	654	5	0	21510
Regulation Of Glucokinase By Glucokinase Regulatory Protein	1	1	654	32	0	21510
Regulation Of Glycolysis By Fructose 2 6 Bisphosphate Metabolism	1	1	654	12	0	21510
Regulation Of Hmox1 Expression And Activity	1	1	654	65	0	21510
Regulation Of Hsf1 Mediated Heat Shock Response	1	1	654	82	0	21510
Regulation Of Ifna Signaling	1	1	654	26	0	21510
Regulation Of Ifng Signaling	1	1	654	14	0	21510
Regulation Of Innate Immune Responses To Cytosolic Dna	1	1	654	15	0	21510
Regulation Of Kit Signaling	1	1	654	16	0	21510
Regulation Of Localization Of Foxo Transcription Factors	1	1	654	12	0	21510
Regulation Of Mecp2 Expression And Activity	1	1	654	32	0	21510
Regulation Of Mrna Stability By Proteins That Bind Au Rich Elements	1	1	654	87	0	21510
Regulation Of Plk1 Activity At G2 M Transition	1	1	654	87	0	21510
Regulation Of Pten Localization	1	1	654	9	0	21510
Regulation Of Pten Mrna Translation	1	1	654	9	0	21510
Regulation Of Pten Stability And Activity	1	1	654	69	0	21510
Regulation Of Pyruvate Dehydrogenase Pdh Complex	1	1	654	16	0	21510
Regulation Of Ras By Gaps	1	1	654	68	0	21510
Regulation Of Runx1 Expression And Activity	1	1	654	17	0	21510
Regulation Of Runx3 Expression And Activity	1	1	654	55	0	21510
Regulation Of Signaling By Cbl	1	1	654	22	0	21510
Regulation Of Signaling By Nodal	1	1	654	11	0	21510
Regulation Of Tlr By Endogenous Ligand	1	1	654	21	0	21510
Regulation Of Tnfr1 Signaling	1	1	654	35	0	21510
Regulation Of Tp53 Activity	1	1	654	160	0	21510
Regulation Of Tp53 Activity Through Acetylation	1	1	654	30	0	21510
Regulation Of Tp53 Activity Through Association With Co Factors	1	1	654	14	0	21510
Regulation Of Tp53 Activity Through Methylation	1	1	654	19	0	21510
Regulation Of Tp53 Activity Through Phosphorylation	1	1	654	92	0	21510
Regulation Of Tp53 Expression And Degradation	1	1	654	37	0	21510
Relaxin Receptors	1	1	654	8	0	21510
Release Of Apoptotic Factors From The Mitochondria	1	1	654	7	0	21510
Release Of Hh Np From The Secreting Cell	1	1	654	8	0	21510
Reproduction	1	1	654	145	0	21510
Resolution Of Abasic Sites Ap Sites	1	1	654	38	0	21510
Resolution Of Ap Sites Via The Multiple Nucleotide Patch Replacement Pathway	1	1	654	25	0	21510
Resolution Of D Loop Structures	1	1	654	34	0	21510
Resolution Of D Loop Structures Through Synthesis Dependent Strand Annealing Sdsa	1	1	654	26	0	21510
Resolution Of Sister Chromatid Cohesion	1	1	654	126	0	21510
Respiratory Electron Transport	1	1	654	103	0	21510
Respiratory Electron Transport Atp Synthesis By Chemiosmotic Coupling And Heat Production By Uncoupling Proteins	1	1	654	127	0	21510
Response Of Eif2ak1 Hri To Heme Deficiency	1	1	654	15	0	21510
Response Of Mtb To Phagocytosis	1	1	654	23	0	21510
Retinoid Cycle Disease Events	1	1	654	13	0	21510
Retrograde Neurotrophin Signalling	1	1	654	14	0	21510
Retrograde Transport At The Trans Golgi Network	1	1	654	49	0	21510
Rho Gtpase Cycle	1	1	654	444	5	21510	ARHGEF26,CFTR,DOCK3,PLEKHG6,SLITRK5
Rho Gtpases Activate Formins	1	1	654	140	0	21510
Rho Gtpases Activate Iqgaps	1	1	654	32	0	21510
Rho Gtpases Activate Ktn1	1	1	654	11	0	21510
Rho Gtpases Activate Nadph Oxidases	1	1	654	24	0	21510
Rho Gtpases Activate Rhotekin And Rhophilins	1	1	654	9	0	21510
Rho Gtpases Activate Wasps And Waves	1	1	654	36	0	21510
Rhob Gtpase Cycle	1	1	654	70	0	21510
Rhobtb Gtpase Cycle	1	1	654	35	0	21510
Rhobtb1 Gtpase Cycle	1	1	654	23	0	21510
Rhobtb2 Gtpase Cycle	1	1	654	23	0	21510
Rhobtb3 Atpase Cycle	1	1	654	10	0	21510
Rhoc Gtpase Cycle	1	1	654	74	0	21510
Rhod Gtpase Cycle	1	1	654	51	0	21510
Rhof Gtpase Cycle	1	1	654	42	0	21510
Rhoh Gtpase Cycle	1	1	654	37	0	21510
Rhoj Gtpase Cycle	1	1	654	55	0	21510
Rhot1 Gtpase Cycle	1	1	654	5	0	21510
Rhou Gtpase Cycle	1	1	654	34	0	21510
Rhov Gtpase Cycle	1	1	654	33	0	21510
Rip Mediated Nfkb Activation Via Zbp1	1	1	654	17	0	21510
Ripk1 Mediated Regulated Necrosis	1	1	654	29	0	21510
Rmts Methylate Histone Arginines	1	1	654	79	0	21510
Rna Polymerase I Promoter Escape	1	1	654	91	0	21510
Rna Polymerase I Transcription	1	1	654	111	0	21510
Rna Polymerase I Transcription Initiation	1	1	654	47	0	21510
Rna Polymerase I Transcription Termination	1	1	654	31	0	21510
Rna Polymerase Ii Transcribes Snrna Genes	1	1	654	81	0	21510
Rna Polymerase Ii Transcription	1	1	654	1374	12	21510	AR,ITGBL1,MAML3,NR3C2,PITX2,PLAGL1,PPARGC1A,RORC,RRAGD,ZIM2,ZNF273,ZNF732
Rna Polymerase Ii Transcription Termination	1	1	654	66	0	21510
Rna Polymerase Iii Chain Elongation	1	1	654	18	0	21510
Rna Polymerase Iii Transcription	1	1	654	41	0	21510
Rna Polymerase Iii Transcription Initiation From Type 1 Promoter	1	1	654	28	0	21510
Rna Polymerase Iii Transcription Initiation From Type 3 Promoter	1	1	654	28	0	21510
Rna Polymerase Iii Transcription Termination	1	1	654	23	0	21510
Rnd1 Gtpase Cycle	1	1	654	42	0	21510
Rnd2 Gtpase Cycle	1	1	654	43	0	21510
Rnd3 Gtpase Cycle	1	1	654	42	0	21510
Role Of Phospholipids In Phagocytosis	1	1	654	82	0	21510
Role Of Second Messengers In Netrin 1 Signaling	1	1	654	10	0	21510
Rora Activates Gene Expression	1	1	654	18	0	21510
Rrna Modification In The Mitochondrion	1	1	654	8	0	21510
Rrna Modification In The Nucleus And Cytosol	1	1	654	60	0	21510
Rrna Processing	1	1	654	205	1	21510	RPS4Y1
Rrna Processing In The Mitochondrion	1	1	654	12	0	21510
Runx1 And Foxp3 Control The Development Of Regulatory T Lymphocytes Tregs	1	1	654	10	0	21510
Runx1 Interacts With Co Factors Whose Precise Effect On Runx1 Targets Is Not Known	1	1	654	37	0	21510
Runx1 Regulates Estrogen Receptor Mediated Transcription	1	1	654	6	0	21510
Runx1 Regulates Expression Of Components Of Tight Junctions	1	1	654	5	0	21510
Runx1 Regulates Genes Involved In Megakaryocyte Differentiation And Platelet Function	1	1	654	98	0	21510
Runx1 Regulates Transcription Of Genes Involved In Bcr Signaling	1	1	654	6	0	21510
Runx1 Regulates Transcription Of Genes Involved In Differentiation Of Hscs	1	1	654	130	0	21510
Runx1 Regulates Transcription Of Genes Involved In Differentiation Of Keratinocytes	1	1	654	8	0	21510
Runx1 Regulates Transcription Of Genes Involved In Differentiation Of Myeloid Cells	1	1	654	7	0	21510
Runx1 Regulates Transcription Of Genes Involved In Interleukin Signaling	1	1	654	5	0	21510
Runx1 Regulates Transcription Of Genes Involved In Wnt Signaling	1	1	654	6	0	21510
Runx2 Regulates Chondrocyte Maturation	1	1	654	5	0	21510
Runx3 Regulates Bcl2l11 Bim Transcription	1	1	654	5	0	21510
Runx3 Regulates Cdkn1a Transcription	1	1	654	7	0	21510
Runx3 Regulates P14 Arf	1	1	654	10	0	21510
Runx3 Regulates Wnt Signaling	1	1	654	8	0	21510
Runx3 Regulates Yap1 Mediated Transcription	1	1	654	8	0	21510
S Phase	1	1	654	162	0	21510
Sars Cov 1 Genome Replication And Transcription	1	1	654	6	0	21510
Scavenging By Class B Receptors	1	1	654	6	0	21510
Scavenging By Class F Receptors	1	1	654	6	0	21510
Scavenging Of Heme From Plasma	1	1	654	69	0	21510
Scf Skp2 Mediated Degradation Of P27 P21	1	1	654	60	0	21510
Sealing Of The Nuclear Envelope Ne By Escrt Iii	1	1	654	32	0	21510
Sema3a Pak Dependent Axon Repulsion	1	1	654	16	0	21510
Sema3a Plexin Repulsion Signaling By Inhibiting Integrin Adhesion	1	1	654	14	0	21510
Sema4d Mediated Inhibition Of Cell Attachment And Migration	1	1	654	8	0	21510
Senescence Associated Secretory Phenotype Sasp	1	1	654	112	0	21510
Sensing Of Dna Double Strand Breaks	1	1	654	6	0	21510
Sensory Perception	1	1	654	575	5	21510	ATP2B2,CACNA1D,PCLO,PDE6A,RGS9BP
Separation Of Sister Chromatids	1	1	654	191	0	21510
Serine Biosynthesis	1	1	654	9	0	21510
Serotonin And Melatonin Biosynthesis	1	1	654	5	0	21510
Serotonin Neurotransmitter Release Cycle	1	1	654	18	0	21510
Serotonin Receptors	1	1	654	12	0	21510
Shc Mediated Cascade Fgfr1	1	1	654	21	0	21510
Shc Mediated Cascade Fgfr3	1	1	654	18	0	21510
Shc Related Events Triggered By Igf1r	1	1	654	9	0	21510
Signal Amplification	1	1	654	33	0	21510
Signal Attenuation	1	1	654	10	0	21510
Signal Regulatory Protein Family Interactions	1	1	654	16	0	21510
Signal Transduction By L1	1	1	654	21	0	21510
Signaling By Activin	1	1	654	13	0	21510
Signaling By Braf And Raf Fusions	1	1	654	65	0	21510
Signaling By Csf3 G Csf	1	1	654	30	0	21510
Signaling By Ctnnb1 Phospho Site Mutants	1	1	654	15	0	21510
Signaling By Cytosolic Fgfr1 Fusion Mutants	1	1	654	18	0	21510
Signaling By Erbb2 Ecd Mutants	1	1	654	16	0	21510
Signaling By Erythropoietin	1	1	654	25	0	21510
Signaling By Fgfr In Disease	1	1	654	63	0	21510
Signaling By Fgfr1	1	1	654	50	0	21510
Signaling By Fgfr1 In Disease	1	1	654	38	0	21510
Signaling By Fgfr2	1	1	654	73	0	21510
Signaling By Fgfr2 Iiia Tm	1	1	654	19	0	21510
Signaling By Fgfr2 In Disease	1	1	654	43	0	21510
Signaling By Fgfr3	1	1	654	40	0	21510
Signaling By Fgfr3 Fusions In Cancer	1	1	654	10	0	21510
Signaling By Fgfr4 In Disease	1	1	654	11	0	21510
Signaling By Flt3 Fusion Proteins	1	1	654	19	0	21510
Signaling By Flt3 Itd And Tkd Mutants	1	1	654	16	0	21510
Signaling By Hippo	1	1	654	20	0	21510
Signaling By Interleukins	1	1	654	463	4	21510	CNTFR,IL1RN,IL36A,RORC
Signaling By Kit In Disease	1	1	654	20	0	21510
Signaling By Leptin	1	1	654	11	0	21510
Signaling By Mapk Mutants	1	1	654	7	0	21510
Signaling By Membrane Tethered Fusions Of Pdgfra Or Pdgfrb	1	1	654	5	0	21510
Signaling By Moderate Kinase Activity Braf Mutants	1	1	654	45	0	21510
Signaling By Mras Complex Mutants	1	1	654	8	0	21510
Signaling By Mst1	1	1	654	5	0	21510
Signaling By Nodal	1	1	654	20	0	21510
Signaling By Notch	1	1	654	247	2	21510	MAML3,TLE2
Signaling By Notch1 Hd Domain Mutants In Cancer	1	1	654	15	0	21510
Signaling By Notch1 T 7 9 Notch1 M1580 K2555 Translocation Mutant	1	1	654	7	0	21510
Signaling By Pdgf	1	1	654	58	0	21510
Signaling By Pdgfr In Disease	1	1	654	20	0	21510
Signaling By Pdgfra Transmembrane Juxtamembrane And Kinase Domain Mutants	1	1	654	12	0	21510
Signaling By Rho Gtpases Miro Gtpases And Rhobtb3	1	1	654	717	8	21510	AR,ARHGEF26,CFTR,DOCK3,MYH11,MYH14,PLEKHG6,SLITRK5
Signaling By Rnf43 Mutants	1	1	654	8	0	21510
Signaling By Scf Kit	1	1	654	43	0	21510
Signaling By Tgf Beta Receptor Complex In Cancer	1	1	654	8	0	21510
Signaling By The B Cell Receptor Bcr	1	1	654	166	0	21510
Signaling By Vegf	1	1	654	106	0	21510
Signalling To Erks	1	1	654	34	0	21510
Signalling To P38 Via Rit And Rin	1	1	654	5	0	21510
Signalling To Ras	1	1	654	20	0	21510
Sirt1 Negatively Regulates Rrna Expression	1	1	654	68	0	21510
Slbp Dependent Processing Of Replication Dependent Histone Pre Mrnas	1	1	654	11	0	21510
Smac Xiap Regulated Apoptotic Response	1	1	654	8	0	21510
Smad2 Smad3 Smad4 Heterotrimer Regulates Transcription	1	1	654	32	0	21510
Small Interfering Rna Sirna Biogenesis	1	1	654	9	0	21510
Snrnp Assembly	1	1	654	54	0	21510
Sodium Calcium Exchangers	1	1	654	11	0	21510
Sos Mediated Signalling	1	1	654	7	0	21510
Sperm Motility And Taxes	1	1	654	9	0	21510
Spry Regulation Of Fgf Signaling	1	1	654	16	0	21510
Stabilization Of P53	1	1	654	57	0	21510
Stat5 Activation	1	1	654	7	0	21510
Stat5 Activation Downstream Of Flt3 Itd Mutants	1	1	654	10	0	21510
Sting Mediated Induction Of Host Immune Responses	1	1	654	16	0	21510
Striated Muscle Contraction	1	1	654	36	0	21510
Sulfide Oxidation To Sulfate	1	1	654	6	0	21510
Sulfur Amino Acid Metabolism	1	1	654	28	0	21510
Sumo Is Conjugated To E1 Uba2 Sae1	1	1	654	5	0	21510
Sumo Is Proteolytically Processed	1	1	654	6	0	21510
Sumo Is Transferred From E1 To E2 Ube2i Ubc9	1	1	654	7	0	21510
Sumoylation Of Chromatin Organization Proteins	1	1	654	71	0	21510
Sumoylation Of Dna Damage Response And Repair Proteins	1	1	654	77	0	21510
Sumoylation Of Dna Methylation Proteins	1	1	654	16	0	21510
Sumoylation Of Dna Replication Proteins	1	1	654	46	0	21510
Sumoylation Of Immune Response Proteins	1	1	654	11	0	21510
Sumoylation Of Rna Binding Proteins	1	1	654	47	0	21510
Sumoylation Of Sumoylation Proteins	1	1	654	35	0	21510
Sumoylation Of Transcription Factors	1	1	654	20	0	21510
Sumoylation Of Ubiquitinylation Proteins	1	1	654	39	0	21510
Suppression Of Apoptosis	1	1	654	7	0	21510
Suppression Of Phagosomal Maturation	1	1	654	13	0	21510
Surfactant Metabolism	1	1	654	30	0	21510
Switching Of Origins To A Post Replicative State	1	1	654	91	0	21510
Syndecan Interactions	1	1	654	27	0	21510
Synthesis Of 15 Eicosatetraenoic Acid Derivatives	1	1	654	6	0	21510
Synthesis Of 5 Eicosatetraenoic Acids	1	1	654	9	0	21510
Synthesis Of Active Ubiquitin Roles Of E1 And E2 Enzymes	1	1	654	30	0	21510
Synthesis Of Bile Acids And Bile Salts Via 24 Hydroxycholesterol	1	1	654	14	0	21510
Synthesis Of Bile Acids And Bile Salts Via 27 Hydroxycholesterol	1	1	654	15	0	21510
Synthesis Of Diphthamide Eef2	1	1	654	8	0	21510
Synthesis Of Dolichyl Phosphate	1	1	654	6	0	21510
Synthesis Of Gdp Mannose	1	1	654	5	0	21510
Synthesis Of Glycosylphosphatidylinositol Gpi	1	1	654	18	0	21510
Synthesis Of Ip2 Ip And Ins In The Cytosol	1	1	654	14	0	21510
Synthesis Of Pg	1	1	654	8	0	21510
Synthesis Of Pi	1	1	654	5	0	21510
Synthesis Of Pips At The Early Endosome Membrane	1	1	654	16	0	21510
Synthesis Of Pips At The Er Membrane	1	1	654	5	0	21510
Synthesis Of Pips At The Golgi Membrane	1	1	654	18	0	21510
Synthesis Of Pips At The Late Endosome Membrane	1	1	654	11	0	21510
Synthesis Of Prostaglandins Pg And Thromboxanes Tx	1	1	654	15	0	21510
Synthesis Of Pyrophosphates In The Cytosol	1	1	654	10	0	21510
Synthesis Of Udp N Acetyl Glucosamine	1	1	654	8	0	21510
Synthesis Of Wybutosine At G37 Of Trna Phe	1	1	654	6	0	21510
Synthesis Secretion And Deacylation Of Ghrelin	1	1	654	19	0	21510
Synthesis Secretion And Inactivation Of Glucagon Like Peptide 1 Glp 1	1	1	654	20	0	21510
Synthesis Secretion And Inactivation Of Glucose Dependent Insulinotropic Polypeptide Gip	1	1	654	13	0	21510
Tachykinin Receptors Bind Tachykinins	1	1	654	5	0	21510
Tak1 Activates Nfkb By Phosphorylation And Activation Of Ikks Complex	1	1	654	32	0	21510
Tandem Pore Domain Potassium Channels	1	1	654	12	0	21510
Tbc Rabgaps	1	1	654	44	0	21510
Tcr Signaling	1	1	654	124	0	21510
Telomere C Strand Lagging Strand Synthesis	1	1	654	34	0	21510
Telomere C Strand Synthesis Initiation	1	1	654	13	0	21510
Telomere Extension By Telomerase	1	1	654	23	0	21510
Telomere Maintenance	1	1	654	113	0	21510
Termination Of Translesion Dna Synthesis	1	1	654	32	0	21510
Tetrahydrobiopterin Bh4 Synthesis Recycling Salvage And Regulation	1	1	654	10	0	21510
Tfap2 Ap 2 Family Regulates Transcription Of Cell Cycle Factors	1	1	654	5	0	21510
Tfap2 Ap 2 Family Regulates Transcription Of Growth Factors And Their Receptors	1	1	654	15	0	21510
Tfap2a Acts As A Transcriptional Repressor During Retinoic Acid Induced Cell Differentiation	1	1	654	5	0	21510
Tgf Beta Receptor Signaling Activates Smads	1	1	654	32	0	21510
The Activation Of Arylsulfatases	1	1	654	13	0	21510
The Canonical Retinoid Cycle In Rods Twilight Vision	1	1	654	23	0	21510
The Citric Acid Tca Cycle And Respiratory Electron Transport	1	1	654	178	0	21510
The Fatty Acid Cycling Model	1	1	654	5	0	21510
The Nlrp3 Inflammasome	1	1	654	16	0	21510
The Retinoid Cycle In Cones Daylight Vision	1	1	654	7	0	21510
The Role Of Gtse1 In G2 M Progression After G2 Checkpoint	1	1	654	79	0	21510
The Role Of Nef In Hiv 1 Replication And Disease Pathogenesis	1	1	654	28	0	21510
Thrombin Signalling Through Proteinase Activated Receptors Pars	1	1	654	32	0	21510
Thromboxane Signalling Through Tp Receptor	1	1	654	24	0	21510
Thyroxine Biosynthesis	1	1	654	10	0	21510
Ticam1 Dependent Activation Of Irf3 Irf7	1	1	654	12	0	21510
Ticam1 Rip1 Mediated Ikk Complex Recruitment	1	1	654	19	0	21510
Ticam1 Traf6 Dependent Induction Of Tak1 Complex	1	1	654	11	0	21510
Tlr3 Mediated Ticam1 Dependent Programmed Cell Death	1	1	654	6	0	21510
Tnf Receptor Superfamily Tnfsf Members Mediating Non Canonical Nf Kb Pathway	1	1	654	17	0	21510
Tnf Signaling	1	1	654	44	0	21510
Tnfr1 Induced Nfkappab Signaling Pathway	1	1	654	30	0	21510
Tnfr1 Induced Proapoptotic Signaling	1	1	654	13	0	21510
Tnfr1 Mediated Ceramide Production	1	1	654	6	0	21510
Tnfr2 Non Canonical Nf Kb Pathway	1	1	654	101	0	21510
Tnfs Bind Their Physiological Receptors	1	1	654	29	0	21510
Toll Like Receptor 9 Tlr9 Cascade	1	1	654	94	0	21510
Toll Like Receptor Cascades	1	1	654	155	0	21510
Toll Like Receptor Tlr1 Tlr2 Cascade	1	1	654	103	0	21510
Toxicity Of Botulinum Toxin Type D Botd	1	1	654	5	0	21510
Tp53 Regulates Transcription Of Caspase Activators And Caspases	1	1	654	12	0	21510
Tp53 Regulates Transcription Of Cell Death Genes	1	1	654	44	0	21510
Tp53 Regulates Transcription Of Death Receptors And Ligands	1	1	654	12	0	21510
Tp53 Regulates Transcription Of Dna Repair Genes	1	1	654	62	0	21510
Tp53 Regulates Transcription Of Genes Involved In Cytochrome C Release	1	1	654	20	0	21510
Tp53 Regulates Transcription Of Genes Involved In G1 Cell Cycle Arrest	1	1	654	14	0	21510
Tp53 Regulates Transcription Of Genes Involved In G2 Cell Cycle Arrest	1	1	654	18	0	21510
Tp53 Regulates Transcription Of Several Additional Cell Death Genes Whose Specific Roles In P53 Dependent Apoptosis Remain Uncertain	1	1	654	14	0	21510
Traf3 Dependent Irf Activation Pathway	1	1	654	14	0	21510
Traf6 Mediated Induction Of Tak1 Complex Within Tlr4 Complex	1	1	654	16	0	21510
Traf6 Mediated Irf7 Activation	1	1	654	29	0	21510
Traf6 Mediated Irf7 Activation In Tlr7 8 Or 9 Signaling	1	1	654	13	0	21510
Traf6 Mediated Nf Kb Activation	1	1	654	24	0	21510
Trafficking And Processing Of Endosomal Tlr	1	1	654	13	0	21510
Trafficking Of Myristoylated Proteins To The Cilium	1	1	654	5	0	21510
Trail Signaling	1	1	654	8	0	21510
Transcription Coupled Nucleotide Excision Repair Tc Ner	1	1	654	78	0	21510
Transcription Of E2f Targets Under Negative Control By Dream Complex	1	1	654	19	0	21510
Transcription Of E2f Targets Under Negative Control By P107 Rbl1 And P130 Rbl2 In Complex With Hdac1	1	1	654	16	0	21510
Transcription Of The Hiv Genome	1	1	654	70	0	21510
Transcriptional Activity Of Smad2 Smad3 Smad4 Heterotrimer	1	1	654	44	0	21510
Transcriptional Regulation By E2f6	1	1	654	34	0	21510
Transcriptional Regulation By Mecp2	1	1	654	63	0	21510
Transcriptional Regulation By Runx1	1	1	654	239	0	21510
Transcriptional Regulation By Small Rnas	1	1	654	107	0	21510
Transcriptional Regulation By Tp53	1	1	654	363	2	21510	PLAGL1,RRAGD
Transcriptional Regulation By Ventx	1	1	654	41	0	21510
Transcriptional Regulation Of Granulopoiesis	1	1	654	90	0	21510
Transcriptional Regulation Of Testis Differentiation	1	1	654	13	0	21510
Translation	1	1	654	295	1	21510	RPS4Y1
Translation Of Replicase And Assembly Of The Replication Transcription Complex	1	1	654	13	0	21510
Translation Of Sars Cov 1 Structural Proteins	1	1	654	28	0	21510
Translation Of Sars Cov 2 Structural Proteins	1	1	654	44	0	21510
Translesion Synthesis By Polh	1	1	654	19	0	21510
Translesion Synthesis By Polk	1	1	654	17	0	21510
Translesion Synthesis By Y Family Dna Polymerases Bypasses Lesions On Dna Template	1	1	654	39	0	21510
Translocation Of Slc2a4 Glut4 To The Plasma Membrane	1	1	654	72	0	21510
Transport And Synthesis Of Paps	1	1	654	6	0	21510
Transport Of Connexons To The Plasma Membrane	1	1	654	21	0	21510
Transport Of Mature Mrnas Derived From Intronless Transcripts	1	1	654	43	0	21510
Transport Of Mature Transcript To Cytoplasm	1	1	654	84	0	21510
Transport Of Nucleotide Sugars	1	1	654	9	0	21510
Transport Of Organic Anions	1	1	654	12	0	21510
Transport Of The Slbp Dependant Mature Mrna	1	1	654	36	0	21510
Trif Mediated Programmed Cell Death	1	1	654	9	0	21510
Triglyceride Biosynthesis	1	1	654	14	0	21510
Triglyceride Catabolism	1	1	654	24	0	21510
Triglyceride Metabolism	1	1	654	38	0	21510
Tristetraprolin Ttp Zfp36 Binds And Destabilizes Mrna	1	1	654	17	0	21510
Trna Aminoacylation	1	1	654	42	0	21510
Trna Modification In The Mitochondrion	1	1	654	9	0	21510
Trna Processing In The Mitochondrion	1	1	654	7	0	21510
Trna Processing In The Nucleus	1	1	654	59	0	21510
Tryptophan Catabolism	1	1	654	14	0	21510
Type I Hemidesmosome Assembly	1	1	654	11	0	21510
Tyrosine Catabolism	1	1	654	5	0	21510
Tysnd1 Cleaves Peroxisomal Proteins	1	1	654	7	0	21510
Ubiquinol Biosynthesis	1	1	654	8	0	21510
Uch Proteinases	1	1	654	102	0	21510
Unwinding Of Dna	1	1	654	12	0	21510
Uptake And Function Of Anthrax Toxins	1	1	654	11	0	21510
Uptake And Function Of Diphtheria Toxin	1	1	654	6	0	21510
Urea Cycle	1	1	654	10	0	21510
Vasopressin Like Receptors	1	1	654	6	0	21510
Vasopressin Regulates Renal Water Homeostasis Via Aquaporins	1	1	654	43	0	21510
Vegf Ligand Receptor Interactions	1	1	654	8	0	21510
Vegfr2 Mediated Cell Proliferation	1	1	654	19	0	21510
Vegfr2 Mediated Vascular Permeability	1	1	654	27	0	21510
Vesicle Mediated Transport	1	1	654	724	10	21510	BTC,CFTR,CLVS1,GRIA1,KIF1A,SCARA5,SH3GL3,SORT1,SYT8,TF
Viral Messenger Rna Synthesis	1	1	654	44	0	21510
Vitamin B1 Thiamin Metabolism	1	1	654	5	0	21510
Vitamin B2 Riboflavin Metabolism	1	1	654	7	0	21510
Vitamin C Ascorbate Metabolism	1	1	654	8	0	21510
Vitamin D Calciferol Metabolism	1	1	654	11	0	21510
Vitamins	1	1	654	6	0	21510
Vldl Assembly	1	1	654	5	0	21510
Vldl Clearance	1	1	654	6	0	21510
Vldlr Internalisation And Degradation	1	1	654	12	0	21510
Vxpx Cargo Targeting To Cilium	1	1	654	21	0	21510
Wax And Plasmalogen Biosynthesis	1	1	654	7	0	21510
Wnt Ligand Biogenesis And Trafficking	1	1	654	26	0	21510
Wnt Mediated Activation Of Dvl	1	1	654	8	0	21510
Wnt5a Dependent Internalization Of Fzd2 Fzd5 And Ror2	1	1	654	13	0	21510
Wnt5a Dependent Internalization Of Fzd4	1	1	654	15	0	21510
Yap1 And Wwtr1 Taz Stimulated Gene Expression	1	1	654	15	0	21510
Zbp1 Dai Mediated Induction Of Type I Ifns	1	1	654	21	0	21510
Zinc Efflux And Compartmentalization By The Slc30 Family	1	1	654	7	0	21510
Zinc Influx Into Cells By The Slc39 Gene Family	1	1	654	10	0	21510
Zinc Transporters	1	1	654	17	0	21510

## Sheet: dys.vs.control_up
label	pval	fdr	signature	geneset	overlap	background	hits
Chemokine Receptors Bind Chemokines	2.1e-10	3.3e-07	281	58	11	21510	CCL13,CCL19,CCL20,CCR4,CCR7,CCR8,CXCL1,CXCL10,CXCL11,CXCL13,CXCL9
Interleukin 10 Signaling	7e-09	5.6e-06	281	46	9	21510	CCL19,CCL20,CD80,CSF3,CXCL1,CXCL10,FPR1,IL1B,IL6
Cytokine Signaling In Immune System	2.3e-08	1.2e-05	281	719	30	21510	CCL19,CCL20,CD80,CSF3,CXCL1,CXCL10,FCGR1A,FPR1,GBP1,GBP5,IFI6,IGHG1,IGHG4,IL11,IL1B,IL20,IL21R,IL2RA,IL6,ISG15,LBP,MMP1,MMP3,MMP9,OASL,OSM,RSAD2,TNFRSF11B,TNFRSF8,TNFRSF9
Collagen Degradation	1.8e-06	0.00071	281	64	8	21510	COL13A1,COL4A6,MMP1,MMP10,MMP12,MMP13,MMP3,MMP9
Peptide Ligand Binding Receptors	2.2e-06	0.00071	281	198	13	21510	CCL13,CCL19,CCL20,CCR4,CCR7,CCR8,CXCL1,CXCL10,CXCL11,CXCL13,CXCL9,FPR1,FPR2
Signaling By Interleukins	3.3e-06	0.00089	281	463	20	21510	CCL19,CCL20,CD80,CSF3,CXCL1,CXCL10,FPR1,IGHG1,IGHG4,IL11,IL1B,IL20,IL21R,IL2RA,IL6,LBP,MMP1,MMP3,MMP9,OSM
Immunoregulatory Interactions Between A Lymphoid And A Non Lymphoid Cell	8.5e-06	0.0019	281	191	12	21510	CD1B,CD300E,CD300LF,CLEC4G,FCGR1A,FCGR3A,LILRA5,NCR1,SELL,TREM1,TREM2,TREML1
Interleukin 4 And Interleukin 13 Signaling	1.5e-05	0.0031	281	111	9	21510	IGHG1,IGHG4,IL1B,IL6,LBP,MMP1,MMP3,MMP9,OSM
G Alpha I Signalling Events	1.8e-05	0.0032	281	314	15	21510	CCL13,CCL19,CCL20,CCR4,CCR7,CCR8,CXCL1,CXCL10,CXCL11,CXCL13,CXCL9,FPR1,FPR2,GNGT1,GRM4
Gpcr Ligand Binding	4.2e-05	0.0067	281	463	18	21510	ADGRE2,CCL13,CCL19,CCL20,CCR4,CCR7,CCR8,CXCL1,CXCL10,CXCL11,CXCL13,CXCL9,FPR1,FPR2,GNGT1,GPR39,GRM4,PTHLH
Extracellular Matrix Organization	4.6e-05	0.0067	281	301	14	21510	ADAM12,ADAMTS4,ASPN,COL13A1,COL22A1,COL4A6,MMP1,MMP10,MMP12,MMP13,MMP3,MMP9,MUSK,TNC
Activation Of Matrix Metalloproteinases	6.5e-05	0.0086	281	33	5	21510	MMP1,MMP10,MMP13,MMP3,MMP9
Degradation Of The Extracellular Matrix	9.6e-05	0.012	281	140	9	21510	ADAMTS4,COL13A1,COL4A6,MMP1,MMP10,MMP12,MMP13,MMP3,MMP9
Class A 1 Rhodopsin Like Receptors	0.00013	0.014	281	331	14	21510	CCL13,CCL19,CCL20,CCR4,CCR7,CCR8,CXCL1,CXCL10,CXCL11,CXCL13,CXCL9,FPR1,FPR2,GPR39
Innate Immune System	0.00015	0.016	281	1117	30	21510	AOC1,CD300E,CLEC4E,CR1,CXCL1,FCAR,FCGR1A,FCGR2A,FCGR3A,FCN1,FPR1,FPR2,HP,HRNR,IGHG1,IGHG2,IGHG4,IL1B,ISG15,LBP,MEFV,MMP9,MUCL1,PLAU,SELL,SERPINA3,SIRPB1,SLC11A1,TREM1,TREM2
Anti Inflammatory Response Favouring Leishmania Parasite Infection	0.00018	0.018	281	223	11	21510	FCGR1A,FCGR2A,FCGR3A,GNGT1,GPR176,GPR39,IGHG1,IGHG2,IGHG4,IL6,PTHLH
Leishmania Infection	0.00022	0.021	281	308	13	21510	FCGR1A,FCGR2A,FCGR3A,GNGT1,GPR176,GPR39,IGHG1,IGHG2,IGHG4,IL1B,IL6,MEFV,PTHLH
Runx1 And Foxp3 Control The Development Of Regulatory T Lymphocytes Tregs	0.00025	0.022	281	10	3	21510	CR1,CTLA4,IL2RA
Fcgr Activation	0.00028	0.024	281	69	6	21510	FCGR1A,FCGR2A,FCGR3A,IGHG1,IGHG2,IGHG4
Neutrophil Degranulation	0.00061	0.049	281	479	16	21510	AOC1,CR1,CXCL1,FCAR,FCGR2A,FCN1,FPR1,FPR2,HP,HRNR,MMP9,PLAU,SELL,SERPINA3,SIRPB1,SLC11A1
Role Of Phospholipids In Phagocytosis	0.00072	0.053	281	82	6	21510	FCGR1A,FCGR2A,FCGR3A,IGHG1,IGHG2,IGHG4
Tryptophan Catabolism	0.00072	0.053	281	14	3	21510	IDO1,KYNU,TDO2
Signaling By Gpcr	0.00091	0.064	281	698	20	21510	ADGRE2,CCL13,CCL19,CCL20,CCR4,CCR7,CCR8,CXCL1,CXCL10,CXCL11,CXCL13,CXCL9,FPR1,FPR2,GNGT1,GPR176,GPR39,GRM4,MMP3,PTHLH
Collagen Formation	0.0012	0.078	281	90	6	21510	COL13A1,COL22A1,COL4A6,MMP13,MMP3,MMP9
Fcgr3a Mediated Il10 Synthesis	0.0015	0.099	281	95	6	21510	FCGR1A,FCGR2A,FCGR3A,IGHG1,IGHG2,IGHG4
Dap12 Interactions	0.0028	0.17	281	45	4	21510	CD300E,SIRPB1,TREM1,TREM2
Interleukin 6 Family Signaling	0.0036	0.22	281	24	3	21510	IL11,IL6,OSM
Formyl Peptide Receptors Bind Formyl Peptides And Many Other Ligands	0.0045	0.26	281	8	2	21510	FPR1,FPR2
Keratan Sulfate Biosynthesis	0.0057	0.31	281	28	3	21510	CHST1,CHST2,KERA
Tnfs Bind Their Physiological Receptors	0.0063	0.34	281	29	3	21510	TNFRSF11B,TNFRSF8,TNFRSF9
Formation Of The Cornified Envelope	0.007	0.36	281	129	6	21510	KRT16,KRT17,KRT6B,KRT75,KRT9,SPINK6
Assembly Of Collagen Fibrils And Other Multimeric Structures	0.0083	0.42	281	61	4	21510	COL4A6,MMP13,MMP3,MMP9
Activation Of The Phototransduction Cascade	0.0087	0.42	281	11	2	21510	CNGB1,GNGT1
Keratan Sulfate Keratin Metabolism	0.0098	0.46	281	34	3	21510	CHST1,CHST2,KERA
Fcgamma Receptor Fcgr Dependent Phagocytosis	0.011	0.52	281	143	6	21510	FCGR1A,FCGR2A,FCGR3A,IGHG1,IGHG2,IGHG4
Creation Of C4 And C2 Activators	0.014	0.61	281	71	4	21510	FCN1,IGHG1,IGHG2,IGHG4
Peptide Hormone Biosynthesis	0.014	0.61	281	14	2	21510	INHBA,PCSK1
Interferon Alpha Beta Signaling	0.015	0.65	281	73	4	21510	IFI6,ISG15,OASL,RSAD2
Complement Cascade	0.018	0.69	281	115	5	21510	CR1,FCN1,IGHG1,IGHG2,IGHG4
Ecm Proteoglycans	0.018	0.69	281	76	4	21510	ASPN,COL4A6,MUSK,TNC
Interferon Signaling	0.018	0.69	281	203	7	21510	FCGR1A,GBP1,GBP5,IFI6,ISG15,OASL,RSAD2
Collagen Chain Trimerization	0.02	0.75	281	44	3	21510	COL13A1,COL22A1,COL4A6
Il 6 Type Cytokine Receptor Ligand Interactions	0.02	0.76	281	17	2	21510	IL11,OSM
Initial Triggering Of Complement	0.021	0.76	281	80	4	21510	FCN1,IGHG1,IGHG2,IGHG4
Regulation Of Insulin Like Growth Factor Igf Transport And Uptake By Insulin Like Growth Factor Binding Proteins Igfbps	0.024	0.84	281	124	5	21510	APOL1,IL6,MMP1,SCG2,TNC
Ctla4 Inhibitory Signaling	0.03	1	281	21	2	21510	CD80,CTLA4
Adora2b Mediated Anti Inflammatory Cytokines Production	0.031	1	281	133	5	21510	GNGT1,GPR176,GPR39,IL6,PTHLH
Interferon Gamma Signaling	0.034	1	281	93	4	21510	FCGR1A,GBP1,GBP5,OASL
Dectin 2 Family	0.045	1	281	26	2	21510	CLEC4E,MUCL1
Purinergic Signaling In Leishmaniasis Infection	0.045	1	281	26	2	21510	IL1B,MEFV
Pyroptosis	0.048	1	281	27	2	21510	CASP5,IL1B
Peroxisomal Lipid Metabolism	0.055	1	281	29	2	21510	ACOXL,HAO2
Collagen Biosynthesis And Modifying Enzymes	0.057	1	281	67	3	21510	COL13A1,COL22A1,COL4A6
Ficolins Bind To Repetitive Carbohydrate Structures On The Target Cell Surface	0.064	1	281	5	1	21510	FCN1
Hyaluronan Biosynthesis And Export	0.064	1	281	5	1	21510	HAS3
Keratinization	0.066	1	281	217	6	21510	KRT16,KRT17,KRT6B,KRT75,KRT9,SPINK6
Parasite Infection	0.066	1	281	116	4	21510	FCGR3A,IGHG1,IGHG2,IGHG4
Costimulation By The Cd28 Family	0.073	1	281	74	3	21510	CD80,CTLA4,ICOS
Metabolic Disorders Of Biological Oxidation Enzymes	0.073	1	281	34	2	21510	CYP19A1,CYP24A1
The Phototransduction Cascade	0.073	1	281	34	2	21510	CNGB1,GNGT1
Extra Nuclear Estrogen Signaling	0.075	1	281	75	3	21510	GNGT1,MMP3,MMP9
Clec7a Inflammasome Pathway	0.076	1	281	6	1	21510	IL1B
Estrogen Biosynthesis	0.076	1	281	6	1	21510	CYP19A1
Phenylalanine Metabolism	0.076	1	281	6	1	21510	IL4I1
Signaling By Lrp5 Mutants	0.076	1	281	6	1	21510	KREMEN2
Vitamins	0.076	1	281	6	1	21510	CYP24A1
Glycosaminoglycan Metabolism	0.08	1	281	124	4	21510	CHST1,CHST2,HAS3,KERA
Defective B4galt1 Causes B4galt1 Cdg Cdg 2d	0.1	1	281	8	1	21510	KERA
Defective Chst6 Causes Mcdc1	0.1	1	281	8	1	21510	KERA
Defective St3gal3 Causes Mct12 And Eiee15	0.1	1	281	8	1	21510	KERA
Histidine Catabolism	0.1	1	281	8	1	21510	AMDHD1
Integrin Cell Surface Interactions	0.1	1	281	85	3	21510	COL13A1,COL4A6,TNC
Lectin Pathway Of Complement Activation	0.1	1	281	8	1	21510	FCN1
Ncam1 Interactions	0.1	1	281	42	2	21510	ARTN,ST8SIA2
Netrin Mediated Repulsion Signals	0.1	1	281	8	1	21510	DCC
Runx2 Regulates Genes Involved In Cell Migration	0.1	1	281	8	1	21510	MMP13
Beta Oxidation Of Pristanoyl Coa	0.11	1	281	9	1	21510	ACOXL
Cd163 Mediating An Anti Inflammatory Response	0.11	1	281	9	1	21510	IL6
Egfr Transactivation By Gastrin	0.11	1	281	9	1	21510	MMP3
Interleukin 1 Processing	0.11	1	281	9	1	21510	IL1B
Interleukin 2 Family Signaling	0.11	1	281	44	2	21510	IL21R,IL2RA
Mapk1 Erk2 Activation	0.11	1	281	9	1	21510	IL6
Oas Antiviral Response	0.11	1	281	9	1	21510	OASL
Adaptive Immune System	0.12	1	281	825	15	21510	CD1B,CD300E,CD300LF,CD80,CLEC4G,CTLA4,FCGR1A,FCGR3A,ICOS,LILRA5,NCR1,SELL,TREM1,TREM2,TREML1
Caspase Activation Via Dependence Receptors In The Absence Of Ligand	0.12	1	281	10	1	21510	DCC
G Alpha S Signalling Events	0.12	1	281	144	4	21510	GNGT1,GPR176,GPR39,PTHLH
Hdl Remodeling	0.12	1	281	10	1	21510	LIPG
Interleukin 21 Signaling	0.12	1	281	10	1	21510	IL21R
Mapk3 Erk1 Activation	0.12	1	281	10	1	21510	IL6
Regulation Of Commissural Axon Pathfinding By Slit And Robo	0.12	1	281	10	1	21510	DCC
Role Of Second Messengers In Netrin 1 Signaling	0.12	1	281	10	1	21510	DCC
Class B 2 Secretin Family Receptors	0.13	1	281	94	3	21510	ADGRE2,GNGT1,PTHLH
Dscam Interactions	0.13	1	281	11	1	21510	DCC
Interleukin 6 Signaling	0.13	1	281	11	1	21510	IL6
Phenylalanine And Tyrosine Metabolism	0.13	1	281	11	1	21510	IL4I1
Vitamin D Calciferol Metabolism	0.13	1	281	11	1	21510	CYP24A1
Cd28 Dependent Vav1 Pathway	0.15	1	281	12	1	21510	CD80
Interleukin 2 Signaling	0.15	1	281	12	1	21510	IL2RA
Nuclear Receptor Transcription Pathway	0.15	1	281	53	2	21510	NR2E1,NR4A3
Reversible Hydration Of Carbon Dioxide	0.15	1	281	12	1	21510	CA3
Tnfr2 Non Canonical Nf Kb Pathway	0.15	1	281	101	3	21510	TNFRSF11B,TNFRSF8,TNFRSF9
Tp53 Regulates Transcription Of Death Receptors And Ligands	0.15	1	281	12	1	21510	TNFRSF10C
Dissolution Of Fibrin Clot	0.16	1	281	13	1	21510	PLAU
Keratan Sulfate Degradation	0.16	1	281	13	1	21510	KERA
Phase I Functionalization Of Compounds	0.16	1	281	106	3	21510	AOC1,CYP19A1,CYP24A1
Signaling By Activin	0.16	1	281	13	1	21510	INHBA
Synthesis Secretion And Inactivation Of Glucose Dependent Insulinotropic Polypeptide Gip	0.16	1	281	13	1	21510	PCSK1
Dcc Mediated Attractive Signaling	0.17	1	281	14	1	21510	DCC
Regulated Necrosis	0.17	1	281	56	2	21510	CASP5,IL1B
Anchoring Fibril Formation	0.18	1	281	15	1	21510	COL4A6
N Glycan Antennae Elongation	0.18	1	281	15	1	21510	ST8SIA2
Negative Regulation Of Tcf Dependent Signaling By Wnt Ligand Antagonists	0.18	1	281	15	1	21510	KREMEN2
Non Integrin Membrane Ecm Interactions	0.18	1	281	59	2	21510	COL4A6,TNC
Defective Galnt3 Causes Familial Hyperphosphatemic Tumoral Calcinosis Hftc	0.19	1	281	16	1	21510	MUCL1
Signal Regulatory Protein Family Interactions	0.19	1	281	16	1	21510	SIRPB1
The Nlrp3 Inflammasome	0.19	1	281	16	1	21510	MEFV
Defective C1galt1c1 Causes Tn Polyagglutination Syndrome Tnps	0.2	1	281	17	1	21510	MUCL1
Formation Of Senescence Associated Heterochromatin Foci Sahf	0.2	1	281	17	1	21510	HMGA2
Hyaluronan Metabolism	0.2	1	281	17	1	21510	HAS3
Ncam Signaling For Neurite Out Growth	0.2	1	281	63	2	21510	ARTN,ST8SIA2
Cell Cell Junction Organization	0.21	1	281	65	2	21510	CDH8,SDK2
Crosslinking Of Collagen Fibrils	0.21	1	281	18	1	21510	COL4A6
Cytochrome P450 Arranged By Substrate Type	0.21	1	281	66	2	21510	CYP19A1,CYP24A1
Gastrin Creb Signalling Pathway Via Pkc And Mapk	0.21	1	281	18	1	21510	MMP3
Mecp2 Regulates Neuronal Receptors And Channels	0.21	1	281	18	1	21510	GPRIN1
Diseases Associated With O Glycosylation Of Proteins	0.22	1	281	68	2	21510	ADAMTS4,MUCL1
Diseases Of Metabolism	0.22	1	281	246	5	21510	ADAMTS4,CYP19A1,CYP24A1,KERA,MUCL1
Other Semaphorin Interactions	0.22	1	281	19	1	21510	TREM2
Prostacyclin Signalling Through Prostacyclin Receptor	0.22	1	281	19	1	21510	GNGT1
Synthesis Secretion And Deacylation Of Ghrelin	0.22	1	281	19	1	21510	PCSK1
G Beta Gamma Signalling Through Cdc42	0.23	1	281	20	1	21510	GNGT1
Ras Activation Upon Ca2 Influx Through Nmda Receptor	0.23	1	281	20	1	21510	NEFL
Scavenging Of Heme From Plasma	0.23	1	281	69	2	21510	APOL1,HP
Synthesis Secretion And Inactivation Of Glucagon Like Peptide 1 Glp 1	0.23	1	281	20	1	21510	PCSK1
Cell Cell Communication	0.24	1	281	130	3	21510	CDH8,SDK2,SIRPB1
Inflammasomes	0.24	1	281	21	1	21510	MEFV
Negative Regulation Of Nmda Receptor Mediated Neuronal Transmission	0.24	1	281	21	1	21510	NEFL
Presynaptic Function Of Kainate Receptors	0.24	1	281	21	1	21510	GNGT1
Regulation Of Fzd By Ubiquitination	0.24	1	281	21	1	21510	RSPO4
Regulation Of Tlr By Endogenous Ligand	0.24	1	281	21	1	21510	LBP
Unblocking Of Nmda Receptors Glutamate Binding And Activation	0.24	1	281	21	1	21510	NEFL
Vxpx Cargo Targeting To Cilium	0.24	1	281	21	1	21510	CNGB1
Adp Signalling Through P2y Purinoceptor 12	0.25	1	281	22	1	21510	GNGT1
Cd28 Dependent Pi3k Akt Signaling	0.25	1	281	22	1	21510	CD80
Cell Surface Interactions At The Vascular Wall	0.25	1	281	194	4	21510	MMP1,SELE,SELL,TREM1
Ra Biosynthesis Pathway	0.25	1	281	22	1	21510	CRABP1
Incretin Synthesis Secretion And Inactivation	0.26	1	281	23	1	21510	PCSK1
Long Term Potentiation	0.26	1	281	23	1	21510	NEFL
Raf Independent Mapk1 3 Activation	0.26	1	281	23	1	21510	IL6
Termination Of O Glycan Biosynthesis	0.26	1	281	23	1	21510	MUCL1
Constitutive Signaling By Aberrant Pi3k In Cancer	0.27	1	281	78	2	21510	CD80,ICOS
G Protein Activation	0.27	1	281	24	1	21510	GNGT1
Other Interleukin Signaling	0.27	1	281	24	1	21510	CSF3
Thromboxane Signalling Through Tp Receptor	0.27	1	281	24	1	21510	GNGT1
Adp Signalling Through P2y Purinoceptor 1	0.28	1	281	25	1	21510	GNGT1
Basigin Interactions	0.28	1	281	25	1	21510	MMP1
C Type Lectin Receptors Clrs	0.28	1	281	140	3	21510	CLEC4E,IL1B,MUCL1
G Beta Gamma Signalling Through Pi3kgamma	0.28	1	281	25	1	21510	GNGT1
Inactivation Of Csf3 G Csf Signaling	0.28	1	281	25	1	21510	CSF3
Antiviral Mechanism By Ifn Stimulated Genes	0.29	1	281	82	2	21510	ISG15,OASL
Caspase Activation Via Extrinsic Apoptotic Signalling Pathway	0.29	1	281	26	1	21510	DCC
Diseases Of Glycosylation	0.29	1	281	143	3	21510	ADAMTS4,KERA,MUCL1
Interleukin 20 Family Signaling	0.29	1	281	26	1	21510	IL20
Metal Ion Slc Transporters	0.29	1	281	26	1	21510	SLC11A1
N Glycan Antennae Elongation In The Medial Trans Golgi	0.29	1	281	26	1	21510	ST8SIA2
Insulin Processing	0.3	1	281	27	1	21510	PCSK1
Interleukin Receptor Shc Signaling	0.3	1	281	27	1	21510	IL2RA
Syndecan Interactions	0.3	1	281	27	1	21510	TNC
Adrenaline Noradrenaline Inhibits Insulin Secretion	0.31	1	281	28	1	21510	GNGT1
Attenuation Phase	0.31	1	281	28	1	21510	COL4A6
Creb1 Phosphorylation Through Nmda Receptor Mediated Activation Of Ras Signaling	0.31	1	281	28	1	21510	NEFL
Endogenous Sterols	0.31	1	281	28	1	21510	CYP19A1
G Alpha Q Signalling Events	0.31	1	281	216	4	21510	FPR2,GNGT1,GPR39,MMP3
Trp Channels	0.31	1	281	28	1	21510	TRPA1
Dap12 Signaling	0.32	1	281	29	1	21510	TREM2
Infectious Disease	0.32	1	281	924	14	21510	FCGR1A,FCGR2A,FCGR3A,GNGT1,GPR176,GPR39,IGHG1,IGHG2,IGHG4,IL1B,IL6,ISG15,MEFV,PTHLH
Activation Of Kainate Receptors Upon Glutamate Binding	0.33	1	281	30	1	21510	GNGT1
Downstream Signaling Of Activated Fgfr1	0.33	1	281	31	1	21510	FLRT3
Glyoxylate Metabolism And Glycine Degradation	0.33	1	281	31	1	21510	GLDC
Hsf1 Activation	0.33	1	281	31	1	21510	COL4A6
Interaction Between L1 And Ankyrins	0.33	1	281	31	1	21510	SCN8A
Laminin Interactions	0.33	1	281	30	1	21510	COL4A6
Peptide Hormone Metabolism	0.33	1	281	90	2	21510	INHBA,PCSK1
Signaling By Csf3 G Csf	0.33	1	281	30	1	21510	CSF3
Cell Junction Organization	0.34	1	281	92	2	21510	CDH8,SDK2
G Protein Beta Gamma Signalling	0.34	1	281	32	1	21510	GNGT1
Phase 0 Rapid Depolarisation	0.34	1	281	32	1	21510	SCN8A
Plasma Lipoprotein Remodeling	0.34	1	281	32	1	21510	LIPG
Termination Of Translesion Dna Synthesis	0.34	1	281	32	1	21510	ISG15
Thrombin Signalling Through Proteinase Activated Receptors Pars	0.34	1	281	32	1	21510	GNGT1
Adherens Junctions Interactions	0.35	1	281	33	1	21510	CDH8
Cd28 Co Stimulation	0.35	1	281	33	1	21510	CD80
Glucagon Type Ligand Receptors	0.35	1	281	33	1	21510	GNGT1
Sialic Acid Metabolism	0.35	1	281	33	1	21510	ST8SIA2
Signal Amplification	0.35	1	281	33	1	21510	GNGT1
Metabolism Of Amino Acids And Derivatives	0.36	1	281	374	6	21510	AMDHD1,GLDC,IDO1,IL4I1,KYNU,TDO2
Negative Regulators Of Ddx58 Ifih1 Signaling	0.36	1	281	34	1	21510	ISG15
Signaling By Wnt In Cancer	0.36	1	281	34	1	21510	KREMEN2
Binding And Uptake Of Ligands By Scavenger Receptors	0.37	1	281	98	2	21510	APOL1,HP
Inwardly Rectifying K Channels	0.37	1	281	35	1	21510	GNGT1
Metabolism Of Steroid Hormones	0.37	1	281	35	1	21510	CYP19A1
Ros And Rns Production In Phagocytes	0.38	1	281	36	1	21510	SLC11A1
Transcriptional Regulation By Runx1	0.38	1	281	239	4	21510	CR1,CTLA4,IL2RA,NR4A3
Visual Phototransduction	0.38	1	281	100	2	21510	CNGB1,GNGT1
Cooperation Of Pdcl Phlp1 And Tric Cct In G Protein Beta Folding	0.39	1	281	38	1	21510	GNGT1
Hsf1 Dependent Transactivation	0.39	1	281	38	1	21510	COL4A6
Potassium Channels	0.39	1	281	103	2	21510	GNGT1,KCNH1
Class C 3 Metabotropic Glutamate Pheromone Receptors	0.4	1	281	39	1	21510	GRM4
O Glycosylation Of Tsr Domain Containing Proteins	0.4	1	281	39	1	21510	ADAMTS4
Pi3k Akt Signaling In Cancer	0.4	1	281	105	2	21510	CD80,ICOS
Translesion Synthesis By Y Family Dna Polymerases Bypasses Lesions On Dna Template	0.4	1	281	39	1	21510	ISG15
Ret Signaling	0.41	1	281	40	1	21510	ARTN
Diseases Associated With Glycosaminoglycan Metabolism	0.42	1	281	41	1	21510	KERA
Glucagon Like Peptide 1 Glp1 Regulates Insulin Secretion	0.42	1	281	42	1	21510	GNGT1
Mapk Family Signaling Cascades	0.42	1	281	327	5	21510	ARTN,IL2RA,IL6,MMP10,NEFL
Ns1 Mediated Effects On Host Pathways	0.42	1	281	41	1	21510	ISG15
Rhof Gtpase Cycle	0.42	1	281	42	1	21510	POTEE
Transcriptional Regulation By Ventx	0.42	1	281	41	1	21510	IL6
Gaba B Receptor Activation	0.43	1	281	43	1	21510	GNGT1
O Linked Glycosylation	0.43	1	281	111	2	21510	ADAMTS4,MUCL1
Signaling By Retinoic Acid	0.43	1	281	43	1	21510	CRABP1
Signaling By Scf Kit	0.43	1	281	43	1	21510	MMP9
Vasopressin Regulates Renal Water Homeostasis Via Aquaporins	0.43	1	281	43	1	21510	GNGT1
Voltage Gated Potassium Channels	0.43	1	281	43	1	21510	KCNH1
Assembly And Cell Surface Presentation Of Nmda Receptors	0.44	1	281	44	1	21510	NEFL
Negative Regulation Of The Pi3k Akt Network	0.44	1	281	113	2	21510	CD80,ICOS
Tp53 Regulates Transcription Of Cell Death Genes	0.44	1	281	44	1	21510	TNFRSF10C
Dna Damage Bypass	0.47	1	281	48	1	21510	ISG15
G Alpha Z Signalling Events	0.47	1	281	48	1	21510	GNGT1
Interleukin 3 Interleukin 5 And Gm Csf Signaling	0.47	1	281	48	1	21510	IL2RA
Cross Presentation Of Soluble Exogenous Antigens Endosomes	0.48	1	281	50	1	21510	FCGR1A
Netrin 1 Signaling	0.48	1	281	50	1	21510	DCC
Signaling By Egfr	0.48	1	281	50	1	21510	ADAM12
Signaling By Fgfr1	0.48	1	281	50	1	21510	FLRT3
Cargo Trafficking To The Periciliary Membrane	0.49	1	281	51	1	21510	CNGB1
Eph Ephrin Mediated Repulsion Of Cells	0.49	1	281	51	1	21510	MMP9
Nervous System Development	0.49	1	281	580	8	21510	ARTN,DCC,FLRT3,LHX4,MMP9,SCN8A,ST8SIA2,TREM2
Aquaporin Mediated Transport	0.5	1	281	52	1	21510	GNGT1
Programmed Cell Death	0.51	1	281	208	3	21510	CASP5,DCC,IL1B
Nucleotide Binding Domain Leucine Rich Repeat Containing Receptor Nlr Signaling Pathways	0.52	1	281	56	1	21510	MEFV
Sensory Processing Of Sound By Outer Hair Cells Of The Cochlea	0.52	1	281	55	1	21510	MYO3B
Developmental Biology	0.53	1	281	1143	15	21510	ARTN,DCC,FLRT3,HOXC4,KRT16,KRT17,KRT6B,KRT75,KRT9,LHX4,MMP9,SCN8A,SPINK6,ST8SIA2,TREM2
Metabolism Of Carbohydrates	0.53	1	281	293	4	21510	CHST1,CHST2,HAS3,KERA
Signaling By Robo Receptors	0.54	1	281	218	3	21510	DCC,FLRT3,LHX4
Esr Mediated Signaling	0.55	1	281	221	3	21510	GNGT1,MMP3,MMP9
Gaba Receptor Activation	0.55	1	281	60	1	21510	GNGT1
Regulation Of Pten Gene Transcription	0.55	1	281	61	1	21510	NR2E1
Signaling By Nuclear Receptors	0.55	1	281	297	4	21510	CRABP1,GNGT1,MMP3,MMP9
Biological Oxidations	0.56	1	281	222	3	21510	AOC1,CYP19A1,CYP24A1
Ca2 Pathway	0.56	1	281	62	1	21510	GNGT1
O Linked Glycosylation Of Mucins	0.56	1	281	62	1	21510	MUCL1
Peroxisomal Protein Import	0.56	1	281	63	1	21510	HAO2
Synthesis Of Substrates In N Glycan Biosythesis	0.56	1	281	63	1	21510	ST8SIA2
Transcriptional Regulation By Mecp2	0.56	1	281	63	1	21510	GPRIN1
Semaphorin Interactions	0.57	1	281	64	1	21510	TREM2
Metabolism Of Steroids	0.59	1	281	151	2	21510	CYP19A1,CYP24A1
Plasma Lipoprotein Assembly Remodeling And Clearance	0.61	1	281	71	1	21510	LIPG
Biosynthesis Of The N Glycan Precursor Dolichol Lipid Linked Oligosaccharide Llo And Transfer To A Nascent Protein	0.64	1	281	78	1	21510	ST8SIA2
Regulation Of Insulin Secretion	0.64	1	281	78	1	21510	GNGT1
Sensory Processing Of Sound	0.64	1	281	77	1	21510	MYO3B
Dna Damage Telomere Stress Induced Senescence	0.65	1	281	80	1	21510	HMGA2
G Alpha 12 13 Signalling Events	0.65	1	281	80	1	21510	GNGT1
Ddx58 Ifih1 Mediated Induction Of Interferon Alpha Beta	0.66	1	281	81	1	21510	ISG15
Regulation Of Hsf1 Mediated Heat Shock Response	0.66	1	281	82	1	21510	COL4A6
Fatty Acid Metabolism	0.68	1	281	177	2	21510	ACOXL,HAO2
Platelet Homeostasis	0.68	1	281	86	1	21510	GNGT1
Signaling By Fgfr	0.68	1	281	87	1	21510	FLRT3
Transport Of Bile Salts And Organic Acids Metal Ions And Amine Compounds	0.68	1	281	86	1	21510	SLC11A1
Opioid Signalling	0.69	1	281	90	1	21510	GNGT1
Eph Ephrin Signaling	0.7	1	281	92	1	21510	MMP9
Activation Of Nmda Receptors And Postsynaptic Events	0.71	1	281	94	1	21510	NEFL
Mapk6 Mapk4 Signaling	0.71	1	281	93	1	21510	MMP10
Antimicrobial Peptides	0.72	1	281	97	1	21510	SLC11A1
Cellular Senescence	0.73	1	281	198	2	21510	HMGA2,IL6
Clec7a Dectin 1 Signaling	0.73	1	281	100	1	21510	IL1B
Protein Folding	0.73	1	281	98	1	21510	GNGT1
Runx1 Regulates Genes Involved In Megakaryocyte Differentiation And Platelet Function	0.73	1	281	98	1	21510	NR4A3
Cellular Response To Heat Stress	0.74	1	281	101	1	21510	COL4A6
Interleukin 1 Signaling	0.74	1	281	102	1	21510	IL1B
Signaling By Tgfb Family Members	0.74	1	281	102	1	21510	INHBA
Antigen Processing Cross Presentation	0.75	1	281	106	1	21510	FCGR1A
Neurotransmitter Receptors And Postsynaptic Signal Transmission	0.75	1	281	205	2	21510	GNGT1,NEFL
Signaling By Vegf	0.75	1	281	106	1	21510	SH2D2A
Stimuli Sensing Channels	0.75	1	281	106	1	21510	TRPA1
Integration Of Energy Metabolism	0.76	1	281	108	1	21510	GNGT1
Intracellular Signaling By Second Messengers	0.77	1	281	307	3	21510	CD80,ICOS,NR2E1
Senescence Associated Secretory Phenotype Sasp	0.77	1	281	112	1	21510	IL6
Hemostasis	0.79	1	281	678	7	21510	GNGT1,MMP1,PLAU,SELE,SELL,SERPINA3,TREM1
Transcriptional Regulation By Runx2	0.79	1	281	120	1	21510	MMP13
Activation Of Anterior Hox Genes In Hindbrain Development During Early Embryogenesis	0.8	1	281	122	1	21510	HOXC4
L1cam Interactions	0.8	1	281	121	1	21510	SCN8A
Cardiac Conduction	0.81	1	281	127	1	21510	SCN8A
Signaling By Wnt	0.81	1	281	331	3	21510	GNGT1,KREMEN2,RSPO4
Tcf Dependent Signaling In Response To Wnt	0.81	1	281	234	2	21510	KREMEN2,RSPO4
Response To Elevated Platelet Cytosolic Ca2	0.82	1	281	132	1	21510	SERPINA3
Interleukin 1 Family Signaling	0.84	1	281	140	1	21510	IL1B
Pten Regulation	0.84	1	281	139	1	21510	NR2E1
Beta Catenin Independent Wnt Signaling	0.85	1	281	146	1	21510	GNGT1
Platelet Activation Signaling And Aggregation	0.86	1	281	261	2	21510	GNGT1,SERPINA3
Influenza Infection	0.87	1	281	157	1	21510	ISG15
Toll Like Receptor Cascades	0.87	1	281	155	1	21510	LBP
Transmission Across Chemical Synapses	0.87	1	281	269	2	21510	GNGT1,NEFL
Diseases Of Signal Transduction By Growth Factor Receptors And Second Messengers	0.89	1	281	394	3	21510	CD80,ICOS,KREMEN2
Protein Localization	0.89	1	281	164	1	21510	HAO2
Regulation Of Expression Of Slits And Robos	0.9	1	281	172	1	21510	LHX4
Signaling By Receptor Tyrosine Kinases	0.9	1	281	504	4	21510	ADAM12,FLRT3,MMP9,SH2D2A
Apoptosis	0.91	1	281	179	1	21510	DCC
Ion Channel Transport	0.91	1	281	183	1	21510	TRPA1
Neuronal System	0.91	1	281	410	3	21510	GNGT1,KCNH1,NEFL
Transport To The Golgi And Subsequent Modification	0.91	1	281	186	1	21510	ST8SIA2
Muscle Contraction	0.92	1	281	195	1	21510	SCN8A
Cilium Assembly	0.93	1	281	202	1	21510	CNGB1
Slc Mediated Transmembrane Transport	0.96	1	281	250	1	21510	SLC11A1
Asparagine N Linked Glycosylation	0.98	1	281	305	1	21510	ST8SIA2
Organelle Biogenesis And Maintenance	0.98	1	281	296	1	21510	CNGB1
Sensory Perception	0.98	1	281	575	3	21510	CNGB1,GNGT1,MYO3B
Class I Mhc Mediated Antigen Processing Presentation	0.99	1	281	377	1	21510	FCGR1A
Dna Repair	0.99	1	281	332	1	21510	ISG15
Metabolism Of Lipids	0.99	1	281	741	4	21510	ACOXL,CYP19A1,CYP24A1,HAO2
Rna Polymerase Ii Transcription	0.99	1	281	1374	9	21510	CR1,CTLA4,GPRIN1,IL2RA,IL6,MMP13,NR2E1,NR4A3,TNFRSF10C
Transcriptional Regulation By Tp53	0.99	1	281	363	1	21510	TNFRSF10C
Transport Of Small Molecules	0.99	1	281	728	4	21510	GNGT1,LIPG,SLC11A1,TRPA1
2 Ltr Circle Formation	1	1	281	7	0	21510
A Tetrasaccharide Linker Sequence Is Required For Gag Synthesis	1	1	281	26	0	21510
Abacavir Metabolism	1	1	281	5	0	21510
Abacavir Transmembrane Transport	1	1	281	5	0	21510
Abacavir Transport And Metabolism	1	1	281	10	0	21510
Abc Family Proteins Mediated Transport	1	1	281	103	0	21510
Abc Transporter Disorders	1	1	281	77	0	21510
Abc Transporters In Lipid Homeostasis	1	1	281	18	0	21510
Aberrant Regulation Of Mitotic Exit In Cancer Due To Rb1 Defects	1	1	281	20	0	21510
Aberrant Regulation Of Mitotic G1 S Transition In Cancer Due To Rb1 Defects	1	1	281	17	0	21510
Abortive Elongation Of Hiv 1 Transcript In The Absence Of Tat	1	1	281	23	0	21510
Acetylcholine Binding And Downstream Events	1	1	281	14	0	21510
Acetylcholine Inhibits Contraction Of Outer Hair Cells	1	1	281	5	0	21510
Acetylcholine Neurotransmitter Release Cycle	1	1	281	17	0	21510
Acetylcholine Regulates Insulin Secretion	1	1	281	10	0	21510
Acrosome Reaction And Sperm Oocyte Membrane Binding	1	1	281	6	0	21510
Activated Notch1 Transmits Signal To The Nucleus	1	1	281	31	0	21510
Activated Ntrk2 Signals Through Cdk5	1	1	281	6	0	21510
Activated Ntrk2 Signals Through Frs2 And Frs3	1	1	281	11	0	21510
Activated Ntrk2 Signals Through Fyn	1	1	281	7	0	21510
Activated Ntrk2 Signals Through Pi3k	1	1	281	7	0	21510
Activated Ntrk2 Signals Through Ras	1	1	281	9	0	21510
Activated Ntrk3 Signals Through Pi3k	1	1	281	6	0	21510
Activated Ntrk3 Signals Through Ras	1	1	281	8	0	21510
Activated Pkn1 Stimulates Transcription Of Ar Androgen Receptor Regulated Genes Klk2 And Klk3	1	1	281	67	0	21510
Activated Tak1 Mediates P38 Mapk Activation	1	1	281	23	0	21510
Activation Of Ampk Downstream Of Nmdars	1	1	281	29	0	21510
Activation Of Atr In Response To Replication Stress	1	1	281	37	0	21510
Activation Of Bad And Translocation To Mitochondria	1	1	281	15	0	21510
Activation Of Bh3 Only Proteins	1	1	281	30	0	21510
Activation Of C3 And C5	1	1	281	8	0	21510
Activation Of Caspases Through Apoptosome Mediated Cleavage	1	1	281	6	0	21510
Activation Of Gene Expression By Srebf Srebp	1	1	281	42	0	21510
Activation Of Irf3 Irf7 Mediated By Tbk1 Ikk Epsilon	1	1	281	17	0	21510
Activation Of Nima Kinases Nek9 Nek6 Nek7	1	1	281	7	0	21510
Activation Of Noxa And Translocation To Mitochondria	1	1	281	5	0	21510
Activation Of Ppargc1a Pgc 1alpha By Phosphorylation	1	1	281	10	0	21510
Activation Of Puma And Translocation To Mitochondria	1	1	281	9	0	21510
Activation Of Rac1	1	1	281	13	0	21510
Activation Of Rac1 Downstream Of Nmdars	1	1	281	7	0	21510
Activation Of Ras In B Cells	1	1	281	5	0	21510
Activation Of Smo	1	1	281	18	0	21510
Activation Of The Ap 1 Family Of Transcription Factors	1	1	281	10	0	21510
Activation Of The Mrna Upon Binding Of The Cap Binding Complex And Eifs And Subsequent Binding To 43s	1	1	281	60	0	21510
Activation Of The Pre Replicative Complex	1	1	281	33	0	21510
Activation Of The Tfap2 Ap 2 Family Of Transcription Factors	1	1	281	12	0	21510
Activation Of Trka Receptors	1	1	281	6	0	21510
Acyl Chain Remodeling Of Cl	1	1	281	6	0	21510
Acyl Chain Remodeling Of Dag And Tag	1	1	281	7	0	21510
Acyl Chain Remodelling Of Pc	1	1	281	27	0	21510
Acyl Chain Remodelling Of Pe	1	1	281	29	0	21510
Acyl Chain Remodelling Of Pg	1	1	281	18	0	21510
Acyl Chain Remodelling Of Pi	1	1	281	17	0	21510
Acyl Chain Remodelling Of Ps	1	1	281	22	0	21510
Adenylate Cyclase Activating Pathway	1	1	281	10	0	21510
Adenylate Cyclase Inhibitory Pathway	1	1	281	14	0	21510
Adrenoceptors	1	1	281	9	0	21510
Advanced Glycosylation Endproduct Receptor Signaling	1	1	281	13	0	21510
Aflatoxin Activation And Detoxification	1	1	281	19	0	21510
Aggrephagy	1	1	281	44	0	21510
Akt Phosphorylates Targets In The Cytosol	1	1	281	14	0	21510
Akt Phosphorylates Targets In The Nucleus	1	1	281	10	0	21510
Alpha Defensins	1	1	281	10	0	21510
Alpha Linolenic Omega3 And Linoleic Omega6 Acid Metabolism	1	1	281	13	0	21510
Alpha Oxidation Of Phytanate	1	1	281	6	0	21510
Alpha Protein Kinase 1 Signaling Pathway	1	1	281	11	0	21510
Alternative Complement Activation	1	1	281	5	0	21510
Amine Ligand Binding Receptors	1	1	281	42	0	21510
Amino Acid Conjugation	1	1	281	9	0	21510
Amino Acid Transport Across The Plasma Membrane	1	1	281	33	0	21510
Amino Acids Regulate Mtorc1	1	1	281	55	0	21510
Ampk Inhibits Chrebp Transcriptional Activation Activity	1	1	281	8	0	21510
Amyloid Fiber Formation	1	1	281	110	0	21510
Anchoring Of The Basal Body To The Plasma Membrane	1	1	281	97	0	21510
Androgen Biosynthesis	1	1	281	11	0	21510
Antigen Activates B Cell Receptor Bcr Leading To Generation Of Second Messengers	1	1	281	86	0	21510
Antigen Presentation Folding Assembly And Peptide Loading Of Class I Mhc	1	1	281	25	0	21510
Antigen Processing Ubiquitination Proteasome Degradation	1	1	281	308	0	21510
Apc C Cdc20 Mediated Degradation Of Cyclin B	1	1	281	24	0	21510
Apc C Cdh1 Mediated Degradation Of Cdc20 And Other Apc C Cdh1 Targeted Proteins In Late Mitosis Early G1	1	1	281	74	0	21510
Apc C Mediated Degradation Of Cell Cycle Proteins	1	1	281	88	0	21510
Apc Cdc20 Mediated Degradation Of Nek2a	1	1	281	26	0	21510
Apex1 Independent Resolution Of Ap Sites Via The Single Nucleotide Replacement Pathway	1	1	281	7	0	21510
Apobec3g Mediated Resistance To Hiv 1 Infection	1	1	281	5	0	21510
Apoptosis Induced Dna Fragmentation	1	1	281	13	0	21510
Apoptotic Cleavage Of Cell Adhesion Proteins	1	1	281	11	0	21510
Apoptotic Cleavage Of Cellular Proteins	1	1	281	38	0	21510
Apoptotic Execution Phase	1	1	281	52	0	21510
Apoptotic Factor Mediated Response	1	1	281	20	0	21510
Arachidonate Production From Dag	1	1	281	5	0	21510
Arachidonic Acid Metabolism	1	1	281	59	0	21510
Arms Mediated Activation	1	1	281	7	0	21510
Aryl Hydrocarbon Receptor Signalling	1	1	281	8	0	21510
Aspartate And Asparagine Metabolism	1	1	281	11	0	21510
Assembly Of Active Lpl And Lipc Lipase Complexes	1	1	281	19	0	21510
Assembly Of The Hiv Virion	1	1	281	16	0	21510
Assembly Of The Orc Complex At The Origin Of Replication	1	1	281	6	0	21510
Assembly Of The Pre Replicative Complex	1	1	281	68	0	21510
Association Of Tric Cct With Target Proteins During Biosynthesis	1	1	281	39	0	21510
Asymmetric Localization Of Pcp Proteins	1	1	281	64	0	21510
Atf4 Activates Genes In Response To Endoplasmic Reticulum Stress	1	1	281	27	0	21510
Atf6 Atf6 Alpha Activates Chaperone Genes	1	1	281	10	0	21510
Atf6 Atf6 Alpha Activates Chaperones	1	1	281	12	0	21510
Attachment And Entry	1	1	281	5	0	21510
Attachment Of Gpi Anchor To Upar	1	1	281	7	0	21510
Auf1 Hnrnp D0 Binds And Destabilizes Mrna	1	1	281	55	0	21510
Aurka Activation By Tpx2	1	1	281	72	0	21510
Autophagy	1	1	281	151	0	21510
B Wich Complex Positively Regulates Rrna Expression	1	1	281	91	0	21510
Base Excision Repair	1	1	281	91	0	21510
Base Excision Repair Ap Site Formation	1	1	281	63	0	21510
Bbsome Mediated Cargo Targeting To Cilium	1	1	281	23	0	21510
Beta Catenin Phosphorylation Cascade	1	1	281	17	0	21510
Beta Defensins	1	1	281	42	0	21510
Beta Oxidation Of Butanoyl Coa To Acetyl Coa	1	1	281	5	0	21510
Beta Oxidation Of Decanoyl Coa To Octanoyl Coa Coa	1	1	281	6	0	21510
Beta Oxidation Of Hexanoyl Coa To Butanoyl Coa	1	1	281	5	0	21510
Beta Oxidation Of Lauroyl Coa To Decanoyl Coa Coa	1	1	281	5	0	21510
Beta Oxidation Of Octanoyl Coa To Hexanoyl Coa	1	1	281	5	0	21510
Beta Oxidation Of Very Long Chain Fatty Acids	1	1	281	11	0	21510
Bh3 Only Proteins Associate With And Inactivate Anti Apoptotic Bcl 2 Members	1	1	281	9	0	21510
Bicarbonate Transporters	1	1	281	10	0	21510
Bile Acid And Bile Salt Metabolism	1	1	281	43	0	21510
Binding Of Tcf Lef Ctnnb1 To Target Gene Promoters	1	1	281	8	0	21510
Biosynthesis Of Epa Derived Spms	1	1	281	6	0	21510
Biosynthesis Of Maresin Like Spms	1	1	281	6	0	21510
Biosynthesis Of Maresins	1	1	281	8	0	21510
Biosynthesis Of Specialized Proresolving Mediators Spms	1	1	281	19	0	21510
Biotin Transport And Metabolism	1	1	281	11	0	21510
Blood Group Systems Biosynthesis	1	1	281	21	0	21510
Bmal1 Clock Npas2 Activates Circadian Gene Expression	1	1	281	27	0	21510
Branched Chain Amino Acid Catabolism	1	1	281	21	0	21510
Budding And Maturation Of Hiv Virion	1	1	281	28	0	21510
Butyrate Response Factor 1 Brf1 Binds And Destabilizes Mrna	1	1	281	17	0	21510
Butyrophilin Btn Family Interactions	1	1	281	12	0	21510
Ca Dependent Events	1	1	281	37	0	21510
Ca2 Activated K Channels	1	1	281	9	0	21510
Calcineurin Activates Nfat	1	1	281	9	0	21510
Calcitonin Like Ligand Receptors	1	1	281	10	0	21510
Calnexin Calreticulin Cycle	1	1	281	26	0	21510
Camk Iv Mediated Phosphorylation Of Creb	1	1	281	10	0	21510
Carboxyterminal Post Translational Modifications Of Tubulin	1	1	281	46	0	21510
Cargo Concentration In The Er	1	1	281	33	0	21510
Cargo Recognition For Clathrin Mediated Endocytosis	1	1	281	105	0	21510
Carnitine Metabolism	1	1	281	14	0	21510
Caspase Activation Via Death Receptors In The Presence Of Ligand	1	1	281	16	0	21510
Caspase Mediated Cleavage Of Cytoskeletal Proteins	1	1	281	12	0	21510
Cation Coupled Chloride Cotransporters	1	1	281	7	0	21510
Cd209 Dc Sign Signaling	1	1	281	21	0	21510
Cd22 Mediated Bcr Regulation	1	1	281	61	0	21510
Cdc42 Gtpase Cycle	1	1	281	159	0	21510
Cdc6 Association With The Orc Origin Complex	1	1	281	11	0	21510
Cell Cycle	1	1	281	693	0	21510
Cell Cycle Checkpoints	1	1	281	292	0	21510
Cell Cycle Mitotic	1	1	281	561	0	21510
Cell Death Signalling Via Nrage Nrif And Nade	1	1	281	76	0	21510
Cell Extracellular Matrix Interactions	1	1	281	18	0	21510
Cellular Hexose Transport	1	1	281	21	0	21510
Cellular Response To Chemical Stress	1	1	281	160	0	21510
Cellular Response To Hypoxia	1	1	281	75	0	21510
Cellular Response To Starvation	1	1	281	157	0	21510
Cellular Responses To External Stimuli	1	1	281	706	3	21510	COL4A6,HMGA2,IL6
Cgmp Effects	1	1	281	16	0	21510
Chaperone Mediated Autophagy	1	1	281	22	0	21510
Chk1 Chk2 Cds1 Mediated Inactivation Of Cyclin B Cdk1 Complex	1	1	281	13	0	21510
Chl1 Interactions	1	1	281	9	0	21510
Cholesterol Biosynthesis	1	1	281	25	0	21510
Choline Catabolism	1	1	281	6	0	21510
Chondroitin Sulfate Biosynthesis	1	1	281	20	0	21510
Chondroitin Sulfate Dermatan Sulfate Metabolism	1	1	281	50	0	21510
Chrebp Activates Metabolic Gene Expression	1	1	281	8	0	21510
Chromatin Modifying Enzymes	1	1	281	274	0	21510
Chromosome Maintenance	1	1	281	140	0	21510
Chylomicron Assembly	1	1	281	10	0	21510
Chylomicron Clearance	1	1	281	5	0	21510
Chylomicron Remodeling	1	1	281	10	0	21510
Circadian Clock	1	1	281	70	0	21510
Citric Acid Cycle Tca Cycle	1	1	281	22	0	21510
Class I Peroxisomal Membrane Protein Import	1	1	281	20	0	21510
Clathrin Mediated Endocytosis	1	1	281	145	0	21510
Clec7a Dectin 1 Induces Nfat Activation	1	1	281	11	0	21510
Cobalamin Cbl Vitamin B12 Transport And Metabolism	1	1	281	21	0	21510
Coenzyme A Biosynthesis	1	1	281	8	0	21510
Cohesin Loading Onto Chromatin	1	1	281	10	0	21510
Common Pathway Of Fibrin Clot Formation	1	1	281	22	0	21510
Competing Endogenous Rnas Cernas Regulate Pten Translation	1	1	281	8	0	21510
Complex I Biogenesis	1	1	281	57	0	21510
Condensation Of Prometaphase Chromosomes	1	1	281	11	0	21510
Condensation Of Prophase Chromosomes	1	1	281	74	0	21510
Conjugation Of Benzoate With Glycine	1	1	281	6	0	21510
Constitutive Signaling By Akt1 E17k In Cancer	1	1	281	26	0	21510
Constitutive Signaling By Egfrviii	1	1	281	15	0	21510
Constitutive Signaling By Ligand Responsive Egfr Cancer Variants	1	1	281	19	0	21510
Constitutive Signaling By Overexpressed Erbb2	1	1	281	11	0	21510
Conversion From Apc C Cdc20 To Apc C Cdh1 In Late Anaphase	1	1	281	20	0	21510
Cooperation Of Prefoldin And Tric Cct In Actin And Tubulin Folding	1	1	281	33	0	21510
Copi Dependent Golgi To Er Retrograde Traffic	1	1	281	100	0	21510
Copi Independent Golgi To Er Retrograde Traffic	1	1	281	53	0	21510
Copi Mediated Anterograde Transport	1	1	281	102	0	21510
Copii Mediated Vesicle Transport	1	1	281	68	0	21510
Creatine Metabolism	1	1	281	11	0	21510
Creb Phosphorylation	1	1	281	7	0	21510
Creb1 Phosphorylation Through The Activation Of Adenylate Cyclase	1	1	281	12	0	21510
Creb1 Phosphorylation Through The Activation Of Camkii Camkk Camkiv Cascasde	1	1	281	8	0	21510
Creb3 Factors Activate Genes	1	1	281	9	0	21510
Cristae Formation	1	1	281	31	0	21510
Crmps In Sema3a Signaling	1	1	281	16	0	21510
Cross Presentation Of Particulate Exogenous Antigens Phagosomes	1	1	281	8	0	21510
Cs Ds Degradation	1	1	281	14	0	21510
Cyclin A B1 B2 Associated Events During G2 M Transition	1	1	281	25	0	21510
Cyclin A Cdk2 Associated Events At S Phase Entry	1	1	281	85	0	21510
Cyclin D Associated Events In G1	1	1	281	47	0	21510
Cyp2e1 Reactions	1	1	281	11	0	21510
Cytochrome C Mediated Apoptotic Response	1	1	281	13	0	21510
Cytoprotection By Hmox1	1	1	281	124	0	21510
Cytosolic Iron Sulfur Cluster Assembly	1	1	281	13	0	21510
Cytosolic Sensors Of Pathogen Associated Dna	1	1	281	63	0	21510
Cytosolic Sulfonation Of Small Molecules	1	1	281	24	0	21510
Cytosolic Trna Aminoacylation	1	1	281	24	0	21510
Dag And Ip3 Signaling	1	1	281	41	0	21510
Darpp 32 Events	1	1	281	24	0	21510
Deactivation Of The Beta Catenin Transactivating Complex	1	1	281	42	0	21510
Deadenylation Dependent Mrna Decay	1	1	281	56	0	21510
Deadenylation Of Mrna	1	1	281	25	0	21510
Death Receptor Signalling	1	1	281	141	0	21510
Dectin 1 Mediated Noncanonical Nf Kb Signaling	1	1	281	62	0	21510
Defective B4galt7 Causes Eds Progeroid Type	1	1	281	20	0	21510
Defective Cftr Causes Cystic Fibrosis	1	1	281	61	0	21510
Defective Chst14 Causes Eds Musculocontractural Type	1	1	281	8	0	21510
Defective Chst3 Causes Sedcjd	1	1	281	8	0	21510
Defective Chsy1 Causes Tpbs	1	1	281	8	0	21510
Defective Csf2rb Causes Smdp5	1	1	281	8	0	21510
Defective Ext2 Causes Exostoses 2	1	1	281	14	0	21510
Defective F9 Activation	1	1	281	6	0	21510
Defective Factor Ix Causes Hemophilia B	1	1	281	9	0	21510
Defective Factor Viii Causes Hemophilia A	1	1	281	7	0	21510
Defective Lfng Causes Scdo3	1	1	281	5	0	21510
Defective Ripk1 Mediated Regulated Necrosis	1	1	281	5	0	21510
Defects In Biotin Btn Metabolism	1	1	281	8	0	21510
Defects In Cobalamin B12 Metabolism	1	1	281	14	0	21510
Defects In Vitamin And Cofactor Metabolism	1	1	281	22	0	21510
Defects Of Contact Activation System Cas And Kallikrein Kinin System Kks	1	1	281	16	0	21510
Defensins	1	1	281	52	0	21510
Degradation Of Axin	1	1	281	55	0	21510
Degradation Of Beta Catenin By The Destruction Complex	1	1	281	85	0	21510
Degradation Of Cysteine And Homocysteine	1	1	281	14	0	21510
Degradation Of Dvl	1	1	281	57	0	21510
Degradation Of Gli1 By The Proteasome	1	1	281	60	0	21510
Depolymerisation Of The Nuclear Lamina	1	1	281	15	0	21510
Deposition Of New Cenpa Containing Nucleosomes At The Centromere	1	1	281	73	0	21510
Deregulated Cdk5 Triggers Multiple Neurodegenerative Pathways In Alzheimer S Disease Models	1	1	281	22	0	21510
Dermatan Sulfate Biosynthesis	1	1	281	11	0	21510
Detoxification Of Reactive Oxygen Species	1	1	281	37	0	21510
Deubiquitination	1	1	281	298	0	21510
Dex H Box Helicases Activate Type I Ifn And Inflammatory Cytokines Production	1	1	281	7	0	21510
Digestion	1	1	281	23	0	21510
Digestion And Absorption	1	1	281	28	0	21510
Digestion Of Dietary Carbohydrate	1	1	281	11	0	21510
Digestion Of Dietary Lipid	1	1	281	7	0	21510
Disassembly Of The Destruction Complex And Recruitment Of Axin To The Membrane	1	1	281	31	0	21510
Diseases Associated With Glycosylation Precursor Biosynthesis	1	1	281	18	0	21510
Diseases Associated With N Glycosylation Of Proteins	1	1	281	17	0	21510
Diseases Associated With Surfactant Metabolism	1	1	281	10	0	21510
Diseases Of Base Excision Repair	1	1	281	5	0	21510
Diseases Of Carbohydrate Metabolism	1	1	281	34	0	21510
Diseases Of Dna Repair	1	1	281	12	0	21510
Diseases Of Immune System	1	1	281	31	0	21510
Diseases Of Mismatch Repair Mmr	1	1	281	5	0	21510
Diseases Of Mitotic Cell Cycle	1	1	281	38	0	21510
Diseases Of Programmed Cell Death	1	1	281	102	0	21510
Disinhibition Of Snare Formation	1	1	281	5	0	21510
Disorders Of Transmembrane Transporters	1	1	281	176	0	21510
Displacement Of Dna Glycosylase By Apex1	1	1	281	9	0	21510
Dna Damage Recognition In Gg Ner	1	1	281	38	0	21510
Dna Damage Reversal	1	1	281	8	0	21510
Dna Double Strand Break Repair	1	1	281	167	0	21510
Dna Double Strand Break Response	1	1	281	78	0	21510
Dna Methylation	1	1	281	65	0	21510
Dna Replication	1	1	281	128	0	21510
Dna Replication Initiation	1	1	281	8	0	21510
Dna Replication Pre Initiation	1	1	281	85	0	21510
Dna Strand Elongation	1	1	281	32	0	21510
Dopamine Neurotransmitter Release Cycle	1	1	281	23	0	21510
Dopamine Receptors	1	1	281	5	0	21510
Downregulation Of Erbb2 Erbb3 Signaling	1	1	281	13	0	21510
Downregulation Of Erbb2 Signaling	1	1	281	29	0	21510
Downregulation Of Erbb4 Signaling	1	1	281	9	0	21510
Downregulation Of Smad2 3 Smad4 Transcriptional Activity	1	1	281	23	0	21510
Downregulation Of Tgf Beta Receptor Signaling	1	1	281	26	0	21510
Downstream Signal Transduction	1	1	281	29	0	21510
Downstream Signaling Events Of B Cell Receptor Bcr	1	1	281	81	0	21510
Downstream Signaling Of Activated Fgfr2	1	1	281	30	0	21510
Downstream Signaling Of Activated Fgfr3	1	1	281	25	0	21510
Downstream Signaling Of Activated Fgfr4	1	1	281	27	0	21510
Dual Incision In Gg Ner	1	1	281	41	0	21510
Dual Incision In Tc Ner	1	1	281	65	0	21510
E2f Enabled Inhibition Of Pre Replication Complex Formation	1	1	281	9	0	21510
E2f Mediated Regulation Of Dna Replication	1	1	281	22	0	21510
E3 Ubiquitin Ligases Ubiquitinate Target Proteins	1	1	281	59	0	21510
Early Phase Of Hiv Life Cycle	1	1	281	14	0	21510
Effects Of Pip2 Hydrolysis	1	1	281	27	0	21510
Egfr Downregulation	1	1	281	31	0	21510
Egfr Interacts With Phospholipase C Gamma	1	1	281	9	0	21510
Egr2 And Sox10 Mediated Initiation Of Schwann Cell Myelination	1	1	281	29	0	21510
Eicosanoid Ligand Binding Receptors	1	1	281	15	0	21510
Eicosanoids	1	1	281	12	0	21510
Elastic Fibre Formation	1	1	281	45	0	21510
Electric Transmission Across Gap Junctions	1	1	281	5	0	21510
Elevation Of Cytosolic Ca2 Levels	1	1	281	16	0	21510
Endosomal Sorting Complex Required For Transport Escrt	1	1	281	31	0	21510
Endosomal Vacuolar Pathway	1	1	281	11	0	21510
Energy Dependent Regulation Of Mtor By Lkb1 Ampk	1	1	281	29	0	21510
Enos Activation	1	1	281	11	0	21510
Epha Mediated Growth Cone Collapse	1	1	281	29	0	21510
Ephb Mediated Forward Signaling	1	1	281	42	0	21510
Ephrin Signaling	1	1	281	19	0	21510
Epigenetic Regulation Of Gene Expression	1	1	281	148	0	21510
Er Quality Control Compartment Erqc	1	1	281	21	0	21510
Er To Golgi Anterograde Transport	1	1	281	155	0	21510
Erbb2 Activates Ptk6 Signaling	1	1	281	13	0	21510
Erbb2 Regulates Cell Motility	1	1	281	15	0	21510
Ercc6 Csb And Ehmt2 G9a Positively Regulate Rrna Expression	1	1	281	76	0	21510
Erk Mapk Targets	1	1	281	22	0	21510
Erks Are Inactivated	1	1	281	13	0	21510
Erythrocytes Take Up Carbon Dioxide And Release Oxygen	1	1	281	13	0	21510
Erythrocytes Take Up Oxygen And Release Carbon Dioxide	1	1	281	9	0	21510
Erythropoietin Activates Phosphoinositide 3 Kinase Pi3k	1	1	281	12	0	21510
Erythropoietin Activates Phospholipase C Gamma Plcg	1	1	281	7	0	21510
Erythropoietin Activates Ras	1	1	281	14	0	21510
Erythropoietin Activates Stat5	1	1	281	7	0	21510
Establishment Of Sister Chromatid Cohesion	1	1	281	11	0	21510
Estrogen Dependent Gene Expression	1	1	281	150	0	21510
Estrogen Dependent Nuclear Events Downstream Of Esr Membrane Signaling	1	1	281	24	0	21510
Estrogen Stimulated Signaling Through Prkcz	1	1	281	6	0	21510
Ethanol Oxidation	1	1	281	12	0	21510
Eukaryotic Translation Elongation	1	1	281	94	0	21510
Eukaryotic Translation Initiation	1	1	281	120	0	21510
Export Of Viral Ribonucleoproteins From Nucleus	1	1	281	33	0	21510
Extension Of Telomeres	1	1	281	51	0	21510
Extrinsic Pathway Of Fibrin Clot Formation	1	1	281	5	0	21510
Factors Involved In Megakaryocyte Development And Platelet Production	1	1	281	170	0	21510
Fanconi Anemia Pathway	1	1	281	39	0	21510
Fasl Cd95l Signaling	1	1	281	5	0	21510
Fatty Acids	1	1	281	15	0	21510
Fatty Acids Bound To Gpr40 Ffar1 Regulate Insulin Secretion	1	1	281	8	0	21510
Fatty Acyl Coa Biosynthesis	1	1	281	37	0	21510
Fbxw7 Mutants And Notch1 In Cancer	1	1	281	5	0	21510
Fc Epsilon Receptor Fceri Signaling	1	1	281	186	0	21510
Fceri Mediated Ca 2 Mobilization	1	1	281	86	0	21510
Fceri Mediated Mapk Activation	1	1	281	87	0	21510
Fceri Mediated Nf Kb Activation	1	1	281	136	0	21510
Fertilization	1	1	281	26	0	21510
Fgfr1 Ligand Binding And Activation	1	1	281	16	0	21510
Fgfr1 Mutant Receptor Activation	1	1	281	31	0	21510
Fgfr1b Ligand Binding And Activation	1	1	281	6	0	21510
Fgfr1c Ligand Binding And Activation	1	1	281	12	0	21510
Fgfr2 Alternative Splicing	1	1	281	27	0	21510
Fgfr2 Ligand Binding And Activation	1	1	281	20	0	21510
Fgfr2 Mutant Receptor Activation	1	1	281	33	0	21510
Fgfr2b Ligand Binding And Activation	1	1	281	10	0	21510
Fgfr2c Ligand Binding And Activation	1	1	281	13	0	21510
Fgfr3 Ligand Binding And Activation	1	1	281	13	0	21510
Fgfr3b Ligand Binding And Activation	1	1	281	7	0	21510
Fgfrl1 Modulation Of Fgfr1 Signaling	1	1	281	13	0	21510
Fibronectin Matrix Formation	1	1	281	6	0	21510
Flt3 Signaling	1	1	281	38	0	21510
Flt3 Signaling By Cbl Mutants	1	1	281	7	0	21510
Flt3 Signaling In Disease	1	1	281	28	0	21510
Flt3 Signaling Through Src Family Kinases	1	1	281	6	0	21510
Folding Of Actin By Cct Tric	1	1	281	10	0	21510
Formation Of Apoptosome	1	1	281	11	0	21510
Formation Of Atp By Chemiosmotic Coupling	1	1	281	18	0	21510
Formation Of Fibrin Clot Clotting Cascade	1	1	281	39	0	21510
Formation Of Incision Complex In Gg Ner	1	1	281	43	0	21510
Formation Of Rna Pol Ii Elongation Complex	1	1	281	58	0	21510
Formation Of Tc Ner Pre Incision Complex	1	1	281	53	0	21510
Formation Of The Beta Catenin Tcf Transactivating Complex	1	1	281	92	0	21510
Formation Of The Early Elongation Complex	1	1	281	33	0	21510
Formation Of Tubulin Folding Intermediates By Cct Tric	1	1	281	26	0	21510
Formation Of Xylulose 5 Phosphate	1	1	281	5	0	21510
Foxo Mediated Transcription	1	1	281	66	0	21510
Foxo Mediated Transcription Of Cell Cycle Genes	1	1	281	17	0	21510
Foxo Mediated Transcription Of Cell Death Genes	1	1	281	16	0	21510
Foxo Mediated Transcription Of Oxidative Stress Metabolic And Neuronal Genes	1	1	281	30	0	21510
Free Fatty Acid Receptors	1	1	281	5	0	21510
Free Fatty Acids Regulate Insulin Secretion	1	1	281	11	0	21510
Frs Mediated Fgfr1 Signaling	1	1	281	23	0	21510
Frs Mediated Fgfr2 Signaling	1	1	281	25	0	21510
Frs Mediated Fgfr3 Signaling	1	1	281	20	0	21510
Frs Mediated Fgfr4 Signaling	1	1	281	22	0	21510
Fructose Catabolism	1	1	281	5	0	21510
Fructose Metabolism	1	1	281	7	0	21510
G Protein Mediated Events	1	1	281	54	0	21510
G0 And Early G1	1	1	281	27	0	21510
G1 S Dna Damage Checkpoints	1	1	281	68	0	21510
G1 S Specific Transcription	1	1	281	29	0	21510
G2 M Checkpoints	1	1	281	168	0	21510
G2 M Dna Damage Checkpoint	1	1	281	95	0	21510
G2 M Dna Replication Checkpoint	1	1	281	5	0	21510
G2 Phase	1	1	281	5	0	21510
Gab1 Signalosome	1	1	281	17	0	21510
Gaba Synthesis Release Reuptake And Degradation	1	1	281	19	0	21510
Galactose Catabolism	1	1	281	5	0	21510
Gamma Carboxylation Hypusine Formation And Arylsulfatase Activation	1	1	281	42	0	21510
Gamma Carboxylation Transport And Amino Terminal Cleavage Of Proteins	1	1	281	11	0	21510
Gap Filling Dna Repair Synthesis And Ligation In Gg Ner	1	1	281	25	0	21510
Gap Junction Assembly	1	1	281	38	0	21510
Gap Junction Degradation	1	1	281	12	0	21510
Gap Junction Trafficking And Regulation	1	1	281	51	0	21510
Gdp Fucose Biosynthesis	1	1	281	6	0	21510
Gene And Protein Expression By Jak Stat Signaling After Interleukin 12 Stimulation	1	1	281	38	0	21510
Gene Silencing By Rna	1	1	281	140	0	21510
Generation Of Second Messenger Molecules	1	1	281	39	0	21510
Gli Proteins Bind Promoters Of Hh Responsive Genes To Promote Transcription	1	1	281	7	0	21510
Global Genome Nucleotide Excision Repair Gg Ner	1	1	281	84	0	21510
Glucagon Signaling In Metabolic Regulation	1	1	281	33	0	21510
Glucocorticoid Biosynthesis	1	1	281	10	0	21510
Gluconeogenesis	1	1	281	34	0	21510
Glucose Metabolism	1	1	281	92	0	21510
Glucuronidation	1	1	281	25	0	21510
Glutamate And Glutamine Metabolism	1	1	281	14	0	21510
Glutamate Neurotransmitter Release Cycle	1	1	281	24	0	21510
Glutathione Conjugation	1	1	281	36	0	21510
Glutathione Synthesis And Recycling	1	1	281	12	0	21510
Glycerophospholipid Biosynthesis	1	1	281	128	0	21510
Glycerophospholipid Catabolism	1	1	281	7	0	21510
Glycogen Breakdown Glycogenolysis	1	1	281	15	0	21510
Glycogen Metabolism	1	1	281	27	0	21510
Glycogen Storage Diseases	1	1	281	16	0	21510
Glycogen Synthesis	1	1	281	16	0	21510
Glycolysis	1	1	281	72	0	21510
Glycosphingolipid Metabolism	1	1	281	45	0	21510
Golgi Associated Vesicle Biogenesis	1	1	281	56	0	21510
Golgi Cisternae Pericentriolar Stack Reorganization	1	1	281	14	0	21510
Golgi To Er Retrograde Transport	1	1	281	134	0	21510
Gp1b Ix V Activation Signalling	1	1	281	12	0	21510
Gpvi Mediated Activation Cascade	1	1	281	35	0	21510
Grb2 Events In Erbb2 Signaling	1	1	281	16	0	21510
Grb2 Sos Provides Linkage To Mapk Signaling For Integrins	1	1	281	15	0	21510
Grb7 Events In Erbb2 Signaling	1	1	281	5	0	21510
Growth Hormone Receptor Signaling	1	1	281	24	0	21510
Hats Acetylate Histones	1	1	281	142	0	21510
Hcmv Early Events	1	1	281	138	0	21510
Hcmv Infection	1	1	281	162	0	21510
Hcmv Late Events	1	1	281	116	0	21510
Hdacs Deacetylate Histones	1	1	281	94	0	21510
Hdl Assembly	1	1	281	8	0	21510
Hdl Clearance	1	1	281	5	0	21510
Hdms Demethylate Histones	1	1	281	50	0	21510
Hdr Through Homologous Recombination Hrr	1	1	281	67	0	21510
Hdr Through Mmej Alt Nhej	1	1	281	10	0	21510
Hdr Through Single Strand Annealing Ssa	1	1	281	37	0	21510
Hedgehog Ligand Biogenesis	1	1	281	65	0	21510
Hedgehog Off State	1	1	281	113	0	21510
Hedgehog On State	1	1	281	86	0	21510
Heme Biosynthesis	1	1	281	14	0	21510
Heme Degradation	1	1	281	15	0	21510
Heme Signaling	1	1	281	48	0	21510
Heparan Sulfate Heparin Hs Gag Metabolism	1	1	281	55	0	21510
Highly Calcium Permeable Nicotinic Acetylcholine Receptors	1	1	281	9	0	21510
Highly Calcium Permeable Postsynaptic Nicotinic Acetylcholine Receptors	1	1	281	11	0	21510
Highly Sodium Permeable Postsynaptic Acetylcholine Nicotinic Receptors	1	1	281	7	0	21510
Hiv Elongation Arrest And Recovery	1	1	281	33	0	21510
Hiv Infection	1	1	281	231	0	21510
Hiv Life Cycle	1	1	281	149	0	21510
Hiv Transcription Elongation	1	1	281	43	0	21510
Hiv Transcription Initiation	1	1	281	47	0	21510
Homologous Dna Pairing And Strand Exchange	1	1	281	42	0	21510
Homology Directed Repair	1	1	281	138	0	21510
Hormone Ligand Binding Receptors	1	1	281	12	0	21510
Host Interactions Of Hiv Factors	1	1	281	131	0	21510
Hs Gag Biosynthesis	1	1	281	31	0	21510
Hs Gag Degradation	1	1	281	22	0	21510
Hsp90 Chaperone Cycle For Steroid Hormone Receptors Shr	1	1	281	57	0	21510
Hur Elavl1 Binds And Stabilizes Mrna	1	1	281	8	0	21510
Hyaluronan Uptake And Degradation	1	1	281	12	0	21510
Hydrolysis Of Lpc	1	1	281	9	0	21510
Ikba Variant Leads To Eda Id	1	1	281	7	0	21510
Ikk Complex Recruitment Mediated By Rip1	1	1	281	23	0	21510
Inactivation Of Cdc42 And Rac1	1	1	281	8	0	21510
Infection With Mycobacterium Tuberculosis	1	1	281	27	0	21510
Inhibition Of Dna Recombination At Telomere	1	1	281	68	0	21510
Inhibition Of Replication Initiation Of Damaged Dna By Rb1 E2f1	1	1	281	13	0	21510
Inhibition Of The Proteolytic Activity Of Apc C Required For The Onset Of Anaphase By Mitotic Spindle Checkpoint Components	1	1	281	21	0	21510
Initiation Of Nuclear Envelope Ne Reformation	1	1	281	19	0	21510
Inla Mediated Entry Of Listeria Monocytogenes Into Host Cells	1	1	281	9	0	21510
Inlb Mediated Entry Of Listeria Monocytogenes Into Host Cell	1	1	281	15	0	21510
Inositol Phosphate Metabolism	1	1	281	48	0	21510
Insertion Of Tail Anchored Proteins Into The Endoplasmic Reticulum Membrane	1	1	281	22	0	21510
Insulin Receptor Recycling	1	1	281	26	0	21510
Insulin Receptor Signalling Cascade	1	1	281	54	0	21510
Integration Of Provirus	1	1	281	9	0	21510
Integrin Signaling	1	1	281	27	0	21510
Interaction With Cumulus Cells And The Zona Pellucida	1	1	281	11	0	21510
Interactions Of Rev With Host Cellular Proteins	1	1	281	37	0	21510
Interactions Of Vpr With Host Cellular Proteins	1	1	281	37	0	21510
Interconversion Of Nucleotide Di And Triphosphates	1	1	281	29	0	21510
Interleukin 12 Family Signaling	1	1	281	57	0	21510
Interleukin 12 Signaling	1	1	281	47	0	21510
Interleukin 15 Signaling	1	1	281	14	0	21510
Interleukin 17 Signaling	1	1	281	71	0	21510
Interleukin 18 Signaling	1	1	281	8	0	21510
Interleukin 23 Signaling	1	1	281	9	0	21510
Interleukin 27 Signaling	1	1	281	11	0	21510
Interleukin 35 Signalling	1	1	281	12	0	21510
Interleukin 36 Pathway	1	1	281	7	0	21510
Interleukin 37 Signaling	1	1	281	21	0	21510
Interleukin 7 Signaling	1	1	281	36	0	21510
Interleukin 9 Signaling	1	1	281	9	0	21510
Intestinal Absorption	1	1	281	5	0	21510
Intra Golgi And Retrograde Golgi To Er Traffic	1	1	281	203	0	21510
Intra Golgi Traffic	1	1	281	44	0	21510
Intraflagellar Transport	1	1	281	54	0	21510
Intrinsic Pathway For Apoptosis	1	1	281	55	0	21510
Intrinsic Pathway Of Fibrin Clot Formation	1	1	281	23	0	21510
Ion Homeostasis	1	1	281	54	0	21510
Ion Transport By P Type Atpases	1	1	281	55	0	21510
Ionotropic Activity Of Kainate Receptors	1	1	281	10	0	21510
Irak1 Recruits Ikk Complex	1	1	281	14	0	21510
Irak2 Mediated Activation Of Tak1 Complex	1	1	281	10	0	21510
Irak4 Deficiency Tlr2 4	1	1	281	18	0	21510
Ire1alpha Activates Chaperones	1	1	281	50	0	21510
Irf3 Mediated Activation Of Type 1 Ifn	1	1	281	5	0	21510
Irf3 Mediated Induction Of Type I Ifn	1	1	281	13	0	21510
Iron Uptake And Transport	1	1	281	58	0	21510
Irs Activation	1	1	281	5	0	21510
Irs Mediated Signalling	1	1	281	48	0	21510
Jnk C Jun Kinases Phosphorylation And Activation Mediated By Activated Human Tak1	1	1	281	22	0	21510
Josephin Domain Dubs	1	1	281	12	0	21510
Ketone Body Metabolism	1	1	281	10	0	21510
Killing Mechanisms	1	1	281	12	0	21510
Kinesins	1	1	281	61	0	21510
Ksrp Khsrp Binds And Destabilizes Mrna	1	1	281	17	0	21510
Lagging Strand Synthesis	1	1	281	20	0	21510
Late Endosomal Microautophagy	1	1	281	34	0	21510
Ldl Clearance	1	1	281	19	0	21510
Leukotriene Receptors	1	1	281	5	0	21510
Lgi Adam Interactions	1	1	281	14	0	21510
Ligand Receptor Interactions	1	1	281	8	0	21510
Linoleic Acid La Metabolism	1	1	281	8	0	21510
Lipid Particle Organization	1	1	281	6	0	21510
Lipophagy	1	1	281	9	0	21510
Listeria Monocytogenes Entry Into Host Cells	1	1	281	20	0	21510
Loss Of Function Of Mecp2 In Rett Syndrome	1	1	281	13	0	21510
Loss Of Function Of Smad2 3 In Cancer	1	1	281	7	0	21510
Loss Of Mecp2 Binding Ability To The Ncor Smrt Complex	1	1	281	7	0	21510
Lrr Flii Interacting Protein 1 Lrrfip1 Activates Type I Ifn Production	1	1	281	5	0	21510
Ltc4 Cysltr Mediated Il4 Production	1	1	281	7	0	21510
Lysine Catabolism	1	1	281	12	0	21510
Lysosome Vesicle Biogenesis	1	1	281	35	0	21510
Lysosphingolipid And Lpa Receptors	1	1	281	14	0	21510
M Phase	1	1	281	417	0	21510
Map2k And Mapk Activation	1	1	281	40	0	21510
Map3k8 Tpl2 Dependent Mapk1 3 Activation	1	1	281	16	0	21510
Mapk Targets Nuclear Events Mediated By Map Kinases	1	1	281	31	0	21510
Mastl Facilitates Mitotic Progression	1	1	281	10	0	21510
Maturation Of Nucleoprotein	1	1	281	10	0	21510
Maturation Of Protein 3a	1	1	281	9	0	21510
Maturation Of Sars Cov 1 Spike Protein	1	1	281	5	0	21510
Maturation Of Sars Cov 2 Spike Protein	1	1	281	29	0	21510
Mecp2 Regulates Transcription Factors	1	1	281	5	0	21510
Mecp2 Regulates Transcription Of Neuronal Ligands	1	1	281	8	0	21510
Meiosis	1	1	281	119	0	21510
Meiotic Recombination	1	1	281	87	0	21510
Meiotic Synapsis	1	1	281	79	0	21510
Melanin Biosynthesis	1	1	281	5	0	21510
Membrane Trafficking	1	1	281	629	0	21510
Met Activates Pi3k Akt Signaling	1	1	281	6	0	21510
Met Activates Ptk2 Signaling	1	1	281	30	0	21510
Met Activates Ptpn11	1	1	281	5	0	21510
Met Activates Rap1 And Rac1	1	1	281	11	0	21510
Met Activates Ras Signaling	1	1	281	11	0	21510
Met Interacts With Tns Proteins	1	1	281	5	0	21510
Met Promotes Cell Motility	1	1	281	41	0	21510
Met Receptor Activation	1	1	281	6	0	21510
Met Receptor Recycling	1	1	281	10	0	21510
Metabolism Of Amine Derived Hormones	1	1	281	18	0	21510
Metabolism Of Angiotensinogen To Angiotensins	1	1	281	18	0	21510
Metabolism Of Cofactors	1	1	281	19	0	21510
Metabolism Of Fat Soluble Vitamins	1	1	281	48	0	21510
Metabolism Of Folate And Pterines	1	1	281	17	0	21510
Metabolism Of Ingested Semet Sec Mesec Into H2se	1	1	281	8	0	21510
Metabolism Of Nitric Oxide Nos3 Activation And Regulation	1	1	281	15	0	21510
Metabolism Of Nucleotides	1	1	281	98	0	21510
Metabolism Of Polyamines	1	1	281	59	0	21510
Metabolism Of Porphyrins	1	1	281	27	0	21510
Metabolism Of Rna	1	1	281	672	0	21510
Metabolism Of Vitamins And Cofactors	1	1	281	189	0	21510
Metabolism Of Water Soluble Vitamins And Cofactors	1	1	281	123	0	21510
Metal Sequestration By Antimicrobial Proteins	1	1	281	6	0	21510
Metalloprotease Dubs	1	1	281	37	0	21510
Metallothioneins Bind Metals	1	1	281	11	0	21510
Methionine Salvage Pathway	1	1	281	6	0	21510
Methylation	1	1	281	14	0	21510
Mhc Class Ii Antigen Presentation	1	1	281	126	0	21510
Microrna Mirna Biogenesis	1	1	281	25	0	21510
Mineralocorticoid Biosynthesis	1	1	281	6	0	21510
Miro Gtpase Cycle	1	1	281	8	0	21510
Miscellaneous Substrates	1	1	281	12	0	21510
Miscellaneous Transport And Binding Events	1	1	281	26	0	21510
Mismatch Repair	1	1	281	15	0	21510
Mitochondrial Biogenesis	1	1	281	94	0	21510
Mitochondrial Calcium Ion Transport	1	1	281	23	0	21510
Mitochondrial Fatty Acid Beta Oxidation	1	1	281	37	0	21510
Mitochondrial Fatty Acid Beta Oxidation Of Saturated Fatty Acids	1	1	281	11	0	21510
Mitochondrial Fatty Acid Beta Oxidation Of Unsaturated Fatty Acids	1	1	281	6	0	21510
Mitochondrial Iron Sulfur Cluster Biogenesis	1	1	281	13	0	21510
Mitochondrial Protein Import	1	1	281	65	0	21510
Mitochondrial Translation	1	1	281	96	0	21510
Mitochondrial Trna Aminoacylation	1	1	281	21	0	21510
Mitochondrial Uncoupling	1	1	281	6	0	21510
Mitophagy	1	1	281	29	0	21510
Mitotic G1 Phase And G1 S Transition	1	1	281	149	0	21510
Mitotic G2 G2 M Phases	1	1	281	200	0	21510
Mitotic Metaphase And Anaphase	1	1	281	236	0	21510
Mitotic Prometaphase	1	1	281	203	0	21510
Mitotic Prophase	1	1	281	143	0	21510
Mitotic Spindle Checkpoint	1	1	281	111	0	21510
Mitotic Telophase Cytokinesis	1	1	281	13	0	21510
Modulation By Mtb Of Host Immune System	1	1	281	7	0	21510
Molecules Associated With Elastic Fibres	1	1	281	38	0	21510
Molybdenum Cofactor Biosynthesis	1	1	281	6	0	21510
Mrna Capping	1	1	281	29	0	21510
Mrna Decay By 3 To 5 Exoribonuclease	1	1	281	16	0	21510
Mrna Decay By 5 To 3 Exoribonuclease	1	1	281	15	0	21510
Mrna Editing	1	1	281	10	0	21510
Mrna Editing C To U Conversion	1	1	281	8	0	21510
Mrna Splicing	1	1	281	188	0	21510
Mrna Splicing Minor Pathway	1	1	281	52	0	21510
Mtor Signalling	1	1	281	41	0	21510
Mtorc1 Mediated Signalling	1	1	281	24	0	21510
Mucopolysaccharidoses	1	1	281	11	0	21510
Multifunctional Anion Exchangers	1	1	281	9	0	21510
Muscarinic Acetylcholine Receptors	1	1	281	5	0	21510
Myd88 Independent Tlr4 Cascade	1	1	281	97	0	21510
Myoclonic Epilepsy Of Lafora	1	1	281	9	0	21510
Myogenesis	1	1	281	29	0	21510
N Glycan Trimming And Elongation In The Cis Golgi	1	1	281	5	0	21510
N Glycan Trimming In The Er And Calnexin Calreticulin Cycle	1	1	281	35	0	21510
Na Cl Dependent Neurotransmitter Transporters	1	1	281	19	0	21510
Nade Modulates Death Signalling	1	1	281	6	0	21510
Nectin Necl Trans Heterodimerization	1	1	281	7	0	21510
Neddylation	1	1	281	234	0	21510
Nef And Signal Transduction	1	1	281	8	0	21510
Nef Mediated Cd4 Down Regulation	1	1	281	9	0	21510
Nef Mediated Cd8 Down Regulation	1	1	281	7	0	21510
Nef Mediated Downregulation Of Mhc Class I Complex Cell Surface Expression	1	1	281	10	0	21510
Nef Mediates Down Modulation Of Cell Surface Receptors By Recruiting Them To Clathrin Adapters	1	1	281	21	0	21510
Negative Epigenetic Regulation Of Rrna Expression	1	1	281	109	0	21510
Negative Feedback Regulation Of Mapk Pathway	1	1	281	6	0	21510
Negative Regulation Of Activity Of Tfap2 Ap 2 Family Transcription Factors	1	1	281	10	0	21510
Negative Regulation Of Fgfr1 Signaling	1	1	281	33	0	21510
Negative Regulation Of Fgfr2 Signaling	1	1	281	34	0	21510
Negative Regulation Of Fgfr3 Signaling	1	1	281	29	0	21510
Negative Regulation Of Fgfr4 Signaling	1	1	281	31	0	21510
Negative Regulation Of Flt3	1	1	281	15	0	21510
Negative Regulation Of Mapk Pathway	1	1	281	43	0	21510
Negative Regulation Of Met Activity	1	1	281	21	0	21510
Negative Regulation Of Notch4 Signaling	1	1	281	54	0	21510
Negative Regulation Of Tcf Dependent Signaling By Dvl Interacting Proteins	1	1	281	5	0	21510
Nephrin Family Interactions	1	1	281	23	0	21510
Neurexins And Neuroligins	1	1	281	56	0	21510
Neurofascin Interactions	1	1	281	7	0	21510
Neurotoxicity Of Clostridium Toxins	1	1	281	10	0	21510
Neurotransmitter Clearance	1	1	281	10	0	21510
Neurotransmitter Release Cycle	1	1	281	51	0	21510
Nf Kb Activation Through Fadd Rip 1 Pathway Mediated By Caspase 8 And 10	1	1	281	12	0	21510
Nf Kb Is Activated And Signals Survival	1	1	281	13	0	21510
Ngf Independant Trka Activation	1	1	281	5	0	21510
Ngf Stimulated Transcription	1	1	281	39	0	21510
Nicotinamide Salvaging	1	1	281	19	0	21510
Nicotinate Metabolism	1	1	281	31	0	21510
Nitric Oxide Stimulates Guanylate Cyclase	1	1	281	22	0	21510
Nod1 2 Signaling Pathway	1	1	281	36	0	21510
Noncanonical Activation Of Notch3	1	1	281	8	0	21510
Nonhomologous End Joining Nhej	1	1	281	69	0	21510
Nonsense Mediated Decay Nmd	1	1	281	116	0	21510
Norepinephrine Neurotransmitter Release Cycle	1	1	281	18	0	21510
Nostrin Mediated Enos Trafficking	1	1	281	5	0	21510
Notch Hlh Transcription Pathway	1	1	281	28	0	21510
Notch1 Intracellular Domain Regulates Transcription	1	1	281	48	0	21510
Notch2 Activation And Transmission Of Signal To The Nucleus	1	1	281	22	0	21510
Notch2 Intracellular Domain Regulates Transcription	1	1	281	12	0	21510
Notch3 Activation And Transmission Of Signal To The Nucleus	1	1	281	25	0	21510
Notch3 Intracellular Domain Regulates Transcription	1	1	281	25	0	21510
Notch4 Activation And Transmission Of Signal To The Nucleus	1	1	281	11	0	21510
Notch4 Intracellular Domain Regulates Transcription	1	1	281	20	0	21510
Nr1h2 And Nr1h3 Mediated Signaling	1	1	281	47	0	21510
Nr1h2 Nr1h3 Regulate Gene Expression Linked To Gluconeogenesis	1	1	281	5	0	21510
Nr1h2 Nr1h3 Regulate Gene Expression Linked To Lipogenesis	1	1	281	9	0	21510
Nr1h2 Nr1h3 Regulate Gene Expression Linked To Triglyceride Lipolysis In Adipose	1	1	281	5	0	21510
Nr1h2 Nr1h3 Regulate Gene Expression To Control Bile Acid Homeostasis	1	1	281	9	0	21510
Nr1h2 Nr1h3 Regulate Gene Expression To Limit Cholesterol Uptake	1	1	281	5	0	21510
Nr1h3 Nr1h2 Regulate Gene Expression Linked To Cholesterol Transport And Efflux	1	1	281	37	0	21510
Nrage Signals Death Through Jnk	1	1	281	59	0	21510
Nrcam Interactions	1	1	281	7	0	21510
Nrif Signals Cell Death From The Nucleus	1	1	281	16	0	21510
Ntrk2 Activates Rac1	1	1	281	5	0	21510
Nuclear Envelope Breakdown	1	1	281	53	0	21510
Nuclear Envelope Ne Reassembly	1	1	281	76	0	21510
Nuclear Events Kinase And Transcription Factor Activation	1	1	281	61	0	21510
Nuclear Import Of Rev Protein	1	1	281	34	0	21510
Nuclear Pore Complex Npc Disassembly	1	1	281	36	0	21510
Nuclear Signaling By Erbb4	1	1	281	32	0	21510
Nucleobase Biosynthesis	1	1	281	15	0	21510
Nucleobase Catabolism	1	1	281	35	0	21510
Nucleotide Excision Repair	1	1	281	110	0	21510
Nucleotide Like Purinergic Receptors	1	1	281	16	0	21510
Nucleotide Salvage	1	1	281	23	0	21510
Olfactory Signaling Pathway	1	1	281	400	0	21510
Oncogene Induced Senescence	1	1	281	35	0	21510
Oncogenic Mapk Signaling	1	1	281	82	0	21510
Opsins	1	1	281	9	0	21510
Orc1 Removal From Chromatin	1	1	281	71	0	21510
Orexin And Neuropeptides Ff And Qrfp Bind To Their Respective Receptors	1	1	281	8	0	21510
Organic Anion Transport	1	1	281	5	0	21510
Organic Anion Transporters	1	1	281	10	0	21510
Organic Cation Anion Zwitterion Transport	1	1	281	15	0	21510
Organic Cation Transport	1	1	281	10	0	21510
Ovarian Tumor Domain Proteases	1	1	281	38	0	21510
Oxidative Stress Induced Senescence	1	1	281	126	0	21510
P130cas Linkage To Mapk Signaling For Integrins	1	1	281	15	0	21510
P2y Receptors	1	1	281	12	0	21510
P38mapk Events	1	1	281	13	0	21510
P75 Ntr Receptor Mediated Signalling	1	1	281	97	0	21510
P75ntr Negatively Regulates Cell Cycle Via Sc1	1	1	281	6	0	21510
P75ntr Recruits Signalling Complexes	1	1	281	13	0	21510
P75ntr Regulates Axonogenesis	1	1	281	10	0	21510
P75ntr Signals Via Nf Kb	1	1	281	16	0	21510
Passive Transport By Aquaporins	1	1	281	13	0	21510
Pcna Dependent Long Patch Base Excision Repair	1	1	281	21	0	21510
Pcp Ce Pathway	1	1	281	92	0	21510
Pd 1 Signaling	1	1	281	28	0	21510
Pecam1 Interactions	1	1	281	12	0	21510
Pentose Phosphate Pathway	1	1	281	15	0	21510
Perk Regulates Gene Expression	1	1	281	32	0	21510
Pexophagy	1	1	281	11	0	21510
Phase 1 Inactivation Of Fast Na Channels	1	1	281	7	0	21510
Phase 2 Plateau Phase	1	1	281	15	0	21510
Phase 3 Rapid Repolarisation	1	1	281	8	0	21510
Phase 4 Resting Membrane Potential	1	1	281	19	0	21510
Phase Ii Conjugation Of Compounds	1	1	281	109	0	21510
Phosphate Bond Hydrolysis By Ntpdase Proteins	1	1	281	8	0	21510
Phosphate Bond Hydrolysis By Nudt Proteins	1	1	281	7	0	21510
Phospholipase C Mediated Cascade Fgfr2	1	1	281	18	0	21510
Phospholipase C Mediated Cascade Fgfr4	1	1	281	15	0	21510
Phospholipid Metabolism	1	1	281	211	0	21510
Phosphorylation Of Emi1	1	1	281	6	0	21510
Phosphorylation Of The Apc C	1	1	281	20	0	21510
Physiological Factors	1	1	281	12	0	21510
Pi 3k Cascade Fgfr1	1	1	281	21	0	21510
Pi 3k Cascade Fgfr2	1	1	281	23	0	21510
Pi 3k Cascade Fgfr3	1	1	281	18	0	21510
Pi 3k Cascade Fgfr4	1	1	281	20	0	21510
Pi Metabolism	1	1	281	84	0	21510
Pi3k Akt Activation	1	1	281	9	0	21510
Pi3k Events In Erbb2 Signaling	1	1	281	16	0	21510
Pi3k Events In Erbb4 Signaling	1	1	281	10	0	21510
Pi5p Regulates Tp53 Acetylation	1	1	281	9	0	21510
Pink1 Prkn Mediated Mitophagy	1	1	281	22	0	21510
Piwi Interacting Rna Pirna Biogenesis	1	1	281	29	0	21510
Pka Activation In Glucagon Signalling	1	1	281	17	0	21510
Pka Mediated Phosphorylation Of Creb	1	1	281	20	0	21510
Pka Mediated Phosphorylation Of Key Metabolic Factors	1	1	281	5	0	21510
Pkmts Methylate Histone Lysines	1	1	281	71	0	21510
Plasma Lipoprotein Assembly	1	1	281	19	0	21510
Plasma Lipoprotein Clearance	1	1	281	33	0	21510
Platelet Adhesion To Exposed Collagen	1	1	281	15	0	21510
Platelet Aggregation Plug Formation	1	1	281	39	0	21510
Platelet Calcium Homeostasis	1	1	281	28	0	21510
Platelet Sensitization By Ldl	1	1	281	17	0	21510
Polb Dependent Long Patch Base Excision Repair	1	1	281	8	0	21510
Polo Like Kinase Mediated Events	1	1	281	16	0	21510
Polymerase Switching	1	1	281	14	0	21510
Polymerase Switching On The C Strand Of The Telomere	1	1	281	26	0	21510
Positive Epigenetic Regulation Of Rrna Expression	1	1	281	106	0	21510
Post Chaperonin Tubulin Folding Pathway	1	1	281	23	0	21510
Post Translational Modification Synthesis Of Gpi Anchored Proteins	1	1	281	94	0	21510
Post Translational Protein Modification	1	1	281	1435	7	21510	ADAMTS4,APOL1,IL6,MUCL1,SCG2,ST8SIA2,TNC
Postmitotic Nuclear Pore Complex Npc Reformation	1	1	281	27	0	21510
Potential Therapeutics For Sars	1	1	281	81	0	21510
Pou5f1 Oct4 Sox2 Nanog Activate Genes Related To Proliferation	1	1	281	13	0	21510
Pou5f1 Oct4 Sox2 Nanog Repress Genes Related To Differentiation	1	1	281	10	0	21510
Pp2a Mediated Dephosphorylation Of Key Metabolic Factors	1	1	281	7	0	21510
Prc2 Methylates Histones And Dna	1	1	281	73	0	21510
Pre Notch Expression And Processing	1	1	281	120	0	21510
Pre Notch Processing In Golgi	1	1	281	18	0	21510
Pre Notch Processing In The Endoplasmic Reticulum	1	1	281	6	0	21510
Pregnenolone Biosynthesis	1	1	281	12	0	21510
Presynaptic Depolarization And Calcium Channel Opening	1	1	281	11	0	21510
Prevention Of Phagosomal Lysosomal Fusion	1	1	281	9	0	21510
Processing And Activation Of Sumo	1	1	281	10	0	21510
Processing Of Capped Intron Containing Pre Mrna	1	1	281	242	0	21510
Processing Of Capped Intronless Pre Mrna	1	1	281	28	0	21510
Processing Of Dna Double Strand Break Ends	1	1	281	98	0	21510
Processing Of Intronless Pre Mrnas	1	1	281	19	0	21510
Processing Of Smdt1	1	1	281	16	0	21510
Processive Synthesis On The C Strand Of The Telomere	1	1	281	19	0	21510
Processive Synthesis On The Lagging Strand	1	1	281	15	0	21510
Prolactin Receptor Signaling	1	1	281	15	0	21510
Prolonged Erk Activation Events	1	1	281	14	0	21510
Propionyl Coa Catabolism	1	1	281	5	0	21510
Prostanoid Ligand Receptors	1	1	281	9	0	21510
Protein Methylation	1	1	281	17	0	21510
Protein Protein Interactions At Synapses	1	1	281	87	0	21510
Protein Repair	1	1	281	6	0	21510
Protein Ubiquitination	1	1	281	79	0	21510
Proton Coupled Monocarboxylate Transport	1	1	281	6	0	21510
Ptk6 Expression	1	1	281	5	0	21510
Ptk6 Promotes Hif1a Stabilization	1	1	281	6	0	21510
Ptk6 Regulates Cell Cycle	1	1	281	6	0	21510
Ptk6 Regulates Proteins Involved In Rna Processing	1	1	281	5	0	21510
Ptk6 Regulates Rho Gtpases Ras Gtpase And Map Kinases	1	1	281	14	0	21510
Ptk6 Regulates Rtks And Their Effectors Akt1 And Dok1	1	1	281	9	0	21510
Purine Catabolism	1	1	281	17	0	21510
Purine Ribonucleoside Monophosphate Biosynthesis	1	1	281	12	0	21510
Purine Salvage	1	1	281	13	0	21510
Pyrimidine Catabolism	1	1	281	12	0	21510
Pyrimidine Salvage	1	1	281	11	0	21510
Pyruvate Metabolism	1	1	281	31	0	21510
Pyruvate Metabolism And Citric Acid Tca Cycle	1	1	281	55	0	21510
Rab Gefs Exchange Gtp For Gdp On Rabs	1	1	281	90	0	21510
Rab Geranylgeranylation	1	1	281	65	0	21510
Rab Regulation Of Trafficking	1	1	281	122	0	21510
Rac1 Gtpase Cycle	1	1	281	184	0	21510
Rac2 Gtpase Cycle	1	1	281	88	0	21510
Rac3 Gtpase Cycle	1	1	281	94	0	21510
Raf Activation	1	1	281	34	0	21510
Rap1 Signalling	1	1	281	16	0	21510
Ras Processing	1	1	281	24	0	21510
Ras Signaling Downstream Of Nf1 Loss Of Function Variants	1	1	281	7	0	21510
Reactions Specific To The Complex N Glycan Synthesis Pathway	1	1	281	10	0	21510
Receptor Mediated Mitophagy	1	1	281	11	0	21510
Receptor Type Tyrosine Protein Phosphatases	1	1	281	20	0	21510
Recognition And Association Of Dna Glycosylase With Site Containing An Affected Purine	1	1	281	56	0	21510
Recognition Of Dna Damage By Pcna Containing Replication Complex	1	1	281	30	0	21510
Recruitment Of Mitotic Centrosome Proteins And Complexes	1	1	281	81	0	21510
Recruitment Of Numa To Mitotic Centrosomes	1	1	281	95	0	21510
Recycling Of Bile Acids And Salts	1	1	281	16	0	21510
Recycling Of Eif2 Gdp	1	1	281	8	0	21510
Recycling Pathway Of L1	1	1	281	49	0	21510
Reduction Of Cytosolic Ca Levels	1	1	281	12	0	21510
Reelin Signalling Pathway	1	1	281	5	0	21510
Regulated Proteolysis Of P75ntr	1	1	281	11	0	21510
Regulation By C Flip	1	1	281	11	0	21510
Regulation Of Bach1 Activity	1	1	281	11	0	21510
Regulation Of Beta Cell Development	1	1	281	42	0	21510
Regulation Of Cholesterol Biosynthesis By Srebp Srebf	1	1	281	55	0	21510
Regulation Of Cytoskeletal Remodeling And Cell Spreading By Ipp Complex Components	1	1	281	8	0	21510
Regulation Of Foxo Transcriptional Activity By Acetylation	1	1	281	10	0	21510
Regulation Of Gene Expression By Hypoxia Inducible Factor	1	1	281	11	0	21510
Regulation Of Gene Expression In Beta Cells	1	1	281	21	0	21510
Regulation Of Gene Expression In Early Pancreatic Precursor Cells	1	1	281	8	0	21510
Regulation Of Gene Expression In Endocrine Committed Neurog3 Progenitor Cells	1	1	281	5	0	21510
Regulation Of Gene Expression In Late Stage Branching Morphogenesis Pancreatic Bud Precursor Cells	1	1	281	16	0	21510
Regulation Of Glucokinase By Glucokinase Regulatory Protein	1	1	281	32	0	21510
Regulation Of Glycolysis By Fructose 2 6 Bisphosphate Metabolism	1	1	281	12	0	21510
Regulation Of Hmox1 Expression And Activity	1	1	281	65	0	21510
Regulation Of Ifna Signaling	1	1	281	26	0	21510
Regulation Of Ifng Signaling	1	1	281	14	0	21510
Regulation Of Innate Immune Responses To Cytosolic Dna	1	1	281	15	0	21510
Regulation Of Kit Signaling	1	1	281	16	0	21510
Regulation Of Lipid Metabolism By Pparalpha	1	1	281	120	0	21510
Regulation Of Localization Of Foxo Transcription Factors	1	1	281	12	0	21510
Regulation Of Mecp2 Expression And Activity	1	1	281	32	0	21510
Regulation Of Mrna Stability By Proteins That Bind Au Rich Elements	1	1	281	87	0	21510
Regulation Of Plk1 Activity At G2 M Transition	1	1	281	87	0	21510
Regulation Of Pten Localization	1	1	281	9	0	21510
Regulation Of Pten Mrna Translation	1	1	281	9	0	21510
Regulation Of Pten Stability And Activity	1	1	281	69	0	21510
Regulation Of Pyruvate Dehydrogenase Pdh Complex	1	1	281	16	0	21510
Regulation Of Ras By Gaps	1	1	281	68	0	21510
Regulation Of Runx1 Expression And Activity	1	1	281	17	0	21510
Regulation Of Runx2 Expression And Activity	1	1	281	73	0	21510
Regulation Of Runx3 Expression And Activity	1	1	281	55	0	21510
Regulation Of Signaling By Cbl	1	1	281	22	0	21510
Regulation Of Signaling By Nodal	1	1	281	11	0	21510
Regulation Of Tnfr1 Signaling	1	1	281	35	0	21510
Regulation Of Tp53 Activity	1	1	281	160	0	21510
Regulation Of Tp53 Activity Through Acetylation	1	1	281	30	0	21510
Regulation Of Tp53 Activity Through Association With Co Factors	1	1	281	14	0	21510
Regulation Of Tp53 Activity Through Methylation	1	1	281	19	0	21510
Regulation Of Tp53 Activity Through Phosphorylation	1	1	281	92	0	21510
Regulation Of Tp53 Expression And Degradation	1	1	281	37	0	21510
Relaxin Receptors	1	1	281	8	0	21510
Release Of Apoptotic Factors From The Mitochondria	1	1	281	7	0	21510
Release Of Hh Np From The Secreting Cell	1	1	281	8	0	21510
Removal Of Aminoterminal Propeptides From Gamma Carboxylated Proteins	1	1	281	10	0	21510
Repression Of Wnt Target Genes	1	1	281	14	0	21510
Reproduction	1	1	281	145	0	21510
Resolution Of Abasic Sites Ap Sites	1	1	281	38	0	21510
Resolution Of Ap Sites Via The Multiple Nucleotide Patch Replacement Pathway	1	1	281	25	0	21510
Resolution Of D Loop Structures	1	1	281	34	0	21510
Resolution Of D Loop Structures Through Synthesis Dependent Strand Annealing Sdsa	1	1	281	26	0	21510
Resolution Of Sister Chromatid Cohesion	1	1	281	126	0	21510
Respiratory Electron Transport	1	1	281	103	0	21510
Respiratory Electron Transport Atp Synthesis By Chemiosmotic Coupling And Heat Production By Uncoupling Proteins	1	1	281	127	0	21510
Response Of Eif2ak1 Hri To Heme Deficiency	1	1	281	15	0	21510
Response Of Eif2ak4 Gcn2 To Amino Acid Deficiency	1	1	281	102	0	21510
Response Of Mtb To Phagocytosis	1	1	281	23	0	21510
Response To Metal Ions	1	1	281	14	0	21510
Retinoid Cycle Disease Events	1	1	281	13	0	21510
Retrograde Neurotrophin Signalling	1	1	281	14	0	21510
Retrograde Transport At The Trans Golgi Network	1	1	281	49	0	21510
Rho Gtpase Cycle	1	1	281	444	1	21510	POTEE
Rho Gtpase Effectors	1	1	281	324	0	21510
Rho Gtpases Activate Cit	1	1	281	19	0	21510
Rho Gtpases Activate Formins	1	1	281	140	0	21510
Rho Gtpases Activate Iqgaps	1	1	281	32	0	21510
Rho Gtpases Activate Ktn1	1	1	281	11	0	21510
Rho Gtpases Activate Nadph Oxidases	1	1	281	24	0	21510
Rho Gtpases Activate Paks	1	1	281	21	0	21510
Rho Gtpases Activate Pkns	1	1	281	94	0	21510
Rho Gtpases Activate Rhotekin And Rhophilins	1	1	281	9	0	21510
Rho Gtpases Activate Rocks	1	1	281	19	0	21510
Rho Gtpases Activate Wasps And Waves	1	1	281	36	0	21510
Rhoa Gtpase Cycle	1	1	281	149	0	21510
Rhob Gtpase Cycle	1	1	281	70	0	21510
Rhobtb Gtpase Cycle	1	1	281	35	0	21510
Rhobtb1 Gtpase Cycle	1	1	281	23	0	21510
Rhobtb2 Gtpase Cycle	1	1	281	23	0	21510
Rhobtb3 Atpase Cycle	1	1	281	10	0	21510
Rhoc Gtpase Cycle	1	1	281	74	0	21510
Rhod Gtpase Cycle	1	1	281	51	0	21510
Rhog Gtpase Cycle	1	1	281	74	0	21510
Rhoh Gtpase Cycle	1	1	281	37	0	21510
Rhoj Gtpase Cycle	1	1	281	55	0	21510
Rhoq Gtpase Cycle	1	1	281	59	0	21510
Rhot1 Gtpase Cycle	1	1	281	5	0	21510
Rhou Gtpase Cycle	1	1	281	34	0	21510
Rhov Gtpase Cycle	1	1	281	33	0	21510
Rip Mediated Nfkb Activation Via Zbp1	1	1	281	17	0	21510
Ripk1 Mediated Regulated Necrosis	1	1	281	29	0	21510
Rmts Methylate Histone Arginines	1	1	281	79	0	21510
Rna Polymerase I Promoter Escape	1	1	281	91	0	21510
Rna Polymerase I Transcription	1	1	281	111	0	21510
Rna Polymerase I Transcription Initiation	1	1	281	47	0	21510
Rna Polymerase I Transcription Termination	1	1	281	31	0	21510
Rna Polymerase Ii Transcribes Snrna Genes	1	1	281	81	0	21510
Rna Polymerase Ii Transcription Termination	1	1	281	66	0	21510
Rna Polymerase Iii Chain Elongation	1	1	281	18	0	21510
Rna Polymerase Iii Transcription	1	1	281	41	0	21510
Rna Polymerase Iii Transcription Initiation From Type 1 Promoter	1	1	281	28	0	21510
Rna Polymerase Iii Transcription Initiation From Type 3 Promoter	1	1	281	28	0	21510
Rna Polymerase Iii Transcription Termination	1	1	281	23	0	21510
Rnd1 Gtpase Cycle	1	1	281	42	0	21510
Rnd2 Gtpase Cycle	1	1	281	43	0	21510
Rnd3 Gtpase Cycle	1	1	281	42	0	21510
Robo Receptors Bind Akap5	1	1	281	9	0	21510
Role Of Abl In Robo Slit Signaling	1	1	281	8	0	21510
Role Of Lat2 Ntal Lab On Calcium Mobilization	1	1	281	71	0	21510
Rora Activates Gene Expression	1	1	281	18	0	21510
Rrna Modification In The Mitochondrion	1	1	281	8	0	21510
Rrna Modification In The Nucleus And Cytosol	1	1	281	60	0	21510
Rrna Processing	1	1	281	205	0	21510
Rrna Processing In The Mitochondrion	1	1	281	12	0	21510
Rsk Activation	1	1	281	7	0	21510
Runx1 Interacts With Co Factors Whose Precise Effect On Runx1 Targets Is Not Known	1	1	281	37	0	21510
Runx1 Regulates Estrogen Receptor Mediated Transcription	1	1	281	6	0	21510
Runx1 Regulates Expression Of Components Of Tight Junctions	1	1	281	5	0	21510
Runx1 Regulates Transcription Of Genes Involved In Bcr Signaling	1	1	281	6	0	21510
Runx1 Regulates Transcription Of Genes Involved In Differentiation Of Hscs	1	1	281	130	0	21510
Runx1 Regulates Transcription Of Genes Involved In Differentiation Of Keratinocytes	1	1	281	8	0	21510
Runx1 Regulates Transcription Of Genes Involved In Differentiation Of Myeloid Cells	1	1	281	7	0	21510
Runx1 Regulates Transcription Of Genes Involved In Interleukin Signaling	1	1	281	5	0	21510
Runx1 Regulates Transcription Of Genes Involved In Wnt Signaling	1	1	281	6	0	21510
Runx2 Regulates Bone Development	1	1	281	31	0	21510
Runx2 Regulates Chondrocyte Maturation	1	1	281	5	0	21510
Runx2 Regulates Osteoblast Differentiation	1	1	281	24	0	21510
Runx3 Regulates Bcl2l11 Bim Transcription	1	1	281	5	0	21510
Runx3 Regulates Cdkn1a Transcription	1	1	281	7	0	21510
Runx3 Regulates Immune Response And Cell Migration	1	1	281	6	0	21510
Runx3 Regulates Notch Signaling	1	1	281	14	0	21510
Runx3 Regulates P14 Arf	1	1	281	10	0	21510
Runx3 Regulates Wnt Signaling	1	1	281	8	0	21510
Runx3 Regulates Yap1 Mediated Transcription	1	1	281	8	0	21510
S Phase	1	1	281	162	0	21510
Sars Cov 1 Genome Replication And Transcription	1	1	281	6	0	21510
Sars Cov 1 Infection	1	1	281	50	0	21510
Sars Cov 2 Infection	1	1	281	67	0	21510
Sars Cov Infections	1	1	281	146	0	21510
Scavenging By Class A Receptors	1	1	281	19	0	21510
Scavenging By Class B Receptors	1	1	281	6	0	21510
Scavenging By Class F Receptors	1	1	281	6	0	21510
Scf Skp2 Mediated Degradation Of P27 P21	1	1	281	60	0	21510
Sealing Of The Nuclear Envelope Ne By Escrt Iii	1	1	281	32	0	21510
Selective Autophagy	1	1	281	82	0	21510
Selenoamino Acid Metabolism	1	1	281	118	0	21510
Sema3a Pak Dependent Axon Repulsion	1	1	281	16	0	21510
Sema3a Plexin Repulsion Signaling By Inhibiting Integrin Adhesion	1	1	281	14	0	21510
Sema4d In Semaphorin Signaling	1	1	281	24	0	21510
Sema4d Induced Cell Migration And Growth Cone Collapse	1	1	281	20	0	21510
Sema4d Mediated Inhibition Of Cell Attachment And Migration	1	1	281	8	0	21510
Sensing Of Dna Double Strand Breaks	1	1	281	6	0	21510
Separation Of Sister Chromatids	1	1	281	191	0	21510
Serine Biosynthesis	1	1	281	9	0	21510
Serotonin And Melatonin Biosynthesis	1	1	281	5	0	21510
Serotonin Neurotransmitter Release Cycle	1	1	281	18	0	21510
Serotonin Receptors	1	1	281	12	0	21510
Shc Mediated Cascade Fgfr1	1	1	281	21	0	21510
Shc Mediated Cascade Fgfr3	1	1	281	18	0	21510
Shc Mediated Cascade Fgfr4	1	1	281	20	0	21510
Shc Related Events Triggered By Igf1r	1	1	281	9	0	21510
Shc1 Events In Egfr Signaling	1	1	281	14	0	21510
Shc1 Events In Erbb2 Signaling	1	1	281	22	0	21510
Shc1 Events In Erbb4 Signaling	1	1	281	14	0	21510
Signal Attenuation	1	1	281	10	0	21510
Signal Transduction By L1	1	1	281	21	0	21510
Signaling By Bmp	1	1	281	28	0	21510
Signaling By Braf And Raf Fusions	1	1	281	65	0	21510
Signaling By Ctnnb1 Phospho Site Mutants	1	1	281	15	0	21510
Signaling By Cytosolic Fgfr1 Fusion Mutants	1	1	281	18	0	21510
Signaling By Egfr In Cancer	1	1	281	25	0	21510
Signaling By Erbb2	1	1	281	50	0	21510
Signaling By Erbb2 Ecd Mutants	1	1	281	16	0	21510
Signaling By Erbb2 In Cancer	1	1	281	26	0	21510
Signaling By Erbb4	1	1	281	58	0	21510
Signaling By Erythropoietin	1	1	281	25	0	21510
Signaling By Fgfr In Disease	1	1	281	63	0	21510
Signaling By Fgfr1 In Disease	1	1	281	38	0	21510
Signaling By Fgfr2	1	1	281	73	0	21510
Signaling By Fgfr2 Iiia Tm	1	1	281	19	0	21510
Signaling By Fgfr2 In Disease	1	1	281	43	0	21510
Signaling By Fgfr3	1	1	281	40	0	21510
Signaling By Fgfr3 Fusions In Cancer	1	1	281	10	0	21510
Signaling By Fgfr4	1	1	281	41	0	21510
Signaling By Fgfr4 In Disease	1	1	281	11	0	21510
Signaling By Flt3 Fusion Proteins	1	1	281	19	0	21510
Signaling By Flt3 Itd And Tkd Mutants	1	1	281	16	0	21510
Signaling By Hedgehog	1	1	281	150	0	21510
Signaling By Hippo	1	1	281	20	0	21510
Signaling By Insulin Receptor	1	1	281	78	0	21510
Signaling By Kit In Disease	1	1	281	20	0	21510
Signaling By Leptin	1	1	281	11	0	21510
Signaling By Mapk Mutants	1	1	281	7	0	21510
Signaling By Membrane Tethered Fusions Of Pdgfra Or Pdgfrb	1	1	281	5	0	21510
Signaling By Met	1	1	281	79	0	21510
Signaling By Moderate Kinase Activity Braf Mutants	1	1	281	45	0	21510
Signaling By Mras Complex Mutants	1	1	281	8	0	21510
Signaling By Mst1	1	1	281	5	0	21510
Signaling By Nodal	1	1	281	20	0	21510
Signaling By Notch	1	1	281	247	0	21510
Signaling By Notch1	1	1	281	74	0	21510
Signaling By Notch1 Hd Domain Mutants In Cancer	1	1	281	15	0	21510
Signaling By Notch1 Pest Domain Mutants In Cancer	1	1	281	58	0	21510
Signaling By Notch1 T 7 9 Notch1 M1580 K2555 Translocation Mutant	1	1	281	7	0	21510
Signaling By Notch2	1	1	281	33	0	21510
Signaling By Notch3	1	1	281	49	0	21510
Signaling By Notch4	1	1	281	82	0	21510
Signaling By Ntrk2 Trkb	1	1	281	25	0	21510
Signaling By Ntrk3 Trkc	1	1	281	17	0	21510
Signaling By Ntrks	1	1	281	134	0	21510
Signaling By Pdgf	1	1	281	58	0	21510
Signaling By Pdgfr In Disease	1	1	281	20	0	21510
Signaling By Pdgfra Transmembrane Juxtamembrane And Kinase Domain Mutants	1	1	281	12	0	21510
Signaling By Ptk6	1	1	281	54	0	21510
Signaling By Rho Gtpases Miro Gtpases And Rhobtb3	1	1	281	717	1	21510	POTEE
Signaling By Rnf43 Mutants	1	1	281	8	0	21510
Signaling By Tgf Beta Receptor Complex	1	1	281	73	0	21510
Signaling By Tgf Beta Receptor Complex In Cancer	1	1	281	8	0	21510
Signaling By The B Cell Receptor Bcr	1	1	281	166	0	21510
Signaling By Type 1 Insulin Like Growth Factor 1 Receptor Igf1r	1	1	281	54	0	21510
Signalling To Erks	1	1	281	34	0	21510
Signalling To P38 Via Rit And Rin	1	1	281	5	0	21510
Signalling To Ras	1	1	281	20	0	21510
Sirt1 Negatively Regulates Rrna Expression	1	1	281	68	0	21510
Slbp Dependent Processing Of Replication Dependent Histone Pre Mrnas	1	1	281	11	0	21510
Slc Transporter Disorders	1	1	281	99	0	21510
Smac Xiap Regulated Apoptotic Response	1	1	281	8	0	21510
Smad2 Smad3 Smad4 Heterotrimer Regulates Transcription	1	1	281	32	0	21510
Small Interfering Rna Sirna Biogenesis	1	1	281	9	0	21510
Smooth Muscle Contraction	1	1	281	38	0	21510
Snrnp Assembly	1	1	281	54	0	21510
Sodium Calcium Exchangers	1	1	281	11	0	21510
Sodium Coupled Phosphate Cotransporters	1	1	281	5	0	21510
Sodium Coupled Sulphate Di And Tri Carboxylate Transporters	1	1	281	5	0	21510
Sodium Proton Exchangers	1	1	281	9	0	21510
Sos Mediated Signalling	1	1	281	7	0	21510
Sperm Motility And Taxes	1	1	281	9	0	21510
Sphingolipid De Novo Biosynthesis	1	1	281	45	0	21510
Sphingolipid Metabolism	1	1	281	90	0	21510
Spry Regulation Of Fgf Signaling	1	1	281	16	0	21510
Srp Dependent Cotranslational Protein Targeting To Membrane	1	1	281	113	0	21510
Stabilization Of P53	1	1	281	57	0	21510
Stat5 Activation	1	1	281	7	0	21510
Stat5 Activation Downstream Of Flt3 Itd Mutants	1	1	281	10	0	21510
Sting Mediated Induction Of Host Immune Responses	1	1	281	16	0	21510
Striated Muscle Contraction	1	1	281	36	0	21510
Sulfide Oxidation To Sulfate	1	1	281	6	0	21510
Sulfur Amino Acid Metabolism	1	1	281	28	0	21510
Sumo Is Conjugated To E1 Uba2 Sae1	1	1	281	5	0	21510
Sumo Is Proteolytically Processed	1	1	281	6	0	21510
Sumo Is Transferred From E1 To E2 Ube2i Ubc9	1	1	281	7	0	21510
Sumoylation	1	1	281	187	0	21510
Sumoylation Of Chromatin Organization Proteins	1	1	281	71	0	21510
Sumoylation Of Dna Damage Response And Repair Proteins	1	1	281	77	0	21510
Sumoylation Of Dna Methylation Proteins	1	1	281	16	0	21510
Sumoylation Of Dna Replication Proteins	1	1	281	46	0	21510
Sumoylation Of Immune Response Proteins	1	1	281	11	0	21510
Sumoylation Of Intracellular Receptors	1	1	281	30	0	21510
Sumoylation Of Rna Binding Proteins	1	1	281	47	0	21510
Sumoylation Of Sumoylation Proteins	1	1	281	35	0	21510
Sumoylation Of Transcription Cofactors	1	1	281	43	0	21510
Sumoylation Of Transcription Factors	1	1	281	20	0	21510
Sumoylation Of Ubiquitinylation Proteins	1	1	281	39	0	21510
Suppression Of Apoptosis	1	1	281	7	0	21510
Suppression Of Phagosomal Maturation	1	1	281	13	0	21510
Surfactant Metabolism	1	1	281	30	0	21510
Switching Of Origins To A Post Replicative State	1	1	281	91	0	21510
Synaptic Adhesion Like Molecules	1	1	281	21	0	21510
Synthesis Of 12 Eicosatetraenoic Acid Derivatives	1	1	281	7	0	21510
Synthesis Of 15 Eicosatetraenoic Acid Derivatives	1	1	281	6	0	21510
Synthesis Of 16 20 Hydroxyeicosatetraenoic Acids Hete	1	1	281	9	0	21510
Synthesis Of 5 Eicosatetraenoic Acids	1	1	281	9	0	21510
Synthesis Of Active Ubiquitin Roles Of E1 And E2 Enzymes	1	1	281	30	0	21510
Synthesis Of Bile Acids And Bile Salts	1	1	281	34	0	21510
Synthesis Of Bile Acids And Bile Salts Via 24 Hydroxycholesterol	1	1	281	14	0	21510
Synthesis Of Bile Acids And Bile Salts Via 27 Hydroxycholesterol	1	1	281	15	0	21510
Synthesis Of Bile Acids And Bile Salts Via 7alpha Hydroxycholesterol	1	1	281	24	0	21510
Synthesis Of Diphthamide Eef2	1	1	281	8	0	21510
Synthesis Of Dolichyl Phosphate	1	1	281	6	0	21510
Synthesis Of Epoxy Eet And Dihydroxyeicosatrienoic Acids Dhet	1	1	281	8	0	21510
Synthesis Of Gdp Mannose	1	1	281	5	0	21510
Synthesis Of Glycosylphosphatidylinositol Gpi	1	1	281	18	0	21510
Synthesis Of Ip2 Ip And Ins In The Cytosol	1	1	281	14	0	21510
Synthesis Of Ip3 And Ip4 In The Cytosol	1	1	281	26	0	21510
Synthesis Of Ketone Bodies	1	1	281	8	0	21510
Synthesis Of Leukotrienes Lt And Eoxins Ex	1	1	281	21	0	21510
Synthesis Of Lipoxins Lx	1	1	281	6	0	21510
Synthesis Of Pa	1	1	281	39	0	21510
Synthesis Of Pc	1	1	281	28	0	21510
Synthesis Of Pe	1	1	281	13	0	21510
Synthesis Of Pg	1	1	281	8	0	21510
Synthesis Of Pi	1	1	281	5	0	21510
Synthesis Of Pips At The Early Endosome Membrane	1	1	281	16	0	21510
Synthesis Of Pips At The Er Membrane	1	1	281	5	0	21510
Synthesis Of Pips At The Golgi Membrane	1	1	281	18	0	21510
Synthesis Of Pips At The Late Endosome Membrane	1	1	281	11	0	21510
Synthesis Of Pips At The Plasma Membrane	1	1	281	53	0	21510
Synthesis Of Prostaglandins Pg And Thromboxanes Tx	1	1	281	15	0	21510
Synthesis Of Pyrophosphates In The Cytosol	1	1	281	10	0	21510
Synthesis Of Udp N Acetyl Glucosamine	1	1	281	8	0	21510
Synthesis Of Very Long Chain Fatty Acyl Coas	1	1	281	24	0	21510
Synthesis Of Wybutosine At G37 Of Trna Phe	1	1	281	6	0	21510
Tachykinin Receptors Bind Tachykinins	1	1	281	5	0	21510
Tak1 Activates Nfkb By Phosphorylation And Activation Of Ikks Complex	1	1	281	32	0	21510
Tandem Pore Domain Potassium Channels	1	1	281	12	0	21510
Tbc Rabgaps	1	1	281	44	0	21510
Tcr Signaling	1	1	281	124	0	21510
Telomere C Strand Lagging Strand Synthesis	1	1	281	34	0	21510
Telomere C Strand Synthesis Initiation	1	1	281	13	0	21510
Telomere Extension By Telomerase	1	1	281	23	0	21510
Telomere Maintenance	1	1	281	113	0	21510
Terminal Pathway Of Complement	1	1	281	8	0	21510
Tetrahydrobiopterin Bh4 Synthesis Recycling Salvage And Regulation	1	1	281	10	0	21510
Tfap2 Ap 2 Family Regulates Transcription Of Cell Cycle Factors	1	1	281	5	0	21510
Tfap2 Ap 2 Family Regulates Transcription Of Growth Factors And Their Receptors	1	1	281	15	0	21510
Tfap2a Acts As A Transcriptional Repressor During Retinoic Acid Induced Cell Differentiation	1	1	281	5	0	21510
Tgf Beta Receptor Signaling Activates Smads	1	1	281	32	0	21510
Tgf Beta Receptor Signaling In Emt Epithelial To Mesenchymal Transition	1	1	281	16	0	21510
The Activation Of Arylsulfatases	1	1	281	13	0	21510
The Canonical Retinoid Cycle In Rods Twilight Vision	1	1	281	23	0	21510
The Citric Acid Tca Cycle And Respiratory Electron Transport	1	1	281	178	0	21510
The Fatty Acid Cycling Model	1	1	281	5	0	21510
The Retinoid Cycle In Cones Daylight Vision	1	1	281	7	0	21510
The Role Of Gtse1 In G2 M Progression After G2 Checkpoint	1	1	281	79	0	21510
The Role Of Nef In Hiv 1 Replication And Disease Pathogenesis	1	1	281	28	0	21510
Thyroxine Biosynthesis	1	1	281	10	0	21510
Ticam1 Dependent Activation Of Irf3 Irf7	1	1	281	12	0	21510
Ticam1 Rip1 Mediated Ikk Complex Recruitment	1	1	281	19	0	21510
Ticam1 Traf6 Dependent Induction Of Tak1 Complex	1	1	281	11	0	21510
Tie2 Signaling	1	1	281	18	0	21510
Tight Junction Interactions	1	1	281	30	0	21510
Tlr3 Mediated Ticam1 Dependent Programmed Cell Death	1	1	281	6	0	21510
Tnf Receptor Superfamily Tnfsf Members Mediating Non Canonical Nf Kb Pathway	1	1	281	17	0	21510
Tnf Signaling	1	1	281	44	0	21510
Tnfr1 Induced Nfkappab Signaling Pathway	1	1	281	30	0	21510
Tnfr1 Induced Proapoptotic Signaling	1	1	281	13	0	21510
Tnfr1 Mediated Ceramide Production	1	1	281	6	0	21510
Toll Like Receptor 9 Tlr9 Cascade	1	1	281	94	0	21510
Toll Like Receptor Tlr1 Tlr2 Cascade	1	1	281	103	0	21510
Toxicity Of Botulinum Toxin Type D Botd	1	1	281	5	0	21510
Tp53 Regulates Metabolic Genes	1	1	281	87	0	21510
Tp53 Regulates Transcription Of Additional Cell Cycle Genes Whose Exact Role In The P53 Pathway Remain Uncertain	1	1	281	21	0	21510
Tp53 Regulates Transcription Of Caspase Activators And Caspases	1	1	281	12	0	21510
Tp53 Regulates Transcription Of Cell Cycle Genes	1	1	281	49	0	21510
Tp53 Regulates Transcription Of Dna Repair Genes	1	1	281	62	0	21510
Tp53 Regulates Transcription Of Genes Involved In Cytochrome C Release	1	1	281	20	0	21510
Tp53 Regulates Transcription Of Genes Involved In G1 Cell Cycle Arrest	1	1	281	14	0	21510
Tp53 Regulates Transcription Of Genes Involved In G2 Cell Cycle Arrest	1	1	281	18	0	21510
Tp53 Regulates Transcription Of Several Additional Cell Death Genes Whose Specific Roles In P53 Dependent Apoptosis Remain Uncertain	1	1	281	14	0	21510
Traf3 Dependent Irf Activation Pathway	1	1	281	14	0	21510
Traf6 Mediated Induction Of Tak1 Complex Within Tlr4 Complex	1	1	281	16	0	21510
Traf6 Mediated Irf7 Activation	1	1	281	29	0	21510
Traf6 Mediated Irf7 Activation In Tlr7 8 Or 9 Signaling	1	1	281	13	0	21510
Traf6 Mediated Nf Kb Activation	1	1	281	24	0	21510
Trafficking And Processing Of Endosomal Tlr	1	1	281	13	0	21510
Trafficking Of Ampa Receptors	1	1	281	31	0	21510
Trafficking Of Glur2 Containing Ampa Receptors	1	1	281	17	0	21510
Trafficking Of Myristoylated Proteins To The Cilium	1	1	281	5	0	21510
Trail Signaling	1	1	281	8	0	21510
Trans Golgi Network Vesicle Budding	1	1	281	72	0	21510
Transcription Coupled Nucleotide Excision Repair Tc Ner	1	1	281	78	0	21510
Transcription Of E2f Targets Under Negative Control By Dream Complex	1	1	281	19	0	21510
Transcription Of E2f Targets Under Negative Control By P107 Rbl1 And P130 Rbl2 In Complex With Hdac1	1	1	281	16	0	21510
Transcription Of The Hiv Genome	1	1	281	70	0	21510
Transcriptional Activation Of Mitochondrial Biogenesis	1	1	281	55	0	21510
Transcriptional Activity Of Smad2 Smad3 Smad4 Heterotrimer	1	1	281	44	0	21510
Transcriptional Regulation By E2f6	1	1	281	34	0	21510
Transcriptional Regulation By Runx3	1	1	281	96	0	21510
Transcriptional Regulation By Small Rnas	1	1	281	107	0	21510
Transcriptional Regulation By The Ap 2 Tfap2 Family Of Transcription Factors	1	1	281	38	0	21510
Transcriptional Regulation Of Granulopoiesis	1	1	281	90	0	21510
Transcriptional Regulation Of Pluripotent Stem Cells	1	1	281	31	0	21510
Transcriptional Regulation Of Testis Differentiation	1	1	281	13	0	21510
Transcriptional Regulation Of White Adipocyte Differentiation	1	1	281	84	0	21510
Transferrin Endocytosis And Recycling	1	1	281	31	0	21510
Translation	1	1	281	295	0	21510
Translation Of Replicase And Assembly Of The Replication Transcription Complex	1	1	281	13	0	21510
Translation Of Sars Cov 1 Structural Proteins	1	1	281	28	0	21510
Translation Of Sars Cov 2 Structural Proteins	1	1	281	44	0	21510
Translesion Synthesis By Polh	1	1	281	19	0	21510
Translesion Synthesis By Polk	1	1	281	17	0	21510
Translocation Of Slc2a4 Glut4 To The Plasma Membrane	1	1	281	72	0	21510
Transport And Synthesis Of Paps	1	1	281	6	0	21510
Transport Of Connexons To The Plasma Membrane	1	1	281	21	0	21510
Transport Of Fatty Acids	1	1	281	8	0	21510
Transport Of Inorganic Cations Anions And Amino Acids Oligopeptides	1	1	281	106	0	21510
Transport Of Mature Mrnas Derived From Intronless Transcripts	1	1	281	43	0	21510
Transport Of Mature Transcript To Cytoplasm	1	1	281	84	0	21510
Transport Of Nucleosides And Free Purine And Pyrimidine Bases Across The Plasma Membrane	1	1	281	12	0	21510
Transport Of Nucleotide Sugars	1	1	281	9	0	21510
Transport Of Organic Anions	1	1	281	12	0	21510
Transport Of The Slbp Dependant Mature Mrna	1	1	281	36	0	21510
Transport Of Vitamins Nucleosides And Related Molecules	1	1	281	44	0	21510
Trif Mediated Programmed Cell Death	1	1	281	9	0	21510
Triglyceride Biosynthesis	1	1	281	14	0	21510
Triglyceride Catabolism	1	1	281	24	0	21510
Triglyceride Metabolism	1	1	281	38	0	21510
Tristetraprolin Ttp Zfp36 Binds And Destabilizes Mrna	1	1	281	17	0	21510
Trna Aminoacylation	1	1	281	42	0	21510
Trna Modification In The Mitochondrion	1	1	281	9	0	21510
Trna Modification In The Nucleus And Cytosol	1	1	281	43	0	21510
Trna Processing	1	1	281	111	0	21510
Trna Processing In The Mitochondrion	1	1	281	7	0	21510
Trna Processing In The Nucleus	1	1	281	59	0	21510
Type I Hemidesmosome Assembly	1	1	281	11	0	21510
Tyrosine Catabolism	1	1	281	5	0	21510
Tysnd1 Cleaves Peroxisomal Proteins	1	1	281	7	0	21510
Ub Specific Processing Proteases	1	1	281	221	0	21510
Ubiquinol Biosynthesis	1	1	281	8	0	21510
Uch Proteinases	1	1	281	102	0	21510
Unfolded Protein Response Upr	1	1	281	92	0	21510
Unwinding Of Dna	1	1	281	12	0	21510
Uptake And Actions Of Bacterial Toxins	1	1	281	29	0	21510
Uptake And Function Of Anthrax Toxins	1	1	281	11	0	21510
Uptake And Function Of Diphtheria Toxin	1	1	281	6	0	21510
Urea Cycle	1	1	281	10	0	21510
Vasopressin Like Receptors	1	1	281	6	0	21510
Vegf Ligand Receptor Interactions	1	1	281	8	0	21510
Vegfr2 Mediated Cell Proliferation	1	1	281	19	0	21510
Vegfr2 Mediated Vascular Permeability	1	1	281	27	0	21510
Vesicle Mediated Transport	1	1	281	724	2	21510	APOL1,HP
Viral Messenger Rna Synthesis	1	1	281	44	0	21510
Vitamin B1 Thiamin Metabolism	1	1	281	5	0	21510
Vitamin B2 Riboflavin Metabolism	1	1	281	7	0	21510
Vitamin B5 Pantothenate Metabolism	1	1	281	17	0	21510
Vitamin C Ascorbate Metabolism	1	1	281	8	0	21510
Vldl Assembly	1	1	281	5	0	21510
Vldl Clearance	1	1	281	6	0	21510
Vldlr Internalisation And Degradation	1	1	281	12	0	21510
Wax And Plasmalogen Biosynthesis	1	1	281	7	0	21510
Wnt Ligand Biogenesis And Trafficking	1	1	281	26	0	21510
Wnt Mediated Activation Of Dvl	1	1	281	8	0	21510
Wnt5a Dependent Internalization Of Fzd2 Fzd5 And Ror2	1	1	281	13	0	21510
Wnt5a Dependent Internalization Of Fzd4	1	1	281	15	0	21510
Xenobiotics	1	1	281	25	0	21510
Yap1 And Wwtr1 Taz Stimulated Gene Expression	1	1	281	15	0	21510
Zbp1 Dai Mediated Induction Of Type I Ifns	1	1	281	21	0	21510
Zinc Efflux And Compartmentalization By The Slc30 Family	1	1	281	7	0	21510
Zinc Influx Into Cells By The Slc39 Gene Family	1	1	281	10	0	21510
Zinc Transporters	1	1	281	17	0	21510

## Sheet: dys.vs.control_down
label	pval	fdr	signature	geneset	overlap	background	hits
Biological Oxidations	2.8e-09	4.5e-06	267	222	17	21510	ADH7,ALDH3A1,CES1,CYP2C19,CYP2C9,CYP4B1,CYP4F11,CYP4F12,CYP4F3,GSTA1,SLC26A2,UGT1A1,UGT1A3,UGT1A4,UGT1A5,UGT1A6,UGT1A7
Glucuronidation	5e-07	0.0004	267	25	6	21510	UGT1A1,UGT1A3,UGT1A4,UGT1A5,UGT1A6,UGT1A7
Phase I Functionalization Of Compounds	7e-06	0.0038	267	106	9	21510	ADH7,ALDH3A1,CES1,CYP2C19,CYP2C9,CYP4B1,CYP4F11,CYP4F12,CYP4F3
Eicosanoids	1.1e-05	0.0043	267	12	4	21510	CYP4B1,CYP4F11,CYP4F12,CYP4F3
Fatty Acids	2.8e-05	0.0091	267	15	4	21510	CYP4B1,CYP4F11,CYP4F12,CYP4F3
Phase Ii Conjugation Of Compounds	6.5e-05	0.017	267	109	8	21510	GSTA1,SLC26A2,UGT1A1,UGT1A3,UGT1A4,UGT1A5,UGT1A6,UGT1A7
Blood Group Systems Biosynthesis	0.00012	0.024	267	21	4	21510	B3GALT5,FUT3,FUT6,RHCE
O Linked Glycosylation Of Mucins	0.00012	0.024	267	62	6	21510	B3GNT3,GALNT12,GALNT5,GCNT3,MUC1,MUC4
Cytochrome P450 Arranged By Substrate Type	0.00017	0.03	267	66	6	21510	CYP2C19,CYP2C9,CYP4B1,CYP4F11,CYP4F12,CYP4F3
Formation Of The Cornified Envelope	0.00021	0.034	267	129	8	21510	KRT18,KRT19,KRT32,KRT33A,KRT40,KRT7,KRT78,KRT8
Miscellaneous Substrates	0.00038	0.056	267	12	3	21510	CYP4B1,CYP4F11,CYP4F3
Tight Junction Interactions	0.00049	0.066	267	30	4	21510	CLDN22,CLDN4,CLDN7,CLDN8
Heme Degradation	0.00077	0.094	267	15	3	21510	GSTA1,UGT1A1,UGT1A4
Arachidonic Acid Metabolism	0.00082	0.094	267	59	5	21510	CYP2C19,CYP2C9,CYP4B1,CYP4F11,CYP4F3
Melanin Biosynthesis	0.0015	0.16	267	5	2	21510	DCT,OCA2
Synthesis Of Leukotrienes Lt And Eoxins Ex	0.0021	0.21	267	21	3	21510	CYP4B1,CYP4F11,CYP4F3
Fibronectin Matrix Formation	0.0022	0.21	267	6	2	21510	CEACAM1,CEACAM6
O Linked Glycosylation	0.0026	0.24	267	111	6	21510	B3GNT3,GALNT12,GALNT5,GCNT3,MUC1,MUC4
Synthesis Of Epoxy Eet And Dihydroxyeicosatrienoic Acids Dhet	0.0041	0.35	267	8	2	21510	CYP2C19,CYP2C9
Metabolism Of Porphyrins	0.0044	0.36	267	27	3	21510	GSTA1,UGT1A1,UGT1A4
Synthesis Of 16 20 Hydroxyeicosatetraenoic Acids Hete	0.0052	0.4	267	9	2	21510	CYP2C19,CYP2C9
Epha Mediated Growth Cone Collapse	0.0054	0.4	267	29	3	21510	EPHA5,EPHA6,EPHA7
Keratinization	0.0059	0.41	267	217	8	21510	KRT18,KRT19,KRT32,KRT33A,KRT40,KRT7,KRT78,KRT8
Post Translational Modification Synthesis Of Gpi Anchored Proteins	0.0064	0.42	267	94	5	21510	CEACAM5,LYPD2,MDGA2,PSCA,TEX101
Cyp2e1 Reactions	0.0078	0.48	267	11	2	21510	CYP2C19,CYP2C9
Metallothioneins Bind Metals	0.0078	0.48	267	11	2	21510	MT1G,MT1H
Cell Cell Junction Organization	0.0087	0.52	267	65	4	21510	CLDN22,CLDN4,CLDN7,CLDN8
Response To Metal Ions	0.013	0.73	267	14	2	21510	MT1G,MT1H
Defective Galnt3 Causes Familial Hyperphosphatemic Tumoral Calcinosis Hftc	0.016	0.91	267	16	2	21510	MUC1,MUC4
Defective C1galt1c1 Causes Tn Polyagglutination Syndrome Tnps	0.018	0.99	267	17	2	21510	MUC1,MUC4
Metabolism Of Angiotensinogen To Angiotensins	0.021	1	267	18	2	21510	CES1,REN
Fatty Acid Metabolism	0.023	1	267	177	6	21510	CYP2C19,CYP2C9,CYP4B1,CYP4F11,CYP4F3,SLC27A2
Eph Ephrin Mediated Repulsion Of Cells	0.025	1	267	51	3	21510	EPHA5,EPHA6,EPHA7
Cell Junction Organization	0.028	1	267	92	4	21510	CLDN22,CLDN4,CLDN7,CLDN8
Diseases Of Glycosylation	0.033	1	267	143	5	21510	BCAN,GALNT12,MUC1,MUC4,SLC26A2
Termination Of O Glycan Biosynthesis	0.033	1	267	23	2	21510	MUC1,MUC4
Diseases Of Metabolism	0.034	1	267	246	7	21510	BCAN,GALNT12,MUC1,MUC4,SLC26A2,UGT1A1,UGT1A4
Xenobiotics	0.038	1	267	25	2	21510	CYP2C19,CYP2C9
Dectin 2 Family	0.041	1	267	26	2	21510	MUC1,MUC4
Trp Channels	0.047	1	267	28	2	21510	TRPM1,TRPV6
Diseases Associated With O Glycosylation Of Proteins	0.053	1	267	68	3	21510	GALNT12,MUC1,MUC4
Transferrin Endocytosis And Recycling	0.056	1	267	31	2	21510	ATP6V0A4,TF
Attachment And Entry	0.061	1	267	5	1	21510	TMPRSS2
Extrinsic Pathway Of Fibrin Clot Formation	0.061	1	267	5	1	21510	F3
Muscarinic Acetylcholine Receptors	0.061	1	267	5	1	21510	CHRM3
Runx1 Regulates Expression Of Components Of Tight Junctions	0.061	1	267	5	1	21510	OCLN
Sodium Coupled Phosphate Cotransporters	0.061	1	267	5	1	21510	SLC34A3
Sodium Coupled Sulphate Di And Tri Carboxylate Transporters	0.061	1	267	5	1	21510	SLC13A4
Metabolic Disorders Of Biological Oxidation Enzymes	0.066	1	267	34	2	21510	UGT1A1,UGT1A4
Alpha Oxidation Of Phytanate	0.072	1	267	6	1	21510	SLC27A2
Biosynthesis Of Maresin Like Spms	0.072	1	267	6	1	21510	CYP2C9
Choline Catabolism	0.072	1	267	6	1	21510	CHDH
Metal Sequestration By Antimicrobial Proteins	0.072	1	267	6	1	21510	LTF
Signaling By Lrp5 Mutants	0.072	1	267	6	1	21510	DKK4
Transport And Synthesis Of Paps	0.072	1	267	6	1	21510	SLC26A2
Metabolism Of Carbohydrates	0.074	1	267	293	7	21510	B3GALT5,B3GNT3,BCAN,FUT3,FUT6,RHCE,SLC26A2
Cell Cell Communication	0.079	1	267	130	4	21510	CLDN22,CLDN4,CLDN7,CLDN8
Digestion Of Dietary Lipid	0.084	1	267	7	1	21510	CEL
Diseases Associated With Glycosaminoglycan Metabolism	0.092	1	267	41	2	21510	BCAN,SLC26A2
Slc Mediated Transmembrane Transport	0.092	1	267	250	6	21510	RHCG,SLC13A4,SLC26A2,SLC34A3,SLC44A3,SLC9A4
Transport Of Bile Salts And Organic Acids Metal Ions And Amine Compounds	0.092	1	267	86	3	21510	RHCG,SLC13A4,SLC44A3
Biosynthesis Of Maresins	0.095	1	267	8	1	21510	CYP2C9
Defective Chst14 Causes Eds Musculocontractural Type	0.095	1	267	8	1	21510	BCAN
Defective Chst3 Causes Sedcjd	0.095	1	267	8	1	21510	BCAN
Defective Chsy1 Causes Tpbs	0.095	1	267	8	1	21510	BCAN
Voltage Gated Potassium Channels	0.1	1	267	43	2	21510	KCNG1,KCNH8
Creb3 Factors Activate Genes	0.11	1	267	9	1	21510	CREB3L1
Eph Ephrin Signaling	0.11	1	267	92	3	21510	EPHA5,EPHA6,EPHA7
Multifunctional Anion Exchangers	0.11	1	267	9	1	21510	SLC26A2
Nr1h2 Nr1h3 Regulate Gene Expression To Control Bile Acid Homeostasis	0.11	1	267	9	1	21510	UGT1A3
Rho Gtpases Activate Rhotekin And Rhophilins	0.11	1	267	9	1	21510	RHPN2
Sodium Proton Exchangers	0.11	1	267	9	1	21510	SLC9A4
Acetylcholine Regulates Insulin Secretion	0.12	1	267	10	1	21510	CHRM3
Neurotransmitter Clearance	0.12	1	267	10	1	21510	SLC6A4
Pi3k Events In Erbb4 Signaling	0.12	1	267	10	1	21510	NRG3
Reactions Specific To The Complex N Glycan Synthesis Pathway	0.12	1	267	10	1	21510	FUT3
Transport Of Small Molecules	0.12	1	267	728	13	21510	ATP6V0A4,CFTR,GNG4,RHCG,SLC13A4,SLC26A2,SLC34A3,SLC44A3,SLC9A4,TF,TRPM1,TRPV6,WNK4
Activation Of The Phototransduction Cascade	0.13	1	267	11	1	21510	PDE6A
Apoptotic Cleavage Of Cell Adhesion Proteins	0.13	1	267	11	1	21510	OCLN
Dermatan Sulfate Biosynthesis	0.13	1	267	11	1	21510	BCAN
Ethanol Oxidation	0.14	1	267	12	1	21510	ADH7
Lysine Catabolism	0.14	1	267	12	1	21510	CRYM
Physiological Factors	0.14	1	267	12	1	21510	NPPC
Potassium Channels	0.14	1	267	103	3	21510	GNG4,KCNG1,KCNH8
Erbb2 Activates Ptk6 Signaling	0.15	1	267	13	1	21510	NRG3
Stimuli Sensing Channels	0.15	1	267	106	3	21510	TRPM1,TRPV6,WNK4
Synthesis Of Pe	0.15	1	267	13	1	21510	ETNK2
Transport Of Inorganic Cations Anions And Amino Acids Oligopeptides	0.15	1	267	106	3	21510	SLC26A2,SLC34A3,SLC9A4
Cs Ds Degradation	0.16	1	267	14	1	21510	BCAN
Iron Uptake And Transport	0.16	1	267	58	2	21510	ATP6V0A4,TF
Lgi Adam Interactions	0.16	1	267	14	1	21510	LGI3
Shc1 Events In Erbb4 Signaling	0.16	1	267	14	1	21510	NRG3
Synthesis Of Bile Acids And Bile Salts Via 24 Hydroxycholesterol	0.16	1	267	14	1	21510	SLC27A2
Erbb2 Regulates Cell Motility	0.17	1	267	15	1	21510	NRG3
Negative Regulation Of Tcf Dependent Signaling By Wnt Ligand Antagonists	0.17	1	267	15	1	21510	DKK4
Prolactin Receptor Signaling	0.17	1	267	15	1	21510	PRLR
Ca2 Pathway	0.18	1	267	62	2	21510	GNG4,PDE6A
Grb2 Events In Erbb2 Signaling	0.18	1	267	16	1	21510	NRG3
Pi3k Events In Erbb2 Signaling	0.18	1	267	16	1	21510	NRG3
Ion Channel Transport	0.19	1	267	183	4	21510	ATP6V0A4,TRPM1,TRPV6,WNK4
Trafficking Of Glur2 Containing Ampa Receptors	0.19	1	267	17	1	21510	GRIA2
Glycosaminoglycan Metabolism	0.2	1	267	124	3	21510	B3GNT3,BCAN,SLC26A2
Mecp2 Regulates Neuronal Receptors And Channels	0.2	1	267	18	1	21510	GRIA2
Biosynthesis Of Specialized Proresolving Mediators Spms	0.21	1	267	19	1	21510	CYP2C9
Glycerophospholipid Biosynthesis	0.21	1	267	128	3	21510	ETNK2,LIPH,SLC44A3
Other Semaphorin Interactions	0.21	1	267	19	1	21510	SEMA3E
Prostacyclin Signalling Through Prostacyclin Receptor	0.21	1	267	19	1	21510	GNG4
Cell Surface Interactions At The Vascular Wall	0.22	1	267	194	4	21510	CEACAM1,CEACAM5,CEACAM6,PSG4
Chondroitin Sulfate Biosynthesis	0.22	1	267	20	1	21510	BCAN
Defective B4galt7 Causes Eds Progeroid Type	0.22	1	267	20	1	21510	BCAN
G Beta Gamma Signalling Through Cdc42	0.22	1	267	20	1	21510	GNG4
Receptor Type Tyrosine Protein Phosphatases	0.22	1	267	20	1	21510	SLITRK5
Cobalamin Cbl Vitamin B12 Transport And Metabolism	0.23	1	267	21	1	21510	TCN1
Presynaptic Function Of Kainate Receptors	0.23	1	267	21	1	21510	GNG4
Unblocking Of Nmda Receptors Glutamate Binding And Activation	0.23	1	267	21	1	21510	GRIA2
Adp Signalling Through P2y Purinoceptor 12	0.24	1	267	22	1	21510	GNG4
Chaperone Mediated Autophagy	0.24	1	267	22	1	21510	CFTR
Shc1 Events In Erbb2 Signaling	0.24	1	267	22	1	21510	NRG3
Degradation Of The Extracellular Matrix	0.25	1	267	140	3	21510	BCAN,CAPN14,CAPN5
Digestion	0.25	1	267	23	1	21510	CEL
Long Term Potentiation	0.25	1	267	23	1	21510	GRIA2
Neutrophil Degranulation	0.25	1	267	479	8	21510	CEACAM1,CEACAM6,CRISP3,CSTB,LTF,PLAC8,SLC27A2,TCN1
Regulation Of Insulin Secretion	0.25	1	267	78	2	21510	CHRM3,GNG4
Cytosolic Sulfonation Of Small Molecules	0.26	1	267	24	1	21510	SLC26A2
Darpp 32 Events	0.26	1	267	24	1	21510	PPP1R1B
G Protein Activation	0.26	1	267	24	1	21510	GNG4
Growth Hormone Receptor Signaling	0.26	1	267	24	1	21510	PRLR
Synthesis Of Bile Acids And Bile Salts Via 7alpha Hydroxycholesterol	0.26	1	267	24	1	21510	SLC27A2
Thromboxane Signalling Through Tp Receptor	0.26	1	267	24	1	21510	GNG4
Adp Signalling Through P2y Purinoceptor 1	0.27	1	267	25	1	21510	GNG4
G Beta Gamma Signalling Through Pi3kgamma	0.27	1	267	25	1	21510	GNG4
A Tetrasaccharide Linker Sequence Is Required For Gag Synthesis	0.28	1	267	26	1	21510	BCAN
G Alpha Q Signalling Events	0.28	1	267	216	4	21510	CHRM3,EDN2,EDN3,GNG4
Insulin Receptor Recycling	0.28	1	267	26	1	21510	ATP6V0A4
N Glycan Antennae Elongation In The Medial Trans Golgi	0.28	1	267	26	1	21510	FUT3
Signaling By Erbb2 In Cancer	0.28	1	267	26	1	21510	NRG3
Infection With Mycobacterium Tuberculosis	0.29	1	267	27	1	21510	LTF
Adrenaline Noradrenaline Inhibits Insulin Secretion	0.3	1	267	28	1	21510	GNG4
Digestion And Absorption	0.3	1	267	28	1	21510	CEL
Downregulation Of Erbb2 Signaling	0.3	1	267	29	1	21510	NRG3
Egr2 And Sox10 Mediated Initiation Of Schwann Cell Myelination	0.3	1	267	29	1	21510	SOX10
Keratan Sulfate Biosynthesis	0.3	1	267	28	1	21510	B3GNT3
Peroxisomal Lipid Metabolism	0.3	1	267	29	1	21510	SLC27A2
Synthesis Of Pc	0.3	1	267	28	1	21510	SLC44A3
Activation Of Kainate Receptors Upon Glutamate Binding	0.31	1	267	30	1	21510	GNG4
Opioid Signalling	0.31	1	267	90	2	21510	GNG4,PPP1R1B
Peptide Hormone Metabolism	0.31	1	267	90	2	21510	CES1,REN
Extracellular Matrix Organization	0.32	1	267	301	5	21510	BCAN,CAPN14,CAPN5,CEACAM1,CEACAM6
Trafficking Of Ampa Receptors	0.32	1	267	31	1	21510	GRIA2
G Protein Beta Gamma Signalling	0.33	1	267	32	1	21510	GNG4
Nuclear Signaling By Erbb4	0.33	1	267	32	1	21510	NRG3
Phase 0 Rapid Depolarisation	0.33	1	267	32	1	21510	FGF12
Thrombin Signalling Through Proteinase Activated Receptors Pars	0.33	1	267	32	1	21510	GNG4
Glucagon Signaling In Metabolic Regulation	0.34	1	267	33	1	21510	GNG4
Glucagon Type Ligand Receptors	0.34	1	267	33	1	21510	GNG4
Sialic Acid Metabolism	0.34	1	267	33	1	21510	ST6GAL2
Signal Amplification	0.34	1	267	33	1	21510	GNG4
Inwardly Rectifying K Channels	0.35	1	267	35	1	21510	GNG4
Keratan Sulfate Keratin Metabolism	0.35	1	267	34	1	21510	B3GNT3
Late Endosomal Microautophagy	0.35	1	267	34	1	21510	CFTR
Signaling By Wnt In Cancer	0.35	1	267	34	1	21510	DKK4
Slc Transporter Disorders	0.35	1	267	99	2	21510	SLC26A2,SLC34A3
Synthesis Of Bile Acids And Bile Salts	0.35	1	267	34	1	21510	SLC27A2
The Phototransduction Cascade	0.35	1	267	34	1	21510	PDE6A
Glutathione Conjugation	0.36	1	267	36	1	21510	GSTA1
Ros And Rns Production In Phagocytes	0.36	1	267	36	1	21510	ATP6V0A4
Disorders Of Transmembrane Transporters	0.37	1	267	176	3	21510	CFTR,SLC26A2,SLC34A3
Apoptotic Cleavage Of Cellular Proteins	0.38	1	267	38	1	21510	OCLN
Cargo Recognition For Clathrin Mediated Endocytosis	0.38	1	267	105	2	21510	CFTR,TF
Cooperation Of Pdcl Phlp1 And Tric Cct In G Protein Beta Folding	0.38	1	267	38	1	21510	GNG4
Ovarian Tumor Domain Proteases	0.38	1	267	38	1	21510	RNF128
Formation Of Fibrin Clot Clotting Cascade	0.39	1	267	39	1	21510	F3
Integration Of Energy Metabolism	0.39	1	267	108	2	21510	CHRM3,GNG4
Ngf Stimulated Transcription	0.39	1	267	39	1	21510	F3
Synthesis Of Pa	0.39	1	267	39	1	21510	LIPH
Neuronal System	0.4	1	267	410	6	21510	GNG4,GRIA2,KCNG1,KCNH8,SLC6A4,SLITRK5
Amine Ligand Binding Receptors	0.41	1	267	42	1	21510	CHRM3
Glucagon Like Peptide 1 Glp1 Regulates Insulin Secretion	0.41	1	267	42	1	21510	GNG4
Aggrephagy	0.42	1	267	44	1	21510	CFTR
Bile Acid And Bile Salt Metabolism	0.42	1	267	43	1	21510	SLC27A2
Gaba B Receptor Activation	0.42	1	267	43	1	21510	GNG4
Vasopressin Regulates Renal Water Homeostasis Via Aquaporins	0.42	1	267	43	1	21510	GNG4
Glycosphingolipid Metabolism	0.43	1	267	45	1	21510	UGT8
Metabolism Of Lipids	0.44	1	267	741	10	21510	CYP2C19,CYP2C9,CYP4B1,CYP4F11,CYP4F3,ETNK2,LIPH,SLC27A2,SLC44A3,UGT8
Nr1h2 And Nr1h3 Mediated Signaling	0.44	1	267	47	1	21510	UGT1A3
G Alpha Z Signalling Events	0.45	1	267	48	1	21510	GNG4
Chondroitin Sulfate Dermatan Sulfate Metabolism	0.46	1	267	50	1	21510	BCAN
Sars Cov 1 Infection	0.46	1	267	50	1	21510	TMPRSS2
Signaling By Erbb2	0.46	1	267	50	1	21510	NRG3
Cardiac Conduction	0.47	1	267	127	2	21510	FGF12,NPPC
Apoptotic Execution Phase	0.48	1	267	52	1	21510	OCLN
Aquaporin Mediated Transport	0.48	1	267	52	1	21510	GNG4
Phospholipid Metabolism	0.49	1	267	211	3	21510	ETNK2,LIPH,SLC44A3
Signaling By Ptk6	0.49	1	267	54	1	21510	NRG3
Heparan Sulfate Heparin Hs Gag Metabolism	0.5	1	267	55	1	21510	BCAN
C Type Lectin Receptors Clrs	0.52	1	267	140	2	21510	MUC1,MUC4
Rhoq Gtpase Cycle	0.52	1	267	59	1	21510	CFTR
Signaling By Erbb4	0.52	1	267	58	1	21510	NRG3
Defective Cftr Causes Cystic Fibrosis	0.53	1	267	61	1	21510	CFTR
Gaba Receptor Activation	0.53	1	267	60	1	21510	GNG4
Nuclear Events Kinase And Transcription Factor Activation	0.53	1	267	61	1	21510	F3
Beta Catenin Independent Wnt Signaling	0.54	1	267	146	2	21510	GNG4,PDE6A
Clathrin Mediated Endocytosis	0.54	1	267	145	2	21510	CFTR,TF
G Alpha S Signalling Events	0.54	1	267	144	2	21510	GNG4,PDE8B
Peroxisomal Protein Import	0.55	1	267	63	1	21510	SLC27A2
Semaphorin Interactions	0.55	1	267	64	1	21510	SEMA3E
Synthesis Of Substrates In N Glycan Biosythesis	0.55	1	267	63	1	21510	ST6GAL2
Transcriptional Regulation By Mecp2	0.55	1	267	63	1	21510	GRIA2
Developmental Biology	0.56	1	267	1143	14	21510	EPHA5,EPHA6,EPHA7,KRT18,KRT19,KRT32,KRT33A,KRT40,KRT7,KRT78,KRT8,LGI3,SEMA3E,SOX10
Sars Cov 2 Infection	0.57	1	267	67	1	21510	TMPRSS2
Rhob Gtpase Cycle	0.58	1	267	70	1	21510	RHPN2
Ecm Proteoglycans	0.61	1	267	76	1	21510	BCAN
Extra Nuclear Estrogen Signaling	0.61	1	267	75	1	21510	GNG4
Abc Transporter Disorders	0.62	1	267	77	1	21510	CFTR
Biosynthesis Of The N Glycan Precursor Dolichol Lipid Linked Oligosaccharide Llo And Transfer To A Nascent Protein	0.62	1	267	78	1	21510	ST6GAL2
Constitutive Signaling By Aberrant Pi3k In Cancer	0.62	1	267	78	1	21510	NRG3
Signaling By Insulin Receptor	0.62	1	267	78	1	21510	ATP6V0A4
G Alpha 12 13 Signalling Events	0.63	1	267	80	1	21510	GNG4
Selective Autophagy	0.64	1	267	82	1	21510	CFTR
Transmission Across Chemical Synapses	0.65	1	267	269	3	21510	GNG4,GRIA2,SLC6A4
Platelet Homeostasis	0.66	1	267	86	1	21510	GNG4
Protein Protein Interactions At Synapses	0.66	1	267	87	1	21510	SLITRK5
Rac2 Gtpase Cycle	0.67	1	267	88	1	21510	SLITRK5
Sphingolipid Metabolism	0.68	1	267	90	1	21510	UGT8
Unfolded Protein Response Upr	0.68	1	267	92	1	21510	CREB3L1
Activation Of Nmda Receptors And Postsynaptic Events	0.69	1	267	94	1	21510	GRIA2
Class B 2 Secretin Family Receptors	0.69	1	267	94	1	21510	GNG4
Metabolism Of Amino Acids And Derivatives	0.69	1	267	374	4	21510	CHDH,CRYM,DCT,OCA2
Rac3 Gtpase Cycle	0.69	1	267	94	1	21510	SLITRK5
Antimicrobial Peptides	0.7	1	267	97	1	21510	LTF
Muscle Contraction	0.7	1	267	195	2	21510	FGF12,NPPC
Peptide Ligand Binding Receptors	0.71	1	267	198	2	21510	EDN2,EDN3
Post Translational Protein Modification	0.71	1	267	1435	16	21510	B3GNT3,CEACAM5,CFTR,FUT3,GALNT12,GALNT5,GCNT3,LYPD2,MDGA2,MUC1,MUC4,PSCA,RNF128,ST6GAL2,TEX101,TF
Protein Folding	0.71	1	267	98	1	21510	GNG4
Visual Phototransduction	0.71	1	267	100	1	21510	PDE6A
Abc Family Proteins Mediated Transport	0.72	1	267	103	1	21510	CFTR
Signaling By Nuclear Receptors	0.72	1	267	297	3	21510	FOXA1,GNG4,UGT1A3
Neurotransmitter Receptors And Postsynaptic Signal Transmission	0.73	1	267	205	2	21510	GNG4,GRIA2
Pi3k Akt Signaling In Cancer	0.73	1	267	105	1	21510	NRG3
Hemostasis	0.74	1	267	678	7	21510	CEACAM1,CEACAM5,CEACAM6,F3,GNG4,PSG4,TF
Amyloid Fiber Formation	0.75	1	267	110	1	21510	LTF
Interleukin 4 And Interleukin 13 Signaling	0.75	1	267	111	1	21510	MUC1
Esr Mediated Signaling	0.76	1	267	221	2	21510	FOXA1,GNG4
Negative Regulation Of The Pi3k Akt Network	0.76	1	267	113	1	21510	NRG3
Ub Specific Processing Proteases	0.76	1	267	221	2	21510	CFTR,RNF128
Class A 1 Rhodopsin Like Receptors	0.78	1	267	331	3	21510	CHRM3,EDN2,EDN3
Signaling By Wnt	0.78	1	267	331	3	21510	DKK4,GNG4,PDE6A
Metabolism Of Water Soluble Vitamins And Cofactors	0.79	1	267	123	1	21510	TCN1
Regulation Of Insulin Like Growth Factor Igf Transport And Uptake By Insulin Like Growth Factor Binding Proteins Igfbps	0.79	1	267	124	1	21510	TF
Adora2b Mediated Anti Inflammatory Cytokines Production	0.81	1	267	133	1	21510	GNG4
Response To Elevated Platelet Cytosolic Ca2	0.81	1	267	132	1	21510	TF
Signaling By Ntrks	0.81	1	267	134	1	21510	F3
Innate Immune System	0.82	1	267	1117	11	21510	ATP6V0A4,CEACAM1,CEACAM6,CRISP3,CSTB,LTF,MUC1,MUC4,PLAC8,SLC27A2,TCN1
Gpcr Ligand Binding	0.83	1	267	463	4	21510	CHRM3,EDN2,EDN3,GNG4
Platelet Activation Signaling And Aggregation	0.84	1	267	261	2	21510	GNG4,TF
Sars Cov Infections	0.84	1	267	146	1	21510	TMPRSS2
Autophagy	0.85	1	267	151	1	21510	CFTR
Estrogen Dependent Gene Expression	0.85	1	267	150	1	21510	FOXA1
Metabolism Of Steroids	0.85	1	267	151	1	21510	SLC27A2
Nervous System Development	0.85	1	267	580	5	21510	EPHA5,EPHA6,EPHA7,SEMA3E,SOX10
Rhoa Gtpase Cycle	0.85	1	267	149	1	21510	RHPN2
Protein Localization	0.87	1	267	164	1	21510	SLC27A2
Signaling By Gpcr	0.87	1	267	698	6	21510	CHRM3,EDN2,EDN3,GNG4,PDE8B,PPP1R1B
Apoptosis	0.89	1	267	179	1	21510	OCLN
Asparagine N Linked Glycosylation	0.89	1	267	305	2	21510	FUT3,ST6GAL2
Deubiquitination	0.89	1	267	298	2	21510	CFTR,RNF128
G Alpha I Signalling Events	0.9	1	267	314	2	21510	GNG4,PPP1R1B
Transport To The Golgi And Subsequent Modification	0.9	1	267	186	1	21510	FUT3
Metabolism Of Vitamins And Cofactors	0.91	1	267	189	1	21510	TCN1
Rho Gtpase Effectors	0.91	1	267	324	2	21510	CFTR,RHPN2
Rho Gtpase Cycle	0.92	1	267	444	3	21510	CFTR,RHPN2,SLITRK5
Programmed Cell Death	0.93	1	267	208	1	21510	OCLN
Anti Inflammatory Response Favouring Leishmania Parasite Infection	0.94	1	267	223	1	21510	GNG4
Signaling By Receptor Tyrosine Kinases	0.95	1	267	504	3	21510	ATP6V0A4,F3,NRG3
Tcf Dependent Signaling In Response To Wnt	0.95	1	267	234	1	21510	DKK4
Transcriptional Regulation By Runx1	0.95	1	267	239	1	21510	OCLN
Diseases Of Signal Transduction By Growth Factor Receptors And Second Messengers	0.96	1	267	394	2	21510	DKK4,NRG3
Chromatin Modifying Enzymes	0.97	1	267	274	1	21510	PADI1
Intracellular Signaling By Second Messengers	0.98	1	267	307	1	21510	NRG3
Leishmania Infection	0.98	1	267	308	1	21510	GNG4
Mapk Family Signaling Cascades	0.98	1	267	327	1	21510	NRG3
Signaling By Rho Gtpases Miro Gtpases And Rhobtb3	0.99	1	267	717	3	21510	CFTR,RHPN2,SLITRK5
2 Ltr Circle Formation	1	1	267	7	0	21510
Abacavir Metabolism	1	1	267	5	0	21510
Abacavir Transmembrane Transport	1	1	267	5	0	21510
Abacavir Transport And Metabolism	1	1	267	10	0	21510
Abc Transporters In Lipid Homeostasis	1	1	267	18	0	21510
Aberrant Regulation Of Mitotic Exit In Cancer Due To Rb1 Defects	1	1	267	20	0	21510
Aberrant Regulation Of Mitotic G1 S Transition In Cancer Due To Rb1 Defects	1	1	267	17	0	21510
Abortive Elongation Of Hiv 1 Transcript In The Absence Of Tat	1	1	267	23	0	21510
Acetylcholine Binding And Downstream Events	1	1	267	14	0	21510
Acetylcholine Inhibits Contraction Of Outer Hair Cells	1	1	267	5	0	21510
Acetylcholine Neurotransmitter Release Cycle	1	1	267	17	0	21510
Acrosome Reaction And Sperm Oocyte Membrane Binding	1	1	267	6	0	21510
Activated Notch1 Transmits Signal To The Nucleus	1	1	267	31	0	21510
Activated Ntrk2 Signals Through Cdk5	1	1	267	6	0	21510
Activated Ntrk2 Signals Through Frs2 And Frs3	1	1	267	11	0	21510
Activated Ntrk2 Signals Through Fyn	1	1	267	7	0	21510
Activated Ntrk2 Signals Through Pi3k	1	1	267	7	0	21510
Activated Ntrk2 Signals Through Ras	1	1	267	9	0	21510
Activated Ntrk3 Signals Through Pi3k	1	1	267	6	0	21510
Activated Ntrk3 Signals Through Ras	1	1	267	8	0	21510
Activated Pkn1 Stimulates Transcription Of Ar Androgen Receptor Regulated Genes Klk2 And Klk3	1	1	267	67	0	21510
Activated Tak1 Mediates P38 Mapk Activation	1	1	267	23	0	21510
Activation Of Ampk Downstream Of Nmdars	1	1	267	29	0	21510
Activation Of Anterior Hox Genes In Hindbrain Development During Early Embryogenesis	1	1	267	122	0	21510
Activation Of Atr In Response To Replication Stress	1	1	267	37	0	21510
Activation Of Bad And Translocation To Mitochondria	1	1	267	15	0	21510
Activation Of Bh3 Only Proteins	1	1	267	30	0	21510
Activation Of C3 And C5	1	1	267	8	0	21510
Activation Of Caspases Through Apoptosome Mediated Cleavage	1	1	267	6	0	21510
Activation Of Gene Expression By Srebf Srebp	1	1	267	42	0	21510
Activation Of Irf3 Irf7 Mediated By Tbk1 Ikk Epsilon	1	1	267	17	0	21510
Activation Of Matrix Metalloproteinases	1	1	267	33	0	21510
Activation Of Nima Kinases Nek9 Nek6 Nek7	1	1	267	7	0	21510
Activation Of Noxa And Translocation To Mitochondria	1	1	267	5	0	21510
Activation Of Ppargc1a Pgc 1alpha By Phosphorylation	1	1	267	10	0	21510
Activation Of Puma And Translocation To Mitochondria	1	1	267	9	0	21510
Activation Of Rac1	1	1	267	13	0	21510
Activation Of Rac1 Downstream Of Nmdars	1	1	267	7	0	21510
Activation Of Ras In B Cells	1	1	267	5	0	21510
Activation Of Smo	1	1	267	18	0	21510
Activation Of The Ap 1 Family Of Transcription Factors	1	1	267	10	0	21510
Activation Of The Mrna Upon Binding Of The Cap Binding Complex And Eifs And Subsequent Binding To 43s	1	1	267	60	0	21510
Activation Of The Pre Replicative Complex	1	1	267	33	0	21510
Activation Of The Tfap2 Ap 2 Family Of Transcription Factors	1	1	267	12	0	21510
Activation Of Trka Receptors	1	1	267	6	0	21510
Acyl Chain Remodeling Of Cl	1	1	267	6	0	21510
Acyl Chain Remodeling Of Dag And Tag	1	1	267	7	0	21510
Acyl Chain Remodelling Of Pc	1	1	267	27	0	21510
Acyl Chain Remodelling Of Pe	1	1	267	29	0	21510
Acyl Chain Remodelling Of Pg	1	1	267	18	0	21510
Acyl Chain Remodelling Of Pi	1	1	267	17	0	21510
Acyl Chain Remodelling Of Ps	1	1	267	22	0	21510
Adaptive Immune System	1	1	267	825	0	21510
Adenylate Cyclase Activating Pathway	1	1	267	10	0	21510
Adenylate Cyclase Inhibitory Pathway	1	1	267	14	0	21510
Adherens Junctions Interactions	1	1	267	33	0	21510
Adrenoceptors	1	1	267	9	0	21510
Advanced Glycosylation Endproduct Receptor Signaling	1	1	267	13	0	21510
Aflatoxin Activation And Detoxification	1	1	267	19	0	21510
Akt Phosphorylates Targets In The Cytosol	1	1	267	14	0	21510
Akt Phosphorylates Targets In The Nucleus	1	1	267	10	0	21510
Alpha Defensins	1	1	267	10	0	21510
Alpha Linolenic Omega3 And Linoleic Omega6 Acid Metabolism	1	1	267	13	0	21510
Alpha Protein Kinase 1 Signaling Pathway	1	1	267	11	0	21510
Alternative Complement Activation	1	1	267	5	0	21510
Amino Acid Conjugation	1	1	267	9	0	21510
Amino Acid Transport Across The Plasma Membrane	1	1	267	33	0	21510
Amino Acids Regulate Mtorc1	1	1	267	55	0	21510
Ampk Inhibits Chrebp Transcriptional Activation Activity	1	1	267	8	0	21510
Anchoring Fibril Formation	1	1	267	15	0	21510
Anchoring Of The Basal Body To The Plasma Membrane	1	1	267	97	0	21510
Androgen Biosynthesis	1	1	267	11	0	21510
Antigen Activates B Cell Receptor Bcr Leading To Generation Of Second Messengers	1	1	267	86	0	21510
Antigen Presentation Folding Assembly And Peptide Loading Of Class I Mhc	1	1	267	25	0	21510
Antigen Processing Cross Presentation	1	1	267	106	0	21510
Antigen Processing Ubiquitination Proteasome Degradation	1	1	267	308	0	21510
Antiviral Mechanism By Ifn Stimulated Genes	1	1	267	82	0	21510
Apc C Cdc20 Mediated Degradation Of Cyclin B	1	1	267	24	0	21510
Apc C Cdh1 Mediated Degradation Of Cdc20 And Other Apc C Cdh1 Targeted Proteins In Late Mitosis Early G1	1	1	267	74	0	21510
Apc C Mediated Degradation Of Cell Cycle Proteins	1	1	267	88	0	21510
Apc Cdc20 Mediated Degradation Of Nek2a	1	1	267	26	0	21510
Apex1 Independent Resolution Of Ap Sites Via The Single Nucleotide Replacement Pathway	1	1	267	7	0	21510
Apobec3g Mediated Resistance To Hiv 1 Infection	1	1	267	5	0	21510
Apoptosis Induced Dna Fragmentation	1	1	267	13	0	21510
Apoptotic Factor Mediated Response	1	1	267	20	0	21510
Arachidonate Production From Dag	1	1	267	5	0	21510
Arms Mediated Activation	1	1	267	7	0	21510
Aryl Hydrocarbon Receptor Signalling	1	1	267	8	0	21510
Aspartate And Asparagine Metabolism	1	1	267	11	0	21510
Assembly And Cell Surface Presentation Of Nmda Receptors	1	1	267	44	0	21510
Assembly Of Active Lpl And Lipc Lipase Complexes	1	1	267	19	0	21510
Assembly Of Collagen Fibrils And Other Multimeric Structures	1	1	267	61	0	21510
Assembly Of The Hiv Virion	1	1	267	16	0	21510
Assembly Of The Orc Complex At The Origin Of Replication	1	1	267	6	0	21510
Assembly Of The Pre Replicative Complex	1	1	267	68	0	21510
Association Of Tric Cct With Target Proteins During Biosynthesis	1	1	267	39	0	21510
Asymmetric Localization Of Pcp Proteins	1	1	267	64	0	21510
Atf4 Activates Genes In Response To Endoplasmic Reticulum Stress	1	1	267	27	0	21510
Atf6 Atf6 Alpha Activates Chaperone Genes	1	1	267	10	0	21510
Atf6 Atf6 Alpha Activates Chaperones	1	1	267	12	0	21510
Attachment Of Gpi Anchor To Upar	1	1	267	7	0	21510
Attenuation Phase	1	1	267	28	0	21510
Auf1 Hnrnp D0 Binds And Destabilizes Mrna	1	1	267	55	0	21510
Aurka Activation By Tpx2	1	1	267	72	0	21510
B Wich Complex Positively Regulates Rrna Expression	1	1	267	91	0	21510
Base Excision Repair	1	1	267	91	0	21510
Base Excision Repair Ap Site Formation	1	1	267	63	0	21510
Basigin Interactions	1	1	267	25	0	21510
Bbsome Mediated Cargo Targeting To Cilium	1	1	267	23	0	21510
Beta Catenin Phosphorylation Cascade	1	1	267	17	0	21510
Beta Defensins	1	1	267	42	0	21510
Beta Oxidation Of Butanoyl Coa To Acetyl Coa	1	1	267	5	0	21510
Beta Oxidation Of Decanoyl Coa To Octanoyl Coa Coa	1	1	267	6	0	21510
Beta Oxidation Of Hexanoyl Coa To Butanoyl Coa	1	1	267	5	0	21510
Beta Oxidation Of Lauroyl Coa To Decanoyl Coa Coa	1	1	267	5	0	21510
Beta Oxidation Of Octanoyl Coa To Hexanoyl Coa	1	1	267	5	0	21510
Beta Oxidation Of Pristanoyl Coa	1	1	267	9	0	21510
Beta Oxidation Of Very Long Chain Fatty Acids	1	1	267	11	0	21510
Bh3 Only Proteins Associate With And Inactivate Anti Apoptotic Bcl 2 Members	1	1	267	9	0	21510
Bicarbonate Transporters	1	1	267	10	0	21510
Binding And Uptake Of Ligands By Scavenger Receptors	1	1	267	98	0	21510
Binding Of Tcf Lef Ctnnb1 To Target Gene Promoters	1	1	267	8	0	21510
Biosynthesis Of Epa Derived Spms	1	1	267	6	0	21510
Biotin Transport And Metabolism	1	1	267	11	0	21510
Bmal1 Clock Npas2 Activates Circadian Gene Expression	1	1	267	27	0	21510
Branched Chain Amino Acid Catabolism	1	1	267	21	0	21510
Budding And Maturation Of Hiv Virion	1	1	267	28	0	21510
Butyrate Response Factor 1 Brf1 Binds And Destabilizes Mrna	1	1	267	17	0	21510
Butyrophilin Btn Family Interactions	1	1	267	12	0	21510
Ca Dependent Events	1	1	267	37	0	21510
Ca2 Activated K Channels	1	1	267	9	0	21510
Calcineurin Activates Nfat	1	1	267	9	0	21510
Calcitonin Like Ligand Receptors	1	1	267	10	0	21510
Calnexin Calreticulin Cycle	1	1	267	26	0	21510
Camk Iv Mediated Phosphorylation Of Creb	1	1	267	10	0	21510
Carboxyterminal Post Translational Modifications Of Tubulin	1	1	267	46	0	21510
Cargo Concentration In The Er	1	1	267	33	0	21510
Cargo Trafficking To The Periciliary Membrane	1	1	267	51	0	21510
Carnitine Metabolism	1	1	267	14	0	21510
Caspase Activation Via Death Receptors In The Presence Of Ligand	1	1	267	16	0	21510
Caspase Activation Via Dependence Receptors In The Absence Of Ligand	1	1	267	10	0	21510
Caspase Activation Via Extrinsic Apoptotic Signalling Pathway	1	1	267	26	0	21510
Caspase Mediated Cleavage Of Cytoskeletal Proteins	1	1	267	12	0	21510
Cation Coupled Chloride Cotransporters	1	1	267	7	0	21510
Cd163 Mediating An Anti Inflammatory Response	1	1	267	9	0	21510
Cd209 Dc Sign Signaling	1	1	267	21	0	21510
Cd22 Mediated Bcr Regulation	1	1	267	61	0	21510
Cd28 Co Stimulation	1	1	267	33	0	21510
Cd28 Dependent Pi3k Akt Signaling	1	1	267	22	0	21510
Cd28 Dependent Vav1 Pathway	1	1	267	12	0	21510
Cdc42 Gtpase Cycle	1	1	267	159	0	21510
Cdc6 Association With The Orc Origin Complex	1	1	267	11	0	21510
Cell Cycle	1	1	267	693	0	21510
Cell Cycle Checkpoints	1	1	267	292	0	21510
Cell Cycle Mitotic	1	1	267	561	0	21510
Cell Death Signalling Via Nrage Nrif And Nade	1	1	267	76	0	21510
Cell Extracellular Matrix Interactions	1	1	267	18	0	21510
Cellular Hexose Transport	1	1	267	21	0	21510
Cellular Response To Chemical Stress	1	1	267	160	0	21510
Cellular Response To Heat Stress	1	1	267	101	0	21510
Cellular Response To Hypoxia	1	1	267	75	0	21510
Cellular Response To Starvation	1	1	267	157	0	21510
Cellular Responses To External Stimuli	1	1	267	706	2	21510	MT1G,MT1H
Cellular Senescence	1	1	267	198	0	21510
Cgmp Effects	1	1	267	16	0	21510
Chemokine Receptors Bind Chemokines	1	1	267	58	0	21510
Chk1 Chk2 Cds1 Mediated Inactivation Of Cyclin B Cdk1 Complex	1	1	267	13	0	21510
Chl1 Interactions	1	1	267	9	0	21510
Cholesterol Biosynthesis	1	1	267	25	0	21510
Chrebp Activates Metabolic Gene Expression	1	1	267	8	0	21510
Chromosome Maintenance	1	1	267	140	0	21510
Chylomicron Assembly	1	1	267	10	0	21510
Chylomicron Clearance	1	1	267	5	0	21510
Chylomicron Remodeling	1	1	267	10	0	21510
Cilium Assembly	1	1	267	202	0	21510
Circadian Clock	1	1	267	70	0	21510
Citric Acid Cycle Tca Cycle	1	1	267	22	0	21510
Class C 3 Metabotropic Glutamate Pheromone Receptors	1	1	267	39	0	21510
Class I Mhc Mediated Antigen Processing Presentation	1	1	267	377	0	21510
Class I Peroxisomal Membrane Protein Import	1	1	267	20	0	21510
Clec7a Dectin 1 Induces Nfat Activation	1	1	267	11	0	21510
Clec7a Dectin 1 Signaling	1	1	267	100	0	21510
Clec7a Inflammasome Pathway	1	1	267	6	0	21510
Coenzyme A Biosynthesis	1	1	267	8	0	21510
Cohesin Loading Onto Chromatin	1	1	267	10	0	21510
Collagen Biosynthesis And Modifying Enzymes	1	1	267	67	0	21510
Collagen Chain Trimerization	1	1	267	44	0	21510
Collagen Degradation	1	1	267	64	0	21510
Collagen Formation	1	1	267	90	0	21510
Common Pathway Of Fibrin Clot Formation	1	1	267	22	0	21510
Competing Endogenous Rnas Cernas Regulate Pten Translation	1	1	267	8	0	21510
Complement Cascade	1	1	267	115	0	21510
Complex I Biogenesis	1	1	267	57	0	21510
Condensation Of Prometaphase Chromosomes	1	1	267	11	0	21510
Condensation Of Prophase Chromosomes	1	1	267	74	0	21510
Conjugation Of Benzoate With Glycine	1	1	267	6	0	21510
Constitutive Signaling By Akt1 E17k In Cancer	1	1	267	26	0	21510
Constitutive Signaling By Egfrviii	1	1	267	15	0	21510
Constitutive Signaling By Ligand Responsive Egfr Cancer Variants	1	1	267	19	0	21510
Constitutive Signaling By Overexpressed Erbb2	1	1	267	11	0	21510
Conversion From Apc C Cdc20 To Apc C Cdh1 In Late Anaphase	1	1	267	20	0	21510
Cooperation Of Prefoldin And Tric Cct In Actin And Tubulin Folding	1	1	267	33	0	21510
Copi Dependent Golgi To Er Retrograde Traffic	1	1	267	100	0	21510
Copi Independent Golgi To Er Retrograde Traffic	1	1	267	53	0	21510
Copi Mediated Anterograde Transport	1	1	267	102	0	21510
Copii Mediated Vesicle Transport	1	1	267	68	0	21510
Costimulation By The Cd28 Family	1	1	267	74	0	21510
Creatine Metabolism	1	1	267	11	0	21510
Creation Of C4 And C2 Activators	1	1	267	71	0	21510
Creb Phosphorylation	1	1	267	7	0	21510
Creb1 Phosphorylation Through Nmda Receptor Mediated Activation Of Ras Signaling	1	1	267	28	0	21510
Creb1 Phosphorylation Through The Activation Of Adenylate Cyclase	1	1	267	12	0	21510
Creb1 Phosphorylation Through The Activation Of Camkii Camkk Camkiv Cascasde	1	1	267	8	0	21510
Cristae Formation	1	1	267	31	0	21510
Crmps In Sema3a Signaling	1	1	267	16	0	21510
Cross Presentation Of Particulate Exogenous Antigens Phagosomes	1	1	267	8	0	21510
Cross Presentation Of Soluble Exogenous Antigens Endosomes	1	1	267	50	0	21510
Crosslinking Of Collagen Fibrils	1	1	267	18	0	21510
Ctla4 Inhibitory Signaling	1	1	267	21	0	21510
Cyclin A B1 B2 Associated Events During G2 M Transition	1	1	267	25	0	21510
Cyclin A Cdk2 Associated Events At S Phase Entry	1	1	267	85	0	21510
Cyclin D Associated Events In G1	1	1	267	47	0	21510
Cytochrome C Mediated Apoptotic Response	1	1	267	13	0	21510
Cytokine Signaling In Immune System	1	1	267	719	2	21510	MUC1,PRLR
Cytoprotection By Hmox1	1	1	267	124	0	21510
Cytosolic Iron Sulfur Cluster Assembly	1	1	267	13	0	21510
Cytosolic Sensors Of Pathogen Associated Dna	1	1	267	63	0	21510
Cytosolic Trna Aminoacylation	1	1	267	24	0	21510
Dag And Ip3 Signaling	1	1	267	41	0	21510
Dap12 Interactions	1	1	267	45	0	21510
Dap12 Signaling	1	1	267	29	0	21510
Dcc Mediated Attractive Signaling	1	1	267	14	0	21510
Ddx58 Ifih1 Mediated Induction Of Interferon Alpha Beta	1	1	267	81	0	21510
Deactivation Of The Beta Catenin Transactivating Complex	1	1	267	42	0	21510
Deadenylation Dependent Mrna Decay	1	1	267	56	0	21510
Deadenylation Of Mrna	1	1	267	25	0	21510
Death Receptor Signalling	1	1	267	141	0	21510
Dectin 1 Mediated Noncanonical Nf Kb Signaling	1	1	267	62	0	21510
Defective B4galt1 Causes B4galt1 Cdg Cdg 2d	1	1	267	8	0	21510
Defective Chst6 Causes Mcdc1	1	1	267	8	0	21510
Defective Csf2rb Causes Smdp5	1	1	267	8	0	21510
Defective Ext2 Causes Exostoses 2	1	1	267	14	0	21510
Defective F9 Activation	1	1	267	6	0	21510
Defective Factor Ix Causes Hemophilia B	1	1	267	9	0	21510
Defective Factor Viii Causes Hemophilia A	1	1	267	7	0	21510
Defective Lfng Causes Scdo3	1	1	267	5	0	21510
Defective Ripk1 Mediated Regulated Necrosis	1	1	267	5	0	21510
Defective St3gal3 Causes Mct12 And Eiee15	1	1	267	8	0	21510
Defects In Biotin Btn Metabolism	1	1	267	8	0	21510
Defects In Cobalamin B12 Metabolism	1	1	267	14	0	21510
Defects In Vitamin And Cofactor Metabolism	1	1	267	22	0	21510
Defects Of Contact Activation System Cas And Kallikrein Kinin System Kks	1	1	267	16	0	21510
Defensins	1	1	267	52	0	21510
Degradation Of Axin	1	1	267	55	0	21510
Degradation Of Beta Catenin By The Destruction Complex	1	1	267	85	0	21510
Degradation Of Cysteine And Homocysteine	1	1	267	14	0	21510
Degradation Of Dvl	1	1	267	57	0	21510
Degradation Of Gli1 By The Proteasome	1	1	267	60	0	21510
Depolymerisation Of The Nuclear Lamina	1	1	267	15	0	21510
Deposition Of New Cenpa Containing Nucleosomes At The Centromere	1	1	267	73	0	21510
Deregulated Cdk5 Triggers Multiple Neurodegenerative Pathways In Alzheimer S Disease Models	1	1	267	22	0	21510
Detoxification Of Reactive Oxygen Species	1	1	267	37	0	21510
Dex H Box Helicases Activate Type I Ifn And Inflammatory Cytokines Production	1	1	267	7	0	21510
Digestion Of Dietary Carbohydrate	1	1	267	11	0	21510
Disassembly Of The Destruction Complex And Recruitment Of Axin To The Membrane	1	1	267	31	0	21510
Diseases Associated With Glycosylation Precursor Biosynthesis	1	1	267	18	0	21510
Diseases Associated With N Glycosylation Of Proteins	1	1	267	17	0	21510
Diseases Associated With Surfactant Metabolism	1	1	267	10	0	21510
Diseases Of Base Excision Repair	1	1	267	5	0	21510
Diseases Of Carbohydrate Metabolism	1	1	267	34	0	21510
Diseases Of Dna Repair	1	1	267	12	0	21510
Diseases Of Immune System	1	1	267	31	0	21510
Diseases Of Mismatch Repair Mmr	1	1	267	5	0	21510
Diseases Of Mitotic Cell Cycle	1	1	267	38	0	21510
Diseases Of Programmed Cell Death	1	1	267	102	0	21510
Disinhibition Of Snare Formation	1	1	267	5	0	21510
Displacement Of Dna Glycosylase By Apex1	1	1	267	9	0	21510
Dissolution Of Fibrin Clot	1	1	267	13	0	21510
Dna Damage Bypass	1	1	267	48	0	21510
Dna Damage Recognition In Gg Ner	1	1	267	38	0	21510
Dna Damage Reversal	1	1	267	8	0	21510
Dna Damage Telomere Stress Induced Senescence	1	1	267	80	0	21510
Dna Double Strand Break Repair	1	1	267	167	0	21510
Dna Double Strand Break Response	1	1	267	78	0	21510
Dna Methylation	1	1	267	65	0	21510
Dna Repair	1	1	267	332	0	21510
Dna Replication	1	1	267	128	0	21510
Dna Replication Initiation	1	1	267	8	0	21510
Dna Replication Pre Initiation	1	1	267	85	0	21510
Dna Strand Elongation	1	1	267	32	0	21510
Dopamine Neurotransmitter Release Cycle	1	1	267	23	0	21510
Dopamine Receptors	1	1	267	5	0	21510
Downregulation Of Erbb2 Erbb3 Signaling	1	1	267	13	0	21510
Downregulation Of Erbb4 Signaling	1	1	267	9	0	21510
Downregulation Of Smad2 3 Smad4 Transcriptional Activity	1	1	267	23	0	21510
Downregulation Of Tgf Beta Receptor Signaling	1	1	267	26	0	21510
Downstream Signal Transduction	1	1	267	29	0	21510
Downstream Signaling Events Of B Cell Receptor Bcr	1	1	267	81	0	21510
Downstream Signaling Of Activated Fgfr1	1	1	267	31	0	21510
Downstream Signaling Of Activated Fgfr2	1	1	267	30	0	21510
Downstream Signaling Of Activated Fgfr3	1	1	267	25	0	21510
Downstream Signaling Of Activated Fgfr4	1	1	267	27	0	21510
Dscam Interactions	1	1	267	11	0	21510
Dual Incision In Gg Ner	1	1	267	41	0	21510
Dual Incision In Tc Ner	1	1	267	65	0	21510
E2f Enabled Inhibition Of Pre Replication Complex Formation	1	1	267	9	0	21510
E2f Mediated Regulation Of Dna Replication	1	1	267	22	0	21510
E3 Ubiquitin Ligases Ubiquitinate Target Proteins	1	1	267	59	0	21510
Early Phase Of Hiv Life Cycle	1	1	267	14	0	21510
Effects Of Pip2 Hydrolysis	1	1	267	27	0	21510
Egfr Downregulation	1	1	267	31	0	21510
Egfr Interacts With Phospholipase C Gamma	1	1	267	9	0	21510
Egfr Transactivation By Gastrin	1	1	267	9	0	21510
Eicosanoid Ligand Binding Receptors	1	1	267	15	0	21510
Elastic Fibre Formation	1	1	267	45	0	21510
Electric Transmission Across Gap Junctions	1	1	267	5	0	21510
Elevation Of Cytosolic Ca2 Levels	1	1	267	16	0	21510
Endogenous Sterols	1	1	267	28	0	21510
Endosomal Sorting Complex Required For Transport Escrt	1	1	267	31	0	21510
Endosomal Vacuolar Pathway	1	1	267	11	0	21510
Energy Dependent Regulation Of Mtor By Lkb1 Ampk	1	1	267	29	0	21510
Enos Activation	1	1	267	11	0	21510
Ephb Mediated Forward Signaling	1	1	267	42	0	21510
Ephrin Signaling	1	1	267	19	0	21510
Epigenetic Regulation Of Gene Expression	1	1	267	148	0	21510
Er Quality Control Compartment Erqc	1	1	267	21	0	21510
Er To Golgi Anterograde Transport	1	1	267	155	0	21510
Ercc6 Csb And Ehmt2 G9a Positively Regulate Rrna Expression	1	1	267	76	0	21510
Erk Mapk Targets	1	1	267	22	0	21510
Erks Are Inactivated	1	1	267	13	0	21510
Erythrocytes Take Up Carbon Dioxide And Release Oxygen	1	1	267	13	0	21510
Erythrocytes Take Up Oxygen And Release Carbon Dioxide	1	1	267	9	0	21510
Erythropoietin Activates Phosphoinositide 3 Kinase Pi3k	1	1	267	12	0	21510
Erythropoietin Activates Phospholipase C Gamma Plcg	1	1	267	7	0	21510
Erythropoietin Activates Ras	1	1	267	14	0	21510
Erythropoietin Activates Stat5	1	1	267	7	0	21510
Establishment Of Sister Chromatid Cohesion	1	1	267	11	0	21510
Estrogen Biosynthesis	1	1	267	6	0	21510
Estrogen Dependent Nuclear Events Downstream Of Esr Membrane Signaling	1	1	267	24	0	21510
Estrogen Stimulated Signaling Through Prkcz	1	1	267	6	0	21510
Eukaryotic Translation Elongation	1	1	267	94	0	21510
Eukaryotic Translation Initiation	1	1	267	120	0	21510
Export Of Viral Ribonucleoproteins From Nucleus	1	1	267	33	0	21510
Extension Of Telomeres	1	1	267	51	0	21510
Factors Involved In Megakaryocyte Development And Platelet Production	1	1	267	170	0	21510
Fanconi Anemia Pathway	1	1	267	39	0	21510
Fasl Cd95l Signaling	1	1	267	5	0	21510
Fatty Acids Bound To Gpr40 Ffar1 Regulate Insulin Secretion	1	1	267	8	0	21510
Fatty Acyl Coa Biosynthesis	1	1	267	37	0	21510
Fbxw7 Mutants And Notch1 In Cancer	1	1	267	5	0	21510
Fc Epsilon Receptor Fceri Signaling	1	1	267	186	0	21510
Fceri Mediated Ca 2 Mobilization	1	1	267	86	0	21510
Fceri Mediated Mapk Activation	1	1	267	87	0	21510
Fceri Mediated Nf Kb Activation	1	1	267	136	0	21510
Fcgamma Receptor Fcgr Dependent Phagocytosis	1	1	267	143	0	21510
Fcgr Activation	1	1	267	69	0	21510
Fcgr3a Mediated Il10 Synthesis	1	1	267	95	0	21510
Fertilization	1	1	267	26	0	21510
Fgfr1 Ligand Binding And Activation	1	1	267	16	0	21510
Fgfr1 Mutant Receptor Activation	1	1	267	31	0	21510
Fgfr1b Ligand Binding And Activation	1	1	267	6	0	21510
Fgfr1c Ligand Binding And Activation	1	1	267	12	0	21510
Fgfr2 Alternative Splicing	1	1	267	27	0	21510
Fgfr2 Ligand Binding And Activation	1	1	267	20	0	21510
Fgfr2 Mutant Receptor Activation	1	1	267	33	0	21510
Fgfr2b Ligand Binding And Activation	1	1	267	10	0	21510
Fgfr2c Ligand Binding And Activation	1	1	267	13	0	21510
Fgfr3 Ligand Binding And Activation	1	1	267	13	0	21510
Fgfr3b Ligand Binding And Activation	1	1	267	7	0	21510
Fgfrl1 Modulation Of Fgfr1 Signaling	1	1	267	13	0	21510
Ficolins Bind To Repetitive Carbohydrate Structures On The Target Cell Surface	1	1	267	5	0	21510
Flt3 Signaling	1	1	267	38	0	21510
Flt3 Signaling By Cbl Mutants	1	1	267	7	0	21510
Flt3 Signaling In Disease	1	1	267	28	0	21510
Flt3 Signaling Through Src Family Kinases	1	1	267	6	0	21510
Folding Of Actin By Cct Tric	1	1	267	10	0	21510
Formation Of Apoptosome	1	1	267	11	0	21510
Formation Of Atp By Chemiosmotic Coupling	1	1	267	18	0	21510
Formation Of Incision Complex In Gg Ner	1	1	267	43	0	21510
Formation Of Rna Pol Ii Elongation Complex	1	1	267	58	0	21510
Formation Of Senescence Associated Heterochromatin Foci Sahf	1	1	267	17	0	21510
Formation Of Tc Ner Pre Incision Complex	1	1	267	53	0	21510
Formation Of The Beta Catenin Tcf Transactivating Complex	1	1	267	92	0	21510
Formation Of The Early Elongation Complex	1	1	267	33	0	21510
Formation Of Tubulin Folding Intermediates By Cct Tric	1	1	267	26	0	21510
Formation Of Xylulose 5 Phosphate	1	1	267	5	0	21510
Formyl Peptide Receptors Bind Formyl Peptides And Many Other Ligands	1	1	267	8	0	21510
Foxo Mediated Transcription	1	1	267	66	0	21510
Foxo Mediated Transcription Of Cell Cycle Genes	1	1	267	17	0	21510
Foxo Mediated Transcription Of Cell Death Genes	1	1	267	16	0	21510
Foxo Mediated Transcription Of Oxidative Stress Metabolic And Neuronal Genes	1	1	267	30	0	21510
Free Fatty Acid Receptors	1	1	267	5	0	21510
Free Fatty Acids Regulate Insulin Secretion	1	1	267	11	0	21510
Frs Mediated Fgfr1 Signaling	1	1	267	23	0	21510
Frs Mediated Fgfr2 Signaling	1	1	267	25	0	21510
Frs Mediated Fgfr3 Signaling	1	1	267	20	0	21510
Frs Mediated Fgfr4 Signaling	1	1	267	22	0	21510
Fructose Catabolism	1	1	267	5	0	21510
Fructose Metabolism	1	1	267	7	0	21510
G Protein Mediated Events	1	1	267	54	0	21510
G0 And Early G1	1	1	267	27	0	21510
G1 S Dna Damage Checkpoints	1	1	267	68	0	21510
G1 S Specific Transcription	1	1	267	29	0	21510
G2 M Checkpoints	1	1	267	168	0	21510
G2 M Dna Damage Checkpoint	1	1	267	95	0	21510
G2 M Dna Replication Checkpoint	1	1	267	5	0	21510
G2 Phase	1	1	267	5	0	21510
Gab1 Signalosome	1	1	267	17	0	21510
Gaba Synthesis Release Reuptake And Degradation	1	1	267	19	0	21510
Galactose Catabolism	1	1	267	5	0	21510
Gamma Carboxylation Hypusine Formation And Arylsulfatase Activation	1	1	267	42	0	21510
Gamma Carboxylation Transport And Amino Terminal Cleavage Of Proteins	1	1	267	11	0	21510
Gap Filling Dna Repair Synthesis And Ligation In Gg Ner	1	1	267	25	0	21510
Gap Junction Assembly	1	1	267	38	0	21510
Gap Junction Degradation	1	1	267	12	0	21510
Gap Junction Trafficking And Regulation	1	1	267	51	0	21510
Gastrin Creb Signalling Pathway Via Pkc And Mapk	1	1	267	18	0	21510
Gdp Fucose Biosynthesis	1	1	267	6	0	21510
Gene And Protein Expression By Jak Stat Signaling After Interleukin 12 Stimulation	1	1	267	38	0	21510
Gene Silencing By Rna	1	1	267	140	0	21510
Generation Of Second Messenger Molecules	1	1	267	39	0	21510
Gli Proteins Bind Promoters Of Hh Responsive Genes To Promote Transcription	1	1	267	7	0	21510
Global Genome Nucleotide Excision Repair Gg Ner	1	1	267	84	0	21510
Glucocorticoid Biosynthesis	1	1	267	10	0	21510
Gluconeogenesis	1	1	267	34	0	21510
Glucose Metabolism	1	1	267	92	0	21510
Glutamate And Glutamine Metabolism	1	1	267	14	0	21510
Glutamate Neurotransmitter Release Cycle	1	1	267	24	0	21510
Glutathione Synthesis And Recycling	1	1	267	12	0	21510
Glycerophospholipid Catabolism	1	1	267	7	0	21510
Glycogen Breakdown Glycogenolysis	1	1	267	15	0	21510
Glycogen Metabolism	1	1	267	27	0	21510
Glycogen Storage Diseases	1	1	267	16	0	21510
Glycogen Synthesis	1	1	267	16	0	21510
Glycolysis	1	1	267	72	0	21510
Glyoxylate Metabolism And Glycine Degradation	1	1	267	31	0	21510
Golgi Associated Vesicle Biogenesis	1	1	267	56	0	21510
Golgi Cisternae Pericentriolar Stack Reorganization	1	1	267	14	0	21510
Golgi To Er Retrograde Transport	1	1	267	134	0	21510
Gp1b Ix V Activation Signalling	1	1	267	12	0	21510
Gpvi Mediated Activation Cascade	1	1	267	35	0	21510
Grb2 Sos Provides Linkage To Mapk Signaling For Integrins	1	1	267	15	0	21510
Grb7 Events In Erbb2 Signaling	1	1	267	5	0	21510
Hats Acetylate Histones	1	1	267	142	0	21510
Hcmv Early Events	1	1	267	138	0	21510
Hcmv Infection	1	1	267	162	0	21510
Hcmv Late Events	1	1	267	116	0	21510
Hdacs Deacetylate Histones	1	1	267	94	0	21510
Hdl Assembly	1	1	267	8	0	21510
Hdl Clearance	1	1	267	5	0	21510
Hdl Remodeling	1	1	267	10	0	21510
Hdms Demethylate Histones	1	1	267	50	0	21510
Hdr Through Homologous Recombination Hrr	1	1	267	67	0	21510
Hdr Through Mmej Alt Nhej	1	1	267	10	0	21510
Hdr Through Single Strand Annealing Ssa	1	1	267	37	0	21510
Hedgehog Ligand Biogenesis	1	1	267	65	0	21510
Hedgehog Off State	1	1	267	113	0	21510
Hedgehog On State	1	1	267	86	0	21510
Heme Biosynthesis	1	1	267	14	0	21510
Heme Signaling	1	1	267	48	0	21510
Highly Calcium Permeable Nicotinic Acetylcholine Receptors	1	1	267	9	0	21510
Highly Calcium Permeable Postsynaptic Nicotinic Acetylcholine Receptors	1	1	267	11	0	21510
Highly Sodium Permeable Postsynaptic Acetylcholine Nicotinic Receptors	1	1	267	7	0	21510
Histidine Catabolism	1	1	267	8	0	21510
Hiv Elongation Arrest And Recovery	1	1	267	33	0	21510
Hiv Infection	1	1	267	231	0	21510
Hiv Life Cycle	1	1	267	149	0	21510
Hiv Transcription Elongation	1	1	267	43	0	21510
Hiv Transcription Initiation	1	1	267	47	0	21510
Homologous Dna Pairing And Strand Exchange	1	1	267	42	0	21510
Homology Directed Repair	1	1	267	138	0	21510
Hormone Ligand Binding Receptors	1	1	267	12	0	21510
Host Interactions Of Hiv Factors	1	1	267	131	0	21510
Hs Gag Biosynthesis	1	1	267	31	0	21510
Hs Gag Degradation	1	1	267	22	0	21510
Hsf1 Activation	1	1	267	31	0	21510
Hsf1 Dependent Transactivation	1	1	267	38	0	21510
Hsp90 Chaperone Cycle For Steroid Hormone Receptors Shr	1	1	267	57	0	21510
Hur Elavl1 Binds And Stabilizes Mrna	1	1	267	8	0	21510
Hyaluronan Biosynthesis And Export	1	1	267	5	0	21510
Hyaluronan Metabolism	1	1	267	17	0	21510
Hyaluronan Uptake And Degradation	1	1	267	12	0	21510
Hydrolysis Of Lpc	1	1	267	9	0	21510
Ikba Variant Leads To Eda Id	1	1	267	7	0	21510
Ikk Complex Recruitment Mediated By Rip1	1	1	267	23	0	21510
Il 6 Type Cytokine Receptor Ligand Interactions	1	1	267	17	0	21510
Immunoregulatory Interactions Between A Lymphoid And A Non Lymphoid Cell	1	1	267	191	0	21510
Inactivation Of Cdc42 And Rac1	1	1	267	8	0	21510
Inactivation Of Csf3 G Csf Signaling	1	1	267	25	0	21510
Incretin Synthesis Secretion And Inactivation	1	1	267	23	0	21510
Infectious Disease	1	1	267	924	3	21510	GNG4,LTF,TMPRSS2
Inflammasomes	1	1	267	21	0	21510
Influenza Infection	1	1	267	157	0	21510
Inhibition Of Dna Recombination At Telomere	1	1	267	68	0	21510
Inhibition Of Replication Initiation Of Damaged Dna By Rb1 E2f1	1	1	267	13	0	21510
Inhibition Of The Proteolytic Activity Of Apc C Required For The Onset Of Anaphase By Mitotic Spindle Checkpoint Components	1	1	267	21	0	21510
Initial Triggering Of Complement	1	1	267	80	0	21510
Initiation Of Nuclear Envelope Ne Reformation	1	1	267	19	0	21510
Inla Mediated Entry Of Listeria Monocytogenes Into Host Cells	1	1	267	9	0	21510
Inlb Mediated Entry Of Listeria Monocytogenes Into Host Cell	1	1	267	15	0	21510
Inositol Phosphate Metabolism	1	1	267	48	0	21510
Insertion Of Tail Anchored Proteins Into The Endoplasmic Reticulum Membrane	1	1	267	22	0	21510
Insulin Processing	1	1	267	27	0	21510
Insulin Receptor Signalling Cascade	1	1	267	54	0	21510
Integration Of Provirus	1	1	267	9	0	21510
Integrin Cell Surface Interactions	1	1	267	85	0	21510
Integrin Signaling	1	1	267	27	0	21510
Interaction Between L1 And Ankyrins	1	1	267	31	0	21510
Interaction With Cumulus Cells And The Zona Pellucida	1	1	267	11	0	21510
Interactions Of Rev With Host Cellular Proteins	1	1	267	37	0	21510
Interactions Of Vpr With Host Cellular Proteins	1	1	267	37	0	21510
Interconversion Of Nucleotide Di And Triphosphates	1	1	267	29	0	21510
Interferon Alpha Beta Signaling	1	1	267	73	0	21510
Interferon Gamma Signaling	1	1	267	93	0	21510
Interferon Signaling	1	1	267	203	0	21510
Interleukin 1 Family Signaling	1	1	267	140	0	21510
Interleukin 1 Processing	1	1	267	9	0	21510
Interleukin 1 Signaling	1	1	267	102	0	21510
Interleukin 10 Signaling	1	1	267	46	0	21510
Interleukin 12 Family Signaling	1	1	267	57	0	21510
Interleukin 12 Signaling	1	1	267	47	0	21510
Interleukin 15 Signaling	1	1	267	14	0	21510
Interleukin 17 Signaling	1	1	267	71	0	21510
Interleukin 18 Signaling	1	1	267	8	0	21510
Interleukin 2 Family Signaling	1	1	267	44	0	21510
Interleukin 2 Signaling	1	1	267	12	0	21510
Interleukin 20 Family Signaling	1	1	267	26	0	21510
Interleukin 21 Signaling	1	1	267	10	0	21510
Interleukin 23 Signaling	1	1	267	9	0	21510
Interleukin 27 Signaling	1	1	267	11	0	21510
Interleukin 3 Interleukin 5 And Gm Csf Signaling	1	1	267	48	0	21510
Interleukin 35 Signalling	1	1	267	12	0	21510
Interleukin 36 Pathway	1	1	267	7	0	21510
Interleukin 37 Signaling	1	1	267	21	0	21510
Interleukin 6 Family Signaling	1	1	267	24	0	21510
Interleukin 6 Signaling	1	1	267	11	0	21510
Interleukin 7 Signaling	1	1	267	36	0	21510
Interleukin 9 Signaling	1	1	267	9	0	21510
Interleukin Receptor Shc Signaling	1	1	267	27	0	21510
Intestinal Absorption	1	1	267	5	0	21510
Intra Golgi And Retrograde Golgi To Er Traffic	1	1	267	203	0	21510
Intra Golgi Traffic	1	1	267	44	0	21510
Intraflagellar Transport	1	1	267	54	0	21510
Intrinsic Pathway For Apoptosis	1	1	267	55	0	21510
Intrinsic Pathway Of Fibrin Clot Formation	1	1	267	23	0	21510
Ion Homeostasis	1	1	267	54	0	21510
Ion Transport By P Type Atpases	1	1	267	55	0	21510
Ionotropic Activity Of Kainate Receptors	1	1	267	10	0	21510
Irak1 Recruits Ikk Complex	1	1	267	14	0	21510
Irak2 Mediated Activation Of Tak1 Complex	1	1	267	10	0	21510
Irak4 Deficiency Tlr2 4	1	1	267	18	0	21510
Ire1alpha Activates Chaperones	1	1	267	50	0	21510
Irf3 Mediated Activation Of Type 1 Ifn	1	1	267	5	0	21510
Irf3 Mediated Induction Of Type I Ifn	1	1	267	13	0	21510
Irs Activation	1	1	267	5	0	21510
Irs Mediated Signalling	1	1	267	48	0	21510
Jnk C Jun Kinases Phosphorylation And Activation Mediated By Activated Human Tak1	1	1	267	22	0	21510
Josephin Domain Dubs	1	1	267	12	0	21510
Keratan Sulfate Degradation	1	1	267	13	0	21510
Ketone Body Metabolism	1	1	267	10	0	21510
Killing Mechanisms	1	1	267	12	0	21510
Kinesins	1	1	267	61	0	21510
Ksrp Khsrp Binds And Destabilizes Mrna	1	1	267	17	0	21510
L1cam Interactions	1	1	267	121	0	21510
Lagging Strand Synthesis	1	1	267	20	0	21510
Laminin Interactions	1	1	267	30	0	21510
Ldl Clearance	1	1	267	19	0	21510
Lectin Pathway Of Complement Activation	1	1	267	8	0	21510
Leukotriene Receptors	1	1	267	5	0	21510
Ligand Receptor Interactions	1	1	267	8	0	21510
Linoleic Acid La Metabolism	1	1	267	8	0	21510
Lipid Particle Organization	1	1	267	6	0	21510
Lipophagy	1	1	267	9	0	21510
Listeria Monocytogenes Entry Into Host Cells	1	1	267	20	0	21510
Loss Of Function Of Mecp2 In Rett Syndrome	1	1	267	13	0	21510
Loss Of Function Of Smad2 3 In Cancer	1	1	267	7	0	21510
Loss Of Mecp2 Binding Ability To The Ncor Smrt Complex	1	1	267	7	0	21510
Lrr Flii Interacting Protein 1 Lrrfip1 Activates Type I Ifn Production	1	1	267	5	0	21510
Ltc4 Cysltr Mediated Il4 Production	1	1	267	7	0	21510
Lysosome Vesicle Biogenesis	1	1	267	35	0	21510
Lysosphingolipid And Lpa Receptors	1	1	267	14	0	21510
M Phase	1	1	267	417	0	21510
Map2k And Mapk Activation	1	1	267	40	0	21510
Map3k8 Tpl2 Dependent Mapk1 3 Activation	1	1	267	16	0	21510
Mapk Targets Nuclear Events Mediated By Map Kinases	1	1	267	31	0	21510
Mapk1 Erk2 Activation	1	1	267	9	0	21510
Mapk3 Erk1 Activation	1	1	267	10	0	21510
Mapk6 Mapk4 Signaling	1	1	267	93	0	21510
Mastl Facilitates Mitotic Progression	1	1	267	10	0	21510
Maturation Of Nucleoprotein	1	1	267	10	0	21510
Maturation Of Protein 3a	1	1	267	9	0	21510
Maturation Of Sars Cov 1 Spike Protein	1	1	267	5	0	21510
Maturation Of Sars Cov 2 Spike Protein	1	1	267	29	0	21510
Mecp2 Regulates Transcription Factors	1	1	267	5	0	21510
Mecp2 Regulates Transcription Of Neuronal Ligands	1	1	267	8	0	21510
Meiosis	1	1	267	119	0	21510
Meiotic Recombination	1	1	267	87	0	21510
Meiotic Synapsis	1	1	267	79	0	21510
Membrane Trafficking	1	1	267	629	2	21510	CFTR,TF
Met Activates Pi3k Akt Signaling	1	1	267	6	0	21510
Met Activates Ptk2 Signaling	1	1	267	30	0	21510
Met Activates Ptpn11	1	1	267	5	0	21510
Met Activates Rap1 And Rac1	1	1	267	11	0	21510
Met Activates Ras Signaling	1	1	267	11	0	21510
Met Interacts With Tns Proteins	1	1	267	5	0	21510
Met Promotes Cell Motility	1	1	267	41	0	21510
Met Receptor Activation	1	1	267	6	0	21510
Met Receptor Recycling	1	1	267	10	0	21510
Metabolism Of Amine Derived Hormones	1	1	267	18	0	21510
Metabolism Of Cofactors	1	1	267	19	0	21510
Metabolism Of Fat Soluble Vitamins	1	1	267	48	0	21510
Metabolism Of Folate And Pterines	1	1	267	17	0	21510
Metabolism Of Ingested Semet Sec Mesec Into H2se	1	1	267	8	0	21510
Metabolism Of Nitric Oxide Nos3 Activation And Regulation	1	1	267	15	0	21510
Metabolism Of Nucleotides	1	1	267	98	0	21510
Metabolism Of Polyamines	1	1	267	59	0	21510
Metabolism Of Rna	1	1	267	672	0	21510
Metabolism Of Steroid Hormones	1	1	267	35	0	21510
Metal Ion Slc Transporters	1	1	267	26	0	21510
Metalloprotease Dubs	1	1	267	37	0	21510
Methionine Salvage Pathway	1	1	267	6	0	21510
Methylation	1	1	267	14	0	21510
Mhc Class Ii Antigen Presentation	1	1	267	126	0	21510
Microrna Mirna Biogenesis	1	1	267	25	0	21510
Mineralocorticoid Biosynthesis	1	1	267	6	0	21510
Miro Gtpase Cycle	1	1	267	8	0	21510
Miscellaneous Transport And Binding Events	1	1	267	26	0	21510
Mismatch Repair	1	1	267	15	0	21510
Mitochondrial Biogenesis	1	1	267	94	0	21510
Mitochondrial Calcium Ion Transport	1	1	267	23	0	21510
Mitochondrial Fatty Acid Beta Oxidation	1	1	267	37	0	21510
Mitochondrial Fatty Acid Beta Oxidation Of Saturated Fatty Acids	1	1	267	11	0	21510
Mitochondrial Fatty Acid Beta Oxidation Of Unsaturated Fatty Acids	1	1	267	6	0	21510
Mitochondrial Iron Sulfur Cluster Biogenesis	1	1	267	13	0	21510
Mitochondrial Protein Import	1	1	267	65	0	21510
Mitochondrial Translation	1	1	267	96	0	21510
Mitochondrial Trna Aminoacylation	1	1	267	21	0	21510
Mitochondrial Uncoupling	1	1	267	6	0	21510
Mitophagy	1	1	267	29	0	21510
Mitotic G1 Phase And G1 S Transition	1	1	267	149	0	21510
Mitotic G2 G2 M Phases	1	1	267	200	0	21510
Mitotic Metaphase And Anaphase	1	1	267	236	0	21510
Mitotic Prometaphase	1	1	267	203	0	21510
Mitotic Prophase	1	1	267	143	0	21510
Mitotic Spindle Checkpoint	1	1	267	111	0	21510
Mitotic Telophase Cytokinesis	1	1	267	13	0	21510
Modulation By Mtb Of Host Immune System	1	1	267	7	0	21510
Molecules Associated With Elastic Fibres	1	1	267	38	0	21510
Molybdenum Cofactor Biosynthesis	1	1	267	6	0	21510
Mrna Capping	1	1	267	29	0	21510
Mrna Decay By 3 To 5 Exoribonuclease	1	1	267	16	0	21510
Mrna Decay By 5 To 3 Exoribonuclease	1	1	267	15	0	21510
Mrna Editing	1	1	267	10	0	21510
Mrna Editing C To U Conversion	1	1	267	8	0	21510
Mrna Splicing	1	1	267	188	0	21510
Mrna Splicing Minor Pathway	1	1	267	52	0	21510
Mtor Signalling	1	1	267	41	0	21510
Mtorc1 Mediated Signalling	1	1	267	24	0	21510
Mucopolysaccharidoses	1	1	267	11	0	21510
Myd88 Independent Tlr4 Cascade	1	1	267	97	0	21510
Myoclonic Epilepsy Of Lafora	1	1	267	9	0	21510
Myogenesis	1	1	267	29	0	21510
N Glycan Antennae Elongation	1	1	267	15	0	21510
N Glycan Trimming And Elongation In The Cis Golgi	1	1	267	5	0	21510
N Glycan Trimming In The Er And Calnexin Calreticulin Cycle	1	1	267	35	0	21510
Na Cl Dependent Neurotransmitter Transporters	1	1	267	19	0	21510
Nade Modulates Death Signalling	1	1	267	6	0	21510
Ncam Signaling For Neurite Out Growth	1	1	267	63	0	21510
Ncam1 Interactions	1	1	267	42	0	21510
Nectin Necl Trans Heterodimerization	1	1	267	7	0	21510
Neddylation	1	1	267	234	0	21510
Nef And Signal Transduction	1	1	267	8	0	21510
Nef Mediated Cd4 Down Regulation	1	1	267	9	0	21510
Nef Mediated Cd8 Down Regulation	1	1	267	7	0	21510
Nef Mediated Downregulation Of Mhc Class I Complex Cell Surface Expression	1	1	267	10	0	21510
Nef Mediates Down Modulation Of Cell Surface Receptors By Recruiting Them To Clathrin Adapters	1	1	267	21	0	21510
Negative Epigenetic Regulation Of Rrna Expression	1	1	267	109	0	21510
Negative Feedback Regulation Of Mapk Pathway	1	1	267	6	0	21510
Negative Regulation Of Activity Of Tfap2 Ap 2 Family Transcription Factors	1	1	267	10	0	21510
Negative Regulation Of Fgfr1 Signaling	1	1	267	33	0	21510
Negative Regulation Of Fgfr2 Signaling	1	1	267	34	0	21510
Negative Regulation Of Fgfr3 Signaling	1	1	267	29	0	21510
Negative Regulation Of Fgfr4 Signaling	1	1	267	31	0	21510
Negative Regulation Of Flt3	1	1	267	15	0	21510
Negative Regulation Of Mapk Pathway	1	1	267	43	0	21510
Negative Regulation Of Met Activity	1	1	267	21	0	21510
Negative Regulation Of Nmda Receptor Mediated Neuronal Transmission	1	1	267	21	0	21510
Negative Regulation Of Notch4 Signaling	1	1	267	54	0	21510
Negative Regulation Of Tcf Dependent Signaling By Dvl Interacting Proteins	1	1	267	5	0	21510
Negative Regulators Of Ddx58 Ifih1 Signaling	1	1	267	34	0	21510
Nephrin Family Interactions	1	1	267	23	0	21510
Netrin 1 Signaling	1	1	267	50	0	21510
Netrin Mediated Repulsion Signals	1	1	267	8	0	21510
Neurexins And Neuroligins	1	1	267	56	0	21510
Neurofascin Interactions	1	1	267	7	0	21510
Neurotoxicity Of Clostridium Toxins	1	1	267	10	0	21510
Neurotransmitter Release Cycle	1	1	267	51	0	21510
Nf Kb Activation Through Fadd Rip 1 Pathway Mediated By Caspase 8 And 10	1	1	267	12	0	21510
Nf Kb Is Activated And Signals Survival	1	1	267	13	0	21510
Ngf Independant Trka Activation	1	1	267	5	0	21510
Nicotinamide Salvaging	1	1	267	19	0	21510
Nicotinate Metabolism	1	1	267	31	0	21510
Nitric Oxide Stimulates Guanylate Cyclase	1	1	267	22	0	21510
Nod1 2 Signaling Pathway	1	1	267	36	0	21510
Non Integrin Membrane Ecm Interactions	1	1	267	59	0	21510
Noncanonical Activation Of Notch3	1	1	267	8	0	21510
Nonhomologous End Joining Nhej	1	1	267	69	0	21510
Nonsense Mediated Decay Nmd	1	1	267	116	0	21510
Norepinephrine Neurotransmitter Release Cycle	1	1	267	18	0	21510
Nostrin Mediated Enos Trafficking	1	1	267	5	0	21510
Notch Hlh Transcription Pathway	1	1	267	28	0	21510
Notch1 Intracellular Domain Regulates Transcription	1	1	267	48	0	21510
Notch2 Activation And Transmission Of Signal To The Nucleus	1	1	267	22	0	21510
Notch2 Intracellular Domain Regulates Transcription	1	1	267	12	0	21510
Notch3 Activation And Transmission Of Signal To The Nucleus	1	1	267	25	0	21510
Notch3 Intracellular Domain Regulates Transcription	1	1	267	25	0	21510
Notch4 Activation And Transmission Of Signal To The Nucleus	1	1	267	11	0	21510
Notch4 Intracellular Domain Regulates Transcription	1	1	267	20	0	21510
Nr1h2 Nr1h3 Regulate Gene Expression Linked To Gluconeogenesis	1	1	267	5	0	21510
Nr1h2 Nr1h3 Regulate Gene Expression Linked To Lipogenesis	1	1	267	9	0	21510
Nr1h2 Nr1h3 Regulate Gene Expression Linked To Triglyceride Lipolysis In Adipose	1	1	267	5	0	21510
Nr1h2 Nr1h3 Regulate Gene Expression To Limit Cholesterol Uptake	1	1	267	5	0	21510
Nr1h3 Nr1h2 Regulate Gene Expression Linked To Cholesterol Transport And Efflux	1	1	267	37	0	21510
Nrage Signals Death Through Jnk	1	1	267	59	0	21510
Nrcam Interactions	1	1	267	7	0	21510
Nrif Signals Cell Death From The Nucleus	1	1	267	16	0	21510
Ns1 Mediated Effects On Host Pathways	1	1	267	41	0	21510
Ntrk2 Activates Rac1	1	1	267	5	0	21510
Nuclear Envelope Breakdown	1	1	267	53	0	21510
Nuclear Envelope Ne Reassembly	1	1	267	76	0	21510
Nuclear Import Of Rev Protein	1	1	267	34	0	21510
Nuclear Pore Complex Npc Disassembly	1	1	267	36	0	21510
Nuclear Receptor Transcription Pathway	1	1	267	53	0	21510
Nucleobase Biosynthesis	1	1	267	15	0	21510
Nucleobase Catabolism	1	1	267	35	0	21510
Nucleotide Binding Domain Leucine Rich Repeat Containing Receptor Nlr Signaling Pathways	1	1	267	56	0	21510
Nucleotide Excision Repair	1	1	267	110	0	21510
Nucleotide Like Purinergic Receptors	1	1	267	16	0	21510
Nucleotide Salvage	1	1	267	23	0	21510
O Glycosylation Of Tsr Domain Containing Proteins	1	1	267	39	0	21510
Oas Antiviral Response	1	1	267	9	0	21510
Olfactory Signaling Pathway	1	1	267	400	0	21510
Oncogene Induced Senescence	1	1	267	35	0	21510
Oncogenic Mapk Signaling	1	1	267	82	0	21510
Opsins	1	1	267	9	0	21510
Orc1 Removal From Chromatin	1	1	267	71	0	21510
Orexin And Neuropeptides Ff And Qrfp Bind To Their Respective Receptors	1	1	267	8	0	21510
Organelle Biogenesis And Maintenance	1	1	267	296	0	21510
Organic Anion Transport	1	1	267	5	0	21510
Organic Anion Transporters	1	1	267	10	0	21510
Organic Cation Anion Zwitterion Transport	1	1	267	15	0	21510
Organic Cation Transport	1	1	267	10	0	21510
Other Interleukin Signaling	1	1	267	24	0	21510
Oxidative Stress Induced Senescence	1	1	267	126	0	21510
P130cas Linkage To Mapk Signaling For Integrins	1	1	267	15	0	21510
P2y Receptors	1	1	267	12	0	21510
P38mapk Events	1	1	267	13	0	21510
P75 Ntr Receptor Mediated Signalling	1	1	267	97	0	21510
P75ntr Negatively Regulates Cell Cycle Via Sc1	1	1	267	6	0	21510
P75ntr Recruits Signalling Complexes	1	1	267	13	0	21510
P75ntr Regulates Axonogenesis	1	1	267	10	0	21510
P75ntr Signals Via Nf Kb	1	1	267	16	0	21510
Parasite Infection	1	1	267	116	0	21510
Passive Transport By Aquaporins	1	1	267	13	0	21510
Pcna Dependent Long Patch Base Excision Repair	1	1	267	21	0	21510
Pcp Ce Pathway	1	1	267	92	0	21510
Pd 1 Signaling	1	1	267	28	0	21510
Pecam1 Interactions	1	1	267	12	0	21510
Pentose Phosphate Pathway	1	1	267	15	0	21510
Peptide Hormone Biosynthesis	1	1	267	14	0	21510
Perk Regulates Gene Expression	1	1	267	32	0	21510
Pexophagy	1	1	267	11	0	21510
Phase 1 Inactivation Of Fast Na Channels	1	1	267	7	0	21510
Phase 2 Plateau Phase	1	1	267	15	0	21510
Phase 3 Rapid Repolarisation	1	1	267	8	0	21510
Phase 4 Resting Membrane Potential	1	1	267	19	0	21510
Phenylalanine And Tyrosine Metabolism	1	1	267	11	0	21510
Phenylalanine Metabolism	1	1	267	6	0	21510
Phosphate Bond Hydrolysis By Ntpdase Proteins	1	1	267	8	0	21510
Phosphate Bond Hydrolysis By Nudt Proteins	1	1	267	7	0	21510
Phospholipase C Mediated Cascade Fgfr2	1	1	267	18	0	21510
Phospholipase C Mediated Cascade Fgfr4	1	1	267	15	0	21510
Phosphorylation Of Emi1	1	1	267	6	0	21510
Phosphorylation Of The Apc C	1	1	267	20	0	21510
Pi 3k Cascade Fgfr1	1	1	267	21	0	21510
Pi 3k Cascade Fgfr2	1	1	267	23	0	21510
Pi 3k Cascade Fgfr3	1	1	267	18	0	21510
Pi 3k Cascade Fgfr4	1	1	267	20	0	21510
Pi Metabolism	1	1	267	84	0	21510
Pi3k Akt Activation	1	1	267	9	0	21510
Pi5p Regulates Tp53 Acetylation	1	1	267	9	0	21510
Pink1 Prkn Mediated Mitophagy	1	1	267	22	0	21510
Piwi Interacting Rna Pirna Biogenesis	1	1	267	29	0	21510
Pka Activation In Glucagon Signalling	1	1	267	17	0	21510
Pka Mediated Phosphorylation Of Creb	1	1	267	20	0	21510
Pka Mediated Phosphorylation Of Key Metabolic Factors	1	1	267	5	0	21510
Pkmts Methylate Histone Lysines	1	1	267	71	0	21510
Plasma Lipoprotein Assembly	1	1	267	19	0	21510
Plasma Lipoprotein Assembly Remodeling And Clearance	1	1	267	71	0	21510
Plasma Lipoprotein Clearance	1	1	267	33	0	21510
Plasma Lipoprotein Remodeling	1	1	267	32	0	21510
Platelet Adhesion To Exposed Collagen	1	1	267	15	0	21510
Platelet Aggregation Plug Formation	1	1	267	39	0	21510
Platelet Calcium Homeostasis	1	1	267	28	0	21510
Platelet Sensitization By Ldl	1	1	267	17	0	21510
Polb Dependent Long Patch Base Excision Repair	1	1	267	8	0	21510
Polo Like Kinase Mediated Events	1	1	267	16	0	21510
Polymerase Switching	1	1	267	14	0	21510
Polymerase Switching On The C Strand Of The Telomere	1	1	267	26	0	21510
Positive Epigenetic Regulation Of Rrna Expression	1	1	267	106	0	21510
Post Chaperonin Tubulin Folding Pathway	1	1	267	23	0	21510
Postmitotic Nuclear Pore Complex Npc Reformation	1	1	267	27	0	21510
Potential Therapeutics For Sars	1	1	267	81	0	21510
Pou5f1 Oct4 Sox2 Nanog Activate Genes Related To Proliferation	1	1	267	13	0	21510
Pou5f1 Oct4 Sox2 Nanog Repress Genes Related To Differentiation	1	1	267	10	0	21510
Pp2a Mediated Dephosphorylation Of Key Metabolic Factors	1	1	267	7	0	21510
Prc2 Methylates Histones And Dna	1	1	267	73	0	21510
Pre Notch Expression And Processing	1	1	267	120	0	21510
Pre Notch Processing In Golgi	1	1	267	18	0	21510
Pre Notch Processing In The Endoplasmic Reticulum	1	1	267	6	0	21510
Pregnenolone Biosynthesis	1	1	267	12	0	21510
Presynaptic Depolarization And Calcium Channel Opening	1	1	267	11	0	21510
Prevention Of Phagosomal Lysosomal Fusion	1	1	267	9	0	21510
Processing And Activation Of Sumo	1	1	267	10	0	21510
Processing Of Capped Intron Containing Pre Mrna	1	1	267	242	0	21510
Processing Of Capped Intronless Pre Mrna	1	1	267	28	0	21510
Processing Of Dna Double Strand Break Ends	1	1	267	98	0	21510
Processing Of Intronless Pre Mrnas	1	1	267	19	0	21510
Processing Of Smdt1	1	1	267	16	0	21510
Processive Synthesis On The C Strand Of The Telomere	1	1	267	19	0	21510
Processive Synthesis On The Lagging Strand	1	1	267	15	0	21510
Prolonged Erk Activation Events	1	1	267	14	0	21510
Propionyl Coa Catabolism	1	1	267	5	0	21510
Prostanoid Ligand Receptors	1	1	267	9	0	21510
Protein Methylation	1	1	267	17	0	21510
Protein Repair	1	1	267	6	0	21510
Protein Ubiquitination	1	1	267	79	0	21510
Proton Coupled Monocarboxylate Transport	1	1	267	6	0	21510
Pten Regulation	1	1	267	139	0	21510
Ptk6 Expression	1	1	267	5	0	21510
Ptk6 Promotes Hif1a Stabilization	1	1	267	6	0	21510
Ptk6 Regulates Cell Cycle	1	1	267	6	0	21510
Ptk6 Regulates Proteins Involved In Rna Processing	1	1	267	5	0	21510
Ptk6 Regulates Rho Gtpases Ras Gtpase And Map Kinases	1	1	267	14	0	21510
Ptk6 Regulates Rtks And Their Effectors Akt1 And Dok1	1	1	267	9	0	21510
Purine Catabolism	1	1	267	17	0	21510
Purine Ribonucleoside Monophosphate Biosynthesis	1	1	267	12	0	21510
Purine Salvage	1	1	267	13	0	21510
Purinergic Signaling In Leishmaniasis Infection	1	1	267	26	0	21510
Pyrimidine Catabolism	1	1	267	12	0	21510
Pyrimidine Salvage	1	1	267	11	0	21510
Pyroptosis	1	1	267	27	0	21510
Pyruvate Metabolism	1	1	267	31	0	21510
Pyruvate Metabolism And Citric Acid Tca Cycle	1	1	267	55	0	21510
Ra Biosynthesis Pathway	1	1	267	22	0	21510
Rab Gefs Exchange Gtp For Gdp On Rabs	1	1	267	90	0	21510
Rab Geranylgeranylation	1	1	267	65	0	21510
Rab Regulation Of Trafficking	1	1	267	122	0	21510
Rac1 Gtpase Cycle	1	1	267	184	0	21510
Raf Activation	1	1	267	34	0	21510
Raf Independent Mapk1 3 Activation	1	1	267	23	0	21510
Rap1 Signalling	1	1	267	16	0	21510
Ras Activation Upon Ca2 Influx Through Nmda Receptor	1	1	267	20	0	21510
Ras Processing	1	1	267	24	0	21510
Ras Signaling Downstream Of Nf1 Loss Of Function Variants	1	1	267	7	0	21510
Receptor Mediated Mitophagy	1	1	267	11	0	21510
Recognition And Association Of Dna Glycosylase With Site Containing An Affected Purine	1	1	267	56	0	21510
Recognition Of Dna Damage By Pcna Containing Replication Complex	1	1	267	30	0	21510
Recruitment Of Mitotic Centrosome Proteins And Complexes	1	1	267	81	0	21510
Recruitment Of Numa To Mitotic Centrosomes	1	1	267	95	0	21510
Recycling Of Bile Acids And Salts	1	1	267	16	0	21510
Recycling Of Eif2 Gdp	1	1	267	8	0	21510
Recycling Pathway Of L1	1	1	267	49	0	21510
Reduction Of Cytosolic Ca Levels	1	1	267	12	0	21510
Reelin Signalling Pathway	1	1	267	5	0	21510
Regulated Necrosis	1	1	267	56	0	21510
Regulated Proteolysis Of P75ntr	1	1	267	11	0	21510
Regulation By C Flip	1	1	267	11	0	21510
Regulation Of Bach1 Activity	1	1	267	11	0	21510
Regulation Of Beta Cell Development	1	1	267	42	0	21510
Regulation Of Cholesterol Biosynthesis By Srebp Srebf	1	1	267	55	0	21510
Regulation Of Commissural Axon Pathfinding By Slit And Robo	1	1	267	10	0	21510
Regulation Of Cytoskeletal Remodeling And Cell Spreading By Ipp Complex Components	1	1	267	8	0	21510
Regulation Of Expression Of Slits And Robos	1	1	267	172	0	21510
Regulation Of Foxo Transcriptional Activity By Acetylation	1	1	267	10	0	21510
Regulation Of Fzd By Ubiquitination	1	1	267	21	0	21510
Regulation Of Gene Expression By Hypoxia Inducible Factor	1	1	267	11	0	21510
Regulation Of Gene Expression In Beta Cells	1	1	267	21	0	21510
Regulation Of Gene Expression In Early Pancreatic Precursor Cells	1	1	267	8	0	21510
Regulation Of Gene Expression In Endocrine Committed Neurog3 Progenitor Cells	1	1	267	5	0	21510
Regulation Of Gene Expression In Late Stage Branching Morphogenesis Pancreatic Bud Precursor Cells	1	1	267	16	0	21510
Regulation Of Glucokinase By Glucokinase Regulatory Protein	1	1	267	32	0	21510
Regulation Of Glycolysis By Fructose 2 6 Bisphosphate Metabolism	1	1	267	12	0	21510
Regulation Of Hmox1 Expression And Activity	1	1	267	65	0	21510
Regulation Of Hsf1 Mediated Heat Shock Response	1	1	267	82	0	21510
Regulation Of Ifna Signaling	1	1	267	26	0	21510
Regulation Of Ifng Signaling	1	1	267	14	0	21510
Regulation Of Innate Immune Responses To Cytosolic Dna	1	1	267	15	0	21510
Regulation Of Kit Signaling	1	1	267	16	0	21510
Regulation Of Lipid Metabolism By Pparalpha	1	1	267	120	0	21510
Regulation Of Localization Of Foxo Transcription Factors	1	1	267	12	0	21510
Regulation Of Mecp2 Expression And Activity	1	1	267	32	0	21510
Regulation Of Mrna Stability By Proteins That Bind Au Rich Elements	1	1	267	87	0	21510
Regulation Of Plk1 Activity At G2 M Transition	1	1	267	87	0	21510
Regulation Of Pten Gene Transcription	1	1	267	61	0	21510
Regulation Of Pten Localization	1	1	267	9	0	21510
Regulation Of Pten Mrna Translation	1	1	267	9	0	21510
Regulation Of Pten Stability And Activity	1	1	267	69	0	21510
Regulation Of Pyruvate Dehydrogenase Pdh Complex	1	1	267	16	0	21510
Regulation Of Ras By Gaps	1	1	267	68	0	21510
Regulation Of Runx1 Expression And Activity	1	1	267	17	0	21510
Regulation Of Runx2 Expression And Activity	1	1	267	73	0	21510
Regulation Of Runx3 Expression And Activity	1	1	267	55	0	21510
Regulation Of Signaling By Cbl	1	1	267	22	0	21510
Regulation Of Signaling By Nodal	1	1	267	11	0	21510
Regulation Of Tlr By Endogenous Ligand	1	1	267	21	0	21510
Regulation Of Tnfr1 Signaling	1	1	267	35	0	21510
Regulation Of Tp53 Activity	1	1	267	160	0	21510
Regulation Of Tp53 Activity Through Acetylation	1	1	267	30	0	21510
Regulation Of Tp53 Activity Through Association With Co Factors	1	1	267	14	0	21510
Regulation Of Tp53 Activity Through Methylation	1	1	267	19	0	21510
Regulation Of Tp53 Activity Through Phosphorylation	1	1	267	92	0	21510
Regulation Of Tp53 Expression And Degradation	1	1	267	37	0	21510
Relaxin Receptors	1	1	267	8	0	21510
Release Of Apoptotic Factors From The Mitochondria	1	1	267	7	0	21510
Release Of Hh Np From The Secreting Cell	1	1	267	8	0	21510
Removal Of Aminoterminal Propeptides From Gamma Carboxylated Proteins	1	1	267	10	0	21510
Repression Of Wnt Target Genes	1	1	267	14	0	21510
Reproduction	1	1	267	145	0	21510
Resolution Of Abasic Sites Ap Sites	1	1	267	38	0	21510
Resolution Of Ap Sites Via The Multiple Nucleotide Patch Replacement Pathway	1	1	267	25	0	21510
Resolution Of D Loop Structures	1	1	267	34	0	21510
Resolution Of D Loop Structures Through Synthesis Dependent Strand Annealing Sdsa	1	1	267	26	0	21510
Resolution Of Sister Chromatid Cohesion	1	1	267	126	0	21510
Respiratory Electron Transport	1	1	267	103	0	21510
Respiratory Electron Transport Atp Synthesis By Chemiosmotic Coupling And Heat Production By Uncoupling Proteins	1	1	267	127	0	21510
Response Of Eif2ak1 Hri To Heme Deficiency	1	1	267	15	0	21510
Response Of Eif2ak4 Gcn2 To Amino Acid Deficiency	1	1	267	102	0	21510
Response Of Mtb To Phagocytosis	1	1	267	23	0	21510
Ret Signaling	1	1	267	40	0	21510
Retinoid Cycle Disease Events	1	1	267	13	0	21510
Retrograde Neurotrophin Signalling	1	1	267	14	0	21510
Retrograde Transport At The Trans Golgi Network	1	1	267	49	0	21510
Reversible Hydration Of Carbon Dioxide	1	1	267	12	0	21510
Rho Gtpases Activate Cit	1	1	267	19	0	21510
Rho Gtpases Activate Formins	1	1	267	140	0	21510
Rho Gtpases Activate Iqgaps	1	1	267	32	0	21510
Rho Gtpases Activate Ktn1	1	1	267	11	0	21510
Rho Gtpases Activate Nadph Oxidases	1	1	267	24	0	21510
Rho Gtpases Activate Paks	1	1	267	21	0	21510
Rho Gtpases Activate Pkns	1	1	267	94	0	21510
Rho Gtpases Activate Rocks	1	1	267	19	0	21510
Rho Gtpases Activate Wasps And Waves	1	1	267	36	0	21510
Rhobtb Gtpase Cycle	1	1	267	35	0	21510
Rhobtb1 Gtpase Cycle	1	1	267	23	0	21510
Rhobtb2 Gtpase Cycle	1	1	267	23	0	21510
Rhobtb3 Atpase Cycle	1	1	267	10	0	21510
Rhoc Gtpase Cycle	1	1	267	74	0	21510
Rhod Gtpase Cycle	1	1	267	51	0	21510
Rhof Gtpase Cycle	1	1	267	42	0	21510
Rhog Gtpase Cycle	1	1	267	74	0	21510
Rhoh Gtpase Cycle	1	1	267	37	0	21510
Rhoj Gtpase Cycle	1	1	267	55	0	21510
Rhot1 Gtpase Cycle	1	1	267	5	0	21510
Rhou Gtpase Cycle	1	1	267	34	0	21510
Rhov Gtpase Cycle	1	1	267	33	0	21510
Rip Mediated Nfkb Activation Via Zbp1	1	1	267	17	0	21510
Ripk1 Mediated Regulated Necrosis	1	1	267	29	0	21510
Rmts Methylate Histone Arginines	1	1	267	79	0	21510
Rna Polymerase I Promoter Escape	1	1	267	91	0	21510
Rna Polymerase I Transcription	1	1	267	111	0	21510
Rna Polymerase I Transcription Initiation	1	1	267	47	0	21510
Rna Polymerase I Transcription Termination	1	1	267	31	0	21510
Rna Polymerase Ii Transcribes Snrna Genes	1	1	267	81	0	21510
Rna Polymerase Ii Transcription	1	1	267	1374	3	21510	GRIA2,OCLN,ZNF732
Rna Polymerase Ii Transcription Termination	1	1	267	66	0	21510
Rna Polymerase Iii Chain Elongation	1	1	267	18	0	21510
Rna Polymerase Iii Transcription	1	1	267	41	0	21510
Rna Polymerase Iii Transcription Initiation From Type 1 Promoter	1	1	267	28	0	21510
Rna Polymerase Iii Transcription Initiation From Type 3 Promoter	1	1	267	28	0	21510
Rna Polymerase Iii Transcription Termination	1	1	267	23	0	21510
Rnd1 Gtpase Cycle	1	1	267	42	0	21510
Rnd2 Gtpase Cycle	1	1	267	43	0	21510
Rnd3 Gtpase Cycle	1	1	267	42	0	21510
Robo Receptors Bind Akap5	1	1	267	9	0	21510
Role Of Abl In Robo Slit Signaling	1	1	267	8	0	21510
Role Of Lat2 Ntal Lab On Calcium Mobilization	1	1	267	71	0	21510
Role Of Phospholipids In Phagocytosis	1	1	267	82	0	21510
Role Of Second Messengers In Netrin 1 Signaling	1	1	267	10	0	21510
Rora Activates Gene Expression	1	1	267	18	0	21510
Rrna Modification In The Mitochondrion	1	1	267	8	0	21510
Rrna Modification In The Nucleus And Cytosol	1	1	267	60	0	21510
Rrna Processing	1	1	267	205	0	21510
Rrna Processing In The Mitochondrion	1	1	267	12	0	21510
Rsk Activation	1	1	267	7	0	21510
Runx1 And Foxp3 Control The Development Of Regulatory T Lymphocytes Tregs	1	1	267	10	0	21510
Runx1 Interacts With Co Factors Whose Precise Effect On Runx1 Targets Is Not Known	1	1	267	37	0	21510
Runx1 Regulates Estrogen Receptor Mediated Transcription	1	1	267	6	0	21510
Runx1 Regulates Genes Involved In Megakaryocyte Differentiation And Platelet Function	1	1	267	98	0	21510
Runx1 Regulates Transcription Of Genes Involved In Bcr Signaling	1	1	267	6	0	21510
Runx1 Regulates Transcription Of Genes Involved In Differentiation Of Hscs	1	1	267	130	0	21510
Runx1 Regulates Transcription Of Genes Involved In Differentiation Of Keratinocytes	1	1	267	8	0	21510
Runx1 Regulates Transcription Of Genes Involved In Differentiation Of Myeloid Cells	1	1	267	7	0	21510
Runx1 Regulates Transcription Of Genes Involved In Interleukin Signaling	1	1	267	5	0	21510
Runx1 Regulates Transcription Of Genes Involved In Wnt Signaling	1	1	267	6	0	21510
Runx2 Regulates Bone Development	1	1	267	31	0	21510
Runx2 Regulates Chondrocyte Maturation	1	1	267	5	0	21510
Runx2 Regulates Genes Involved In Cell Migration	1	1	267	8	0	21510
Runx2 Regulates Osteoblast Differentiation	1	1	267	24	0	21510
Runx3 Regulates Bcl2l11 Bim Transcription	1	1	267	5	0	21510
Runx3 Regulates Cdkn1a Transcription	1	1	267	7	0	21510
Runx3 Regulates Immune Response And Cell Migration	1	1	267	6	0	21510
Runx3 Regulates Notch Signaling	1	1	267	14	0	21510
Runx3 Regulates P14 Arf	1	1	267	10	0	21510
Runx3 Regulates Wnt Signaling	1	1	267	8	0	21510
Runx3 Regulates Yap1 Mediated Transcription	1	1	267	8	0	21510
S Phase	1	1	267	162	0	21510
Sars Cov 1 Genome Replication And Transcription	1	1	267	6	0	21510
Scavenging By Class A Receptors	1	1	267	19	0	21510
Scavenging By Class B Receptors	1	1	267	6	0	21510
Scavenging By Class F Receptors	1	1	267	6	0	21510
Scavenging Of Heme From Plasma	1	1	267	69	0	21510
Scf Skp2 Mediated Degradation Of P27 P21	1	1	267	60	0	21510
Sealing Of The Nuclear Envelope Ne By Escrt Iii	1	1	267	32	0	21510
Selenoamino Acid Metabolism	1	1	267	118	0	21510
Sema3a Pak Dependent Axon Repulsion	1	1	267	16	0	21510
Sema3a Plexin Repulsion Signaling By Inhibiting Integrin Adhesion	1	1	267	14	0	21510
Sema4d In Semaphorin Signaling	1	1	267	24	0	21510
Sema4d Induced Cell Migration And Growth Cone Collapse	1	1	267	20	0	21510
Sema4d Mediated Inhibition Of Cell Attachment And Migration	1	1	267	8	0	21510
Senescence Associated Secretory Phenotype Sasp	1	1	267	112	0	21510
Sensing Of Dna Double Strand Breaks	1	1	267	6	0	21510
Sensory Perception	1	1	267	575	1	21510	PDE6A
Sensory Processing Of Sound	1	1	267	77	0	21510
Sensory Processing Of Sound By Outer Hair Cells Of The Cochlea	1	1	267	55	0	21510
Separation Of Sister Chromatids	1	1	267	191	0	21510
Serine Biosynthesis	1	1	267	9	0	21510
Serotonin And Melatonin Biosynthesis	1	1	267	5	0	21510
Serotonin Neurotransmitter Release Cycle	1	1	267	18	0	21510
Serotonin Receptors	1	1	267	12	0	21510
Shc Mediated Cascade Fgfr1	1	1	267	21	0	21510
Shc Mediated Cascade Fgfr3	1	1	267	18	0	21510
Shc Mediated Cascade Fgfr4	1	1	267	20	0	21510
Shc Related Events Triggered By Igf1r	1	1	267	9	0	21510
Shc1 Events In Egfr Signaling	1	1	267	14	0	21510
Signal Attenuation	1	1	267	10	0	21510
Signal Regulatory Protein Family Interactions	1	1	267	16	0	21510
Signal Transduction By L1	1	1	267	21	0	21510
Signaling By Activin	1	1	267	13	0	21510
Signaling By Bmp	1	1	267	28	0	21510
Signaling By Braf And Raf Fusions	1	1	267	65	0	21510
Signaling By Csf3 G Csf	1	1	267	30	0	21510
Signaling By Ctnnb1 Phospho Site Mutants	1	1	267	15	0	21510
Signaling By Cytosolic Fgfr1 Fusion Mutants	1	1	267	18	0	21510
Signaling By Egfr	1	1	267	50	0	21510
Signaling By Egfr In Cancer	1	1	267	25	0	21510
Signaling By Erbb2 Ecd Mutants	1	1	267	16	0	21510
Signaling By Erythropoietin	1	1	267	25	0	21510
Signaling By Fgfr	1	1	267	87	0	21510
Signaling By Fgfr In Disease	1	1	267	63	0	21510
Signaling By Fgfr1	1	1	267	50	0	21510
Signaling By Fgfr1 In Disease	1	1	267	38	0	21510
Signaling By Fgfr2	1	1	267	73	0	21510
Signaling By Fgfr2 Iiia Tm	1	1	267	19	0	21510
Signaling By Fgfr2 In Disease	1	1	267	43	0	21510
Signaling By Fgfr3	1	1	267	40	0	21510
Signaling By Fgfr3 Fusions In Cancer	1	1	267	10	0	21510
Signaling By Fgfr4	1	1	267	41	0	21510
Signaling By Fgfr4 In Disease	1	1	267	11	0	21510
Signaling By Flt3 Fusion Proteins	1	1	267	19	0	21510
Signaling By Flt3 Itd And Tkd Mutants	1	1	267	16	0	21510
Signaling By Hedgehog	1	1	267	150	0	21510
Signaling By Hippo	1	1	267	20	0	21510
Signaling By Interleukins	1	1	267	463	1	21510	MUC1
Signaling By Kit In Disease	1	1	267	20	0	21510
Signaling By Leptin	1	1	267	11	0	21510
Signaling By Mapk Mutants	1	1	267	7	0	21510
Signaling By Membrane Tethered Fusions Of Pdgfra Or Pdgfrb	1	1	267	5	0	21510
Signaling By Met	1	1	267	79	0	21510
Signaling By Moderate Kinase Activity Braf Mutants	1	1	267	45	0	21510
Signaling By Mras Complex Mutants	1	1	267	8	0	21510
Signaling By Mst1	1	1	267	5	0	21510
Signaling By Nodal	1	1	267	20	0	21510
Signaling By Notch	1	1	267	247	0	21510
Signaling By Notch1	1	1	267	74	0	21510
Signaling By Notch1 Hd Domain Mutants In Cancer	1	1	267	15	0	21510
Signaling By Notch1 Pest Domain Mutants In Cancer	1	1	267	58	0	21510
Signaling By Notch1 T 7 9 Notch1 M1580 K2555 Translocation Mutant	1	1	267	7	0	21510
Signaling By Notch2	1	1	267	33	0	21510
Signaling By Notch3	1	1	267	49	0	21510
Signaling By Notch4	1	1	267	82	0	21510
Signaling By Ntrk2 Trkb	1	1	267	25	0	21510
Signaling By Ntrk3 Trkc	1	1	267	17	0	21510
Signaling By Pdgf	1	1	267	58	0	21510
Signaling By Pdgfr In Disease	1	1	267	20	0	21510
Signaling By Pdgfra Transmembrane Juxtamembrane And Kinase Domain Mutants	1	1	267	12	0	21510
Signaling By Retinoic Acid	1	1	267	43	0	21510
Signaling By Rnf43 Mutants	1	1	267	8	0	21510
Signaling By Robo Receptors	1	1	267	218	0	21510
Signaling By Scf Kit	1	1	267	43	0	21510
Signaling By Tgf Beta Receptor Complex	1	1	267	73	0	21510
Signaling By Tgf Beta Receptor Complex In Cancer	1	1	267	8	0	21510
Signaling By Tgfb Family Members	1	1	267	102	0	21510
Signaling By The B Cell Receptor Bcr	1	1	267	166	0	21510
Signaling By Type 1 Insulin Like Growth Factor 1 Receptor Igf1r	1	1	267	54	0	21510
Signaling By Vegf	1	1	267	106	0	21510
Signalling To Erks	1	1	267	34	0	21510
Signalling To P38 Via Rit And Rin	1	1	267	5	0	21510
Signalling To Ras	1	1	267	20	0	21510
Sirt1 Negatively Regulates Rrna Expression	1	1	267	68	0	21510
Slbp Dependent Processing Of Replication Dependent Histone Pre Mrnas	1	1	267	11	0	21510
Smac Xiap Regulated Apoptotic Response	1	1	267	8	0	21510
Smad2 Smad3 Smad4 Heterotrimer Regulates Transcription	1	1	267	32	0	21510
Small Interfering Rna Sirna Biogenesis	1	1	267	9	0	21510
Smooth Muscle Contraction	1	1	267	38	0	21510
Snrnp Assembly	1	1	267	54	0	21510
Sodium Calcium Exchangers	1	1	267	11	0	21510
Sos Mediated Signalling	1	1	267	7	0	21510
Sperm Motility And Taxes	1	1	267	9	0	21510
Sphingolipid De Novo Biosynthesis	1	1	267	45	0	21510
Spry Regulation Of Fgf Signaling	1	1	267	16	0	21510
Srp Dependent Cotranslational Protein Targeting To Membrane	1	1	267	113	0	21510
Stabilization Of P53	1	1	267	57	0	21510
Stat5 Activation	1	1	267	7	0	21510
Stat5 Activation Downstream Of Flt3 Itd Mutants	1	1	267	10	0	21510
Sting Mediated Induction Of Host Immune Responses	1	1	267	16	0	21510
Striated Muscle Contraction	1	1	267	36	0	21510
Sulfide Oxidation To Sulfate	1	1	267	6	0	21510
Sulfur Amino Acid Metabolism	1	1	267	28	0	21510
Sumo Is Conjugated To E1 Uba2 Sae1	1	1	267	5	0	21510
Sumo Is Proteolytically Processed	1	1	267	6	0	21510
Sumo Is Transferred From E1 To E2 Ube2i Ubc9	1	1	267	7	0	21510
Sumoylation	1	1	267	187	0	21510
Sumoylation Of Chromatin Organization Proteins	1	1	267	71	0	21510
Sumoylation Of Dna Damage Response And Repair Proteins	1	1	267	77	0	21510
Sumoylation Of Dna Methylation Proteins	1	1	267	16	0	21510
Sumoylation Of Dna Replication Proteins	1	1	267	46	0	21510
Sumoylation Of Immune Response Proteins	1	1	267	11	0	21510
Sumoylation Of Intracellular Receptors	1	1	267	30	0	21510
Sumoylation Of Rna Binding Proteins	1	1	267	47	0	21510
Sumoylation Of Sumoylation Proteins	1	1	267	35	0	21510
Sumoylation Of Transcription Cofactors	1	1	267	43	0	21510
Sumoylation Of Transcription Factors	1	1	267	20	0	21510
Sumoylation Of Ubiquitinylation Proteins	1	1	267	39	0	21510
Suppression Of Apoptosis	1	1	267	7	0	21510
Suppression Of Phagosomal Maturation	1	1	267	13	0	21510
Surfactant Metabolism	1	1	267	30	0	21510
Switching Of Origins To A Post Replicative State	1	1	267	91	0	21510
Synaptic Adhesion Like Molecules	1	1	267	21	0	21510
Syndecan Interactions	1	1	267	27	0	21510
Synthesis Of 12 Eicosatetraenoic Acid Derivatives	1	1	267	7	0	21510
Synthesis Of 15 Eicosatetraenoic Acid Derivatives	1	1	267	6	0	21510
Synthesis Of 5 Eicosatetraenoic Acids	1	1	267	9	0	21510
Synthesis Of Active Ubiquitin Roles Of E1 And E2 Enzymes	1	1	267	30	0	21510
Synthesis Of Bile Acids And Bile Salts Via 27 Hydroxycholesterol	1	1	267	15	0	21510
Synthesis Of Diphthamide Eef2	1	1	267	8	0	21510
Synthesis Of Dolichyl Phosphate	1	1	267	6	0	21510
Synthesis Of Gdp Mannose	1	1	267	5	0	21510
Synthesis Of Glycosylphosphatidylinositol Gpi	1	1	267	18	0	21510
Synthesis Of Ip2 Ip And Ins In The Cytosol	1	1	267	14	0	21510
Synthesis Of Ip3 And Ip4 In The Cytosol	1	1	267	26	0	21510
Synthesis Of Ketone Bodies	1	1	267	8	0	21510
Synthesis Of Lipoxins Lx	1	1	267	6	0	21510
Synthesis Of Pg	1	1	267	8	0	21510
Synthesis Of Pi	1	1	267	5	0	21510
Synthesis Of Pips At The Early Endosome Membrane	1	1	267	16	0	21510
Synthesis Of Pips At The Er Membrane	1	1	267	5	0	21510
Synthesis Of Pips At The Golgi Membrane	1	1	267	18	0	21510
Synthesis Of Pips At The Late Endosome Membrane	1	1	267	11	0	21510
Synthesis Of Pips At The Plasma Membrane	1	1	267	53	0	21510
Synthesis Of Prostaglandins Pg And Thromboxanes Tx	1	1	267	15	0	21510
Synthesis Of Pyrophosphates In The Cytosol	1	1	267	10	0	21510
Synthesis Of Udp N Acetyl Glucosamine	1	1	267	8	0	21510
Synthesis Of Very Long Chain Fatty Acyl Coas	1	1	267	24	0	21510
Synthesis Of Wybutosine At G37 Of Trna Phe	1	1	267	6	0	21510
Synthesis Secretion And Deacylation Of Ghrelin	1	1	267	19	0	21510
Synthesis Secretion And Inactivation Of Glucagon Like Peptide 1 Glp 1	1	1	267	20	0	21510
Synthesis Secretion And Inactivation Of Glucose Dependent Insulinotropic Polypeptide Gip	1	1	267	13	0	21510
Tachykinin Receptors Bind Tachykinins	1	1	267	5	0	21510
Tak1 Activates Nfkb By Phosphorylation And Activation Of Ikks Complex	1	1	267	32	0	21510
Tandem Pore Domain Potassium Channels	1	1	267	12	0	21510
Tbc Rabgaps	1	1	267	44	0	21510
Tcr Signaling	1	1	267	124	0	21510
Telomere C Strand Lagging Strand Synthesis	1	1	267	34	0	21510
Telomere C Strand Synthesis Initiation	1	1	267	13	0	21510
Telomere Extension By Telomerase	1	1	267	23	0	21510
Telomere Maintenance	1	1	267	113	0	21510
Terminal Pathway Of Complement	1	1	267	8	0	21510
Termination Of Translesion Dna Synthesis	1	1	267	32	0	21510
Tetrahydrobiopterin Bh4 Synthesis Recycling Salvage And Regulation	1	1	267	10	0	21510
Tfap2 Ap 2 Family Regulates Transcription Of Cell Cycle Factors	1	1	267	5	0	21510
Tfap2 Ap 2 Family Regulates Transcription Of Growth Factors And Their Receptors	1	1	267	15	0	21510
Tfap2a Acts As A Transcriptional Repressor During Retinoic Acid Induced Cell Differentiation	1	1	267	5	0	21510
Tgf Beta Receptor Signaling Activates Smads	1	1	267	32	0	21510
Tgf Beta Receptor Signaling In Emt Epithelial To Mesenchymal Transition	1	1	267	16	0	21510
The Activation Of Arylsulfatases	1	1	267	13	0	21510
The Canonical Retinoid Cycle In Rods Twilight Vision	1	1	267	23	0	21510
The Citric Acid Tca Cycle And Respiratory Electron Transport	1	1	267	178	0	21510
The Fatty Acid Cycling Model	1	1	267	5	0	21510
The Nlrp3 Inflammasome	1	1	267	16	0	21510
The Retinoid Cycle In Cones Daylight Vision	1	1	267	7	0	21510
The Role Of Gtse1 In G2 M Progression After G2 Checkpoint	1	1	267	79	0	21510
The Role Of Nef In Hiv 1 Replication And Disease Pathogenesis	1	1	267	28	0	21510
Thyroxine Biosynthesis	1	1	267	10	0	21510
Ticam1 Dependent Activation Of Irf3 Irf7	1	1	267	12	0	21510
Ticam1 Rip1 Mediated Ikk Complex Recruitment	1	1	267	19	0	21510
Ticam1 Traf6 Dependent Induction Of Tak1 Complex	1	1	267	11	0	21510
Tie2 Signaling	1	1	267	18	0	21510
Tlr3 Mediated Ticam1 Dependent Programmed Cell Death	1	1	267	6	0	21510
Tnf Receptor Superfamily Tnfsf Members Mediating Non Canonical Nf Kb Pathway	1	1	267	17	0	21510
Tnf Signaling	1	1	267	44	0	21510
Tnfr1 Induced Nfkappab Signaling Pathway	1	1	267	30	0	21510
Tnfr1 Induced Proapoptotic Signaling	1	1	267	13	0	21510
Tnfr1 Mediated Ceramide Production	1	1	267	6	0	21510
Tnfr2 Non Canonical Nf Kb Pathway	1	1	267	101	0	21510
Tnfs Bind Their Physiological Receptors	1	1	267	29	0	21510
Toll Like Receptor 9 Tlr9 Cascade	1	1	267	94	0	21510
Toll Like Receptor Cascades	1	1	267	155	0	21510
Toll Like Receptor Tlr1 Tlr2 Cascade	1	1	267	103	0	21510
Toxicity Of Botulinum Toxin Type D Botd	1	1	267	5	0	21510
Tp53 Regulates Metabolic Genes	1	1	267	87	0	21510
Tp53 Regulates Transcription Of Additional Cell Cycle Genes Whose Exact Role In The P53 Pathway Remain Uncertain	1	1	267	21	0	21510
Tp53 Regulates Transcription Of Caspase Activators And Caspases	1	1	267	12	0	21510
Tp53 Regulates Transcription Of Cell Cycle Genes	1	1	267	49	0	21510
Tp53 Regulates Transcription Of Cell Death Genes	1	1	267	44	0	21510
Tp53 Regulates Transcription Of Death Receptors And Ligands	1	1	267	12	0	21510
Tp53 Regulates Transcription Of Dna Repair Genes	1	1	267	62	0	21510
Tp53 Regulates Transcription Of Genes Involved In Cytochrome C Release	1	1	267	20	0	21510
Tp53 Regulates Transcription Of Genes Involved In G1 Cell Cycle Arrest	1	1	267	14	0	21510
Tp53 Regulates Transcription Of Genes Involved In G2 Cell Cycle Arrest	1	1	267	18	0	21510
Tp53 Regulates Transcription Of Several Additional Cell Death Genes Whose Specific Roles In P53 Dependent Apoptosis Remain Uncertain	1	1	267	14	0	21510
Traf3 Dependent Irf Activation Pathway	1	1	267	14	0	21510
Traf6 Mediated Induction Of Tak1 Complex Within Tlr4 Complex	1	1	267	16	0	21510
Traf6 Mediated Irf7 Activation	1	1	267	29	0	21510
Traf6 Mediated Irf7 Activation In Tlr7 8 Or 9 Signaling	1	1	267	13	0	21510
Traf6 Mediated Nf Kb Activation	1	1	267	24	0	21510
Trafficking And Processing Of Endosomal Tlr	1	1	267	13	0	21510
Trafficking Of Myristoylated Proteins To The Cilium	1	1	267	5	0	21510
Trail Signaling	1	1	267	8	0	21510
Trans Golgi Network Vesicle Budding	1	1	267	72	0	21510
Transcription Coupled Nucleotide Excision Repair Tc Ner	1	1	267	78	0	21510
Transcription Of E2f Targets Under Negative Control By Dream Complex	1	1	267	19	0	21510
Transcription Of E2f Targets Under Negative Control By P107 Rbl1 And P130 Rbl2 In Complex With Hdac1	1	1	267	16	0	21510
Transcription Of The Hiv Genome	1	1	267	70	0	21510
Transcriptional Activation Of Mitochondrial Biogenesis	1	1	267	55	0	21510
Transcriptional Activity Of Smad2 Smad3 Smad4 Heterotrimer	1	1	267	44	0	21510
Transcriptional Regulation By E2f6	1	1	267	34	0	21510
Transcriptional Regulation By Runx2	1	1	267	120	0	21510
Transcriptional Regulation By Runx3	1	1	267	96	0	21510
Transcriptional Regulation By Small Rnas	1	1	267	107	0	21510
Transcriptional Regulation By The Ap 2 Tfap2 Family Of Transcription Factors	1	1	267	38	0	21510
Transcriptional Regulation By Tp53	1	1	267	363	0	21510
Transcriptional Regulation By Ventx	1	1	267	41	0	21510
Transcriptional Regulation Of Granulopoiesis	1	1	267	90	0	21510
Transcriptional Regulation Of Pluripotent Stem Cells	1	1	267	31	0	21510
Transcriptional Regulation Of Testis Differentiation	1	1	267	13	0	21510
Transcriptional Regulation Of White Adipocyte Differentiation	1	1	267	84	0	21510
Translation	1	1	267	295	0	21510
Translation Of Replicase And Assembly Of The Replication Transcription Complex	1	1	267	13	0	21510
Translation Of Sars Cov 1 Structural Proteins	1	1	267	28	0	21510
Translation Of Sars Cov 2 Structural Proteins	1	1	267	44	0	21510
Translesion Synthesis By Polh	1	1	267	19	0	21510
Translesion Synthesis By Polk	1	1	267	17	0	21510
Translesion Synthesis By Y Family Dna Polymerases Bypasses Lesions On Dna Template	1	1	267	39	0	21510
Translocation Of Slc2a4 Glut4 To The Plasma Membrane	1	1	267	72	0	21510
Transport Of Connexons To The Plasma Membrane	1	1	267	21	0	21510
Transport Of Fatty Acids	1	1	267	8	0	21510
Transport Of Mature Mrnas Derived From Intronless Transcripts	1	1	267	43	0	21510
Transport Of Mature Transcript To Cytoplasm	1	1	267	84	0	21510
Transport Of Nucleosides And Free Purine And Pyrimidine Bases Across The Plasma Membrane	1	1	267	12	0	21510
Transport Of Nucleotide Sugars	1	1	267	9	0	21510
Transport Of Organic Anions	1	1	267	12	0	21510
Transport Of The Slbp Dependant Mature Mrna	1	1	267	36	0	21510
Transport Of Vitamins Nucleosides And Related Molecules	1	1	267	44	0	21510
Trif Mediated Programmed Cell Death	1	1	267	9	0	21510
Triglyceride Biosynthesis	1	1	267	14	0	21510
Triglyceride Catabolism	1	1	267	24	0	21510
Triglyceride Metabolism	1	1	267	38	0	21510
Tristetraprolin Ttp Zfp36 Binds And Destabilizes Mrna	1	1	267	17	0	21510
Trna Aminoacylation	1	1	267	42	0	21510
Trna Modification In The Mitochondrion	1	1	267	9	0	21510
Trna Modification In The Nucleus And Cytosol	1	1	267	43	0	21510
Trna Processing	1	1	267	111	0	21510
Trna Processing In The Mitochondrion	1	1	267	7	0	21510
Trna Processing In The Nucleus	1	1	267	59	0	21510
Tryptophan Catabolism	1	1	267	14	0	21510
Type I Hemidesmosome Assembly	1	1	267	11	0	21510
Tyrosine Catabolism	1	1	267	5	0	21510
Tysnd1 Cleaves Peroxisomal Proteins	1	1	267	7	0	21510
Ubiquinol Biosynthesis	1	1	267	8	0	21510
Uch Proteinases	1	1	267	102	0	21510
Unwinding Of Dna	1	1	267	12	0	21510
Uptake And Actions Of Bacterial Toxins	1	1	267	29	0	21510
Uptake And Function Of Anthrax Toxins	1	1	267	11	0	21510
Uptake And Function Of Diphtheria Toxin	1	1	267	6	0	21510
Urea Cycle	1	1	267	10	0	21510
Vasopressin Like Receptors	1	1	267	6	0	21510
Vegf Ligand Receptor Interactions	1	1	267	8	0	21510
Vegfr2 Mediated Cell Proliferation	1	1	267	19	0	21510
Vegfr2 Mediated Vascular Permeability	1	1	267	27	0	21510
Vesicle Mediated Transport	1	1	267	724	2	21510	CFTR,TF
Viral Messenger Rna Synthesis	1	1	267	44	0	21510
Vitamin B1 Thiamin Metabolism	1	1	267	5	0	21510
Vitamin B2 Riboflavin Metabolism	1	1	267	7	0	21510
Vitamin B5 Pantothenate Metabolism	1	1	267	17	0	21510
Vitamin C Ascorbate Metabolism	1	1	267	8	0	21510
Vitamin D Calciferol Metabolism	1	1	267	11	0	21510
Vitamins	1	1	267	6	0	21510
Vldl Assembly	1	1	267	5	0	21510
Vldl Clearance	1	1	267	6	0	21510
Vldlr Internalisation And Degradation	1	1	267	12	0	21510
Vxpx Cargo Targeting To Cilium	1	1	267	21	0	21510
Wax And Plasmalogen Biosynthesis	1	1	267	7	0	21510
Wnt Ligand Biogenesis And Trafficking	1	1	267	26	0	21510
Wnt Mediated Activation Of Dvl	1	1	267	8	0	21510
Wnt5a Dependent Internalization Of Fzd2 Fzd5 And Ror2	1	1	267	13	0	21510
Wnt5a Dependent Internalization Of Fzd4	1	1	267	15	0	21510
Yap1 And Wwtr1 Taz Stimulated Gene Expression	1	1	267	15	0	21510
Zbp1 Dai Mediated Induction Of Type I Ifns	1	1	267	21	0	21510
Zinc Efflux And Compartmentalization By The Slc30 Family	1	1	267	7	0	21510
Zinc Influx Into Cells By The Slc39 Gene Family	1	1	267	10	0	21510
Zinc Transporters	1	1	267	17	0	21510

## Sheet: hknr.vs.control_up
label	pval	fdr	signature	geneset	overlap	background	hits
Formation Of The Cornified Envelope	6.8e-05	0.11	71	129	5	21510	DSC1,KRT72,LCE3A,LCE3E,SPINK9
Keratinization	0.00076	0.61	71	217	5	21510	DSC1,KRT72,LCE3A,LCE3E,SPINK9
Tnfs Bind Their Physiological Receptors	0.0041	1	71	29	2	21510	CD70,TNFSF9
Neutrophil Degranulation	0.005	1	71	479	6	21510	ARG1,CD36,DSC1,FLG2,HRNR,MMP9
Lipid Particle Organization	0.02	1	71	6	1	21510	CIDEA
Scavenging By Class B Receptors	0.02	1	71	6	1	21510	CD36
Signaling By Lrp5 Mutants	0.02	1	71	6	1	21510	KREMEN2
Cross Presentation Of Particulate Exogenous Antigens Phagosomes	0.026	1	71	8	1	21510	CD36
Release Of Hh Np From The Secreting Cell	0.026	1	71	8	1	21510	DISP2
Oas Antiviral Response	0.029	1	71	9	1	21510	OASL
Prostanoid Ligand Receptors	0.029	1	71	9	1	21510	PTGER3
Hdl Remodeling	0.033	1	71	10	1	21510	LIPG
Urea Cycle	0.033	1	71	10	1	21510	ARG1
Developmental Biology	0.034	1	71	1143	8	21510	CD36,CRMP1,DSC1,KRT72,LCE3A,LCE3E,MMP9,SPINK9
Free Fatty Acids Regulate Insulin Secretion	0.036	1	71	11	1	21510	CD36
Reversible Hydration Of Carbon Dioxide	0.039	1	71	12	1	21510	CA6
Tnfr2 Non Canonical Nf Kb Pathway	0.044	1	71	101	2	21510	CD70,TNFSF9
Eicosanoid Ligand Binding Receptors	0.048	1	71	15	1	21510	PTGER3
Negative Regulation Of Tcf Dependent Signaling By Wnt Ligand Antagonists	0.048	1	71	15	1	21510	KREMEN2
Crmps In Sema3a Signaling	0.052	1	71	16	1	21510	CRMP1
Defective Galnt3 Causes Familial Hyperphosphatemic Tumoral Calcinosis Hftc	0.052	1	71	16	1	21510	MUCL1
Interleukin 4 And Interleukin 13 Signaling	0.052	1	71	111	2	21510	CD36,MMP9
Defective C1galt1c1 Causes Tn Polyagglutination Syndrome Tnps	0.055	1	71	17	1	21510	MUCL1
Abc Transporters In Lipid Homeostasis	0.058	1	71	18	1	21510	ABCG4
Irak4 Deficiency Tlr2 4	0.058	1	71	18	1	21510	CD36
Ras Activation Upon Ca2 Influx Through Nmda Receptor	0.064	1	71	20	1	21510	NEFL
Negative Regulation Of Nmda Receptor Mediated Neuronal Transmission	0.067	1	71	21	1	21510	NEFL
Regulation Of Tlr By Endogenous Ligand	0.067	1	71	21	1	21510	CD36
Unblocking Of Nmda Receptors Glutamate Binding And Activation	0.067	1	71	21	1	21510	NEFL
Long Term Potentiation	0.073	1	71	23	1	21510	NEFL
Termination Of O Glycan Biosynthesis	0.073	1	71	23	1	21510	MUCL1
Innate Immune System	0.075	1	71	1117	7	21510	ARG1,CD36,DSC1,FLG2,HRNR,MMP9,MUCL1
Dectin 2 Family	0.082	1	71	26	1	21510	MUCL1
Creb1 Phosphorylation Through Nmda Receptor Mediated Activation Of Ras Signaling	0.088	1	71	28	1	21510	NEFL
Cytokine Signaling In Immune System	0.089	1	71	719	5	21510	CD36,CD70,MMP9,OASL,TNFSF9
Diseases Of Immune System	0.097	1	71	31	1	21510	CD36
Hs Gag Biosynthesis	0.097	1	71	31	1	21510	HS3ST4
Activation Of Matrix Metalloproteinases	0.1	1	71	33	1	21510	MMP9
Plasma Lipoprotein Remodeling	0.1	1	71	32	1	21510	LIPG
Gluconeogenesis	0.11	1	71	34	1	21510	SLC37A2
Signaling By Wnt In Cancer	0.11	1	71	34	1	21510	KREMEN2
Gap Junction Assembly	0.12	1	71	38	1	21510	GJA3
Mitochondrial Fatty Acid Beta Oxidation	0.12	1	71	37	1	21510	THEM5
Ovarian Tumor Domain Proteases	0.12	1	71	38	1	21510	OTUB2
Platelet Aggregation Plug Formation	0.12	1	71	39	1	21510	MPL
Signaling By Scf Kit	0.13	1	71	43	1	21510	MMP9
Assembly And Cell Surface Presentation Of Nmda Receptors	0.14	1	71	44	1	21510	NEFL
G Alpha Z Signalling Events	0.15	1	71	48	1	21510	RGS20
Eph Ephrin Mediated Repulsion Of Cells	0.16	1	71	51	1	21510	MMP9
Gap Junction Trafficking And Regulation	0.16	1	71	51	1	21510	GJA3
Nuclear Receptor Transcription Pathway	0.16	1	71	53	1	21510	NR2E1
Heparan Sulfate Heparin Hs Gag Metabolism	0.17	1	71	55	1	21510	HS3ST4
Sensory Processing Of Sound By Outer Hair Cells Of The Cochlea	0.17	1	71	55	1	21510	MYO3B
Assembly Of Collagen Fibrils And Other Multimeric Structures	0.18	1	71	61	1	21510	MMP9
Regulation Of Pten Gene Transcription	0.18	1	71	61	1	21510	NR2E1
Cell Cell Junction Organization	0.19	1	71	65	1	21510	SDK2
Collagen Degradation	0.19	1	71	64	1	21510	MMP9
Hedgehog Ligand Biogenesis	0.19	1	71	65	1	21510	DISP2
O Linked Glycosylation Of Mucins	0.19	1	71	62	1	21510	MUCL1
Semaphorin Interactions	0.19	1	71	64	1	21510	CRMP1
Diseases Associated With O Glycosylation Of Proteins	0.2	1	71	68	1	21510	MUCL1
Interferon Alpha Beta Signaling	0.21	1	71	73	1	21510	OASL
Plasma Lipoprotein Assembly Remodeling And Clearance	0.21	1	71	71	1	21510	LIPG
Platelet Activation Signaling And Aggregation	0.21	1	71	261	2	21510	CD36,MPL
Extra Nuclear Estrogen Signaling	0.22	1	71	75	1	21510	MMP9
Regulation Of Insulin Secretion	0.23	1	71	78	1	21510	CD36
Sensory Processing Of Sound	0.23	1	71	77	1	21510	MYO3B
Antiviral Mechanism By Ifn Stimulated Genes	0.24	1	71	82	1	21510	OASL
Transcriptional Regulation Of White Adipocyte Differentiation	0.24	1	71	84	1	21510	CD36
Metabolism Of Carbohydrates	0.25	1	71	293	2	21510	HS3ST4,SLC37A2
Cell Junction Organization	0.26	1	71	92	1	21510	SDK2
Collagen Formation	0.26	1	71	90	1	21510	MMP9
Eph Ephrin Signaling	0.26	1	71	92	1	21510	MMP9
Glucose Metabolism	0.26	1	71	92	1	21510	SLC37A2
Activation Of Nmda Receptors And Postsynaptic Events	0.27	1	71	94	1	21510	NEFL
Interferon Gamma Signaling	0.27	1	71	93	1	21510	OASL
Post Translational Modification Synthesis Of Gpi Anchored Proteins	0.27	1	71	94	1	21510	GPLD1
Binding And Uptake Of Ligands By Scavenger Receptors	0.28	1	71	98	1	21510	CD36
G Alpha I Signalling Events	0.28	1	71	314	2	21510	PTGER3,RGS20
Abc Family Proteins Mediated Transport	0.29	1	71	103	1	21510	ABCG4
Toll Like Receptor Tlr1 Tlr2 Cascade	0.29	1	71	103	1	21510	CD36
Antigen Processing Cross Presentation	0.3	1	71	106	1	21510	CD36
Integration Of Energy Metabolism	0.3	1	71	108	1	21510	CD36
Stimuli Sensing Channels	0.3	1	71	106	1	21510	SGK2
O Linked Glycosylation	0.31	1	71	111	1	21510	MUCL1
Regulation Of Lipid Metabolism By Pparalpha	0.33	1	71	120	1	21510	CD36
Glycosaminoglycan Metabolism	0.34	1	71	124	1	21510	HS3ST4
[truncated: 1,517 more rows]

## Sheet: hknr.vs.control_down
label	pval	fdr	signature	geneset	overlap	background	hits
[truncated: 1,604 more rows]

[truncated: 7 more sheets: dys.vs.cancer_up, dys.vs.cancer_down, hknr.vs.cancer_up, hknr.vs.cancer_down, hknr.vs.dys_up, hknr.vs.dys_down, versioning]
