# Supplementary material for: Total RNA sequencing reveals gene expression and microbial alterations shared by oral pre-malignant lesions and cancer
Source: Hum Genomics. 2023 Aug 4;17:72. doi: 10.1186/s40246-023-00519-y (PMC10403884; doi:10.1186/s40246-023-00519-y)
Supplement: Supplementary file 5 — Additional file 5: Table ST4. Microbial differential abundant analysis results from DESeq2 for pairwise comparisons between the histopathological groups. [file 40246_2023_519_MOESM5_ESM.xlsx]

## Sheet: Sheet1
Index	microbe	padj	pValue	log2FoldChange	experiment	control	prevalence	Group Size adjusted fold change	Contrast
1	Candida	2.09e-16	2.4e-18	-29.6	1-Control: 0/18	2-HkNR: 3/17	0.0455	NA	1-Control vs. 2-HkNR
2	Centipeda	5.23e-08	1.2e-09	24.5	1-Control: 1/18	2-HkNR: 0/17	0.0152	NA	1-Control vs. 2-HkNR
3	Lacrimispora	2.82e-06	1.3e-07	21.2	1-Control: 1/18	2-HkNR: 0/17	0.0152	NA	1-Control vs. 2-HkNR
4	Shewanella	2.82e-06	9.94e-08	-20.8	1-Control: 0/18	2-HkNR: 1/17	0.0152	NA	1-Control vs. 2-HkNR
5	Lancefieldella	0.000181	1.04e-05	17.8	1-Control: 1/18	2-HkNR: 0/17	0.0152	NA	1-Control vs. 2-HkNR
6	Aggregatibacter	0.000709	5.71e-05	-10.3	1-Control: 2/18	2-HkNR: 8/17	0.1515	4.24	1-Control vs. 2-HkNR
7	Haemophilus	0.000709	5.31e-05	-4.58	1-Control: 15/18	2-HkNR: 16/17	0.4697	1.13	1-Control vs. 2-HkNR
8	Novosphingopyxis	0.000743	6.83e-05	-16	1-Control: 0/18	2-HkNR: 1/17	0.0152	NA	1-Control vs. 2-HkNR
9	Marivita	0.000753	7.78e-05	-15.9	1-Control: 0/18	2-HkNR: 1/17	0.0152	NA	1-Control vs. 2-HkNR
10	Catonella	0.0143	0.00165	12	1-Control: 3/18	2-HkNR: 2/17	0.0758	1.42	1-Control vs. 2-HkNR
11	Mannheimia	0.0294	0.00406	-5.25	1-Control: 5/18	2-HkNR: 14/17	0.2879	2.96	1-Control vs. 2-HkNR
12	Veillonella	0.0294	0.00397	-2.59	1-Control: 17/18	2-HkNR: 17/17	0.5152	1.06	1-Control vs. 2-HkNR
13	Rhodoluna	1.6e-16	1.8e-18	30	1-Control: 5/18	3-Dysplasia: 0/22	0.0758	NA	1-Control vs. 3-Dysplasia
14	Candida	1.17e-12	3.94e-14	-24.5	1-Control: 0/18	3-Dysplasia: 5/22	0.0758	NA	1-Control vs. 3-Dysplasia
15	Shewanella	1.17e-12	3.01e-14	-28.3	1-Control: 0/18	3-Dysplasia: 3/22	0.0455	NA	1-Control vs. 3-Dysplasia
16	Centipeda	1.77e-09	7.94e-11	25	1-Control: 1/18	3-Dysplasia: 0/22	0.0152	NA	1-Control vs. 3-Dysplasia
17	Dialister	7.46e-08	4.19e-09	-21.8	1-Control: 0/18	3-Dysplasia: 3/22	0.0455	NA	1-Control vs. 3-Dysplasia
18	Oceanivirga	2.44e-07	1.64e-08	-21.7	1-Control: 0/18	3-Dysplasia: 2/22	0.0303	NA	1-Control vs. 3-Dysplasia
19	Simonsiella	6.12e-07	4.81e-08	-13.6	1-Control: 2/18	3-Dysplasia: 10/22	0.1818	4.09	1-Control vs. 3-Dysplasia
20	Fusobacterium	5.38e-06	4.84e-07	-5.32	1-Control: 15/18	3-Dysplasia: 21/22	0.5455	1.15	1-Control vs. 3-Dysplasia
21	Bergeyella	1.35e-05	1.36e-06	-15	1-Control: 1/18	3-Dysplasia: 6/22	0.1061	4.91	1-Control vs. 3-Dysplasia
22	Haemophilus	0.000274	3.08e-05	-4.51	1-Control: 15/18	3-Dysplasia: 20/22	0.5303	1.09	1-Control vs. 3-Dysplasia
23	Snodgrassella	0.000301	3.72e-05	-10.4	1-Control: 3/18	3-Dysplasia: 9/22	0.1818	2.45	1-Control vs. 3-Dysplasia
24	Neisseria	0.000328	4.61e-05	-4.94	1-Control: 14/18	3-Dysplasia: 19/22	0.5	1.11	1-Control vs. 3-Dysplasia
25	Riemerella	0.000328	4.79e-05	-11.4	1-Control: 1/18	3-Dysplasia: 7/22	0.1212	5.73	1-Control vs. 3-Dysplasia
26	Agrobacterium	0.000993	0.000156	7.58	1-Control: 8/18	3-Dysplasia: 4/22	0.1818	2.44	1-Control vs. 3-Dysplasia
27	Solobacterium	0.00199	0.000335	-13.8	1-Control: 0/18	3-Dysplasia: 2/22	0.0303	NA	1-Control vs. 3-Dysplasia
28	Leptotrichia	0.00248	0.000446	-6.58	1-Control: 6/18	3-Dysplasia: 15/22	0.3182	2.05	1-Control vs. 3-Dysplasia
29	Campylobacter	0.00316	0.000603	-4.91	1-Control: 10/18	3-Dysplasia: 17/22	0.4091	1.39	1-Control vs. 3-Dysplasia
30	Peptostreptococcus	0.00653	0.00132	-12.3	1-Control: 0/18	3-Dysplasia: 1/22	0.0152	NA	1-Control vs. 3-Dysplasia
31	Porphyromonas	0.00708	0.00151	-5.44	1-Control: 8/18	3-Dysplasia: 13/22	0.3182	1.33	1-Control vs. 3-Dysplasia
32	Streptococcus	0.00966	0.00217	-2.59	1-Control: 18/18	3-Dysplasia: 22/22	0.6061	1	1-Control vs. 3-Dysplasia
33	Plesiomonas	0.0161	0.00382	-6.72	1-Control: 2/18	3-Dysplasia: 6/22	0.1212	2.45	1-Control vs. 3-Dysplasia
34	Selenomonas	0.0161	0.00406	10.9	1-Control: 2/18	3-Dysplasia: 1/22	0.0455	2.44	1-Control vs. 3-Dysplasia
35	Veillonella	0.0161	0.00416	-2.46	1-Control: 17/18	3-Dysplasia: 22/22	0.5909	1.06	1-Control vs. 3-Dysplasia
36	Lachnoanaerobaculum	0.0213	0.00575	-5.93	1-Control: 4/18	3-Dysplasia: 10/22	0.2121	2.05	1-Control vs. 3-Dysplasia
37	Bibersteinia	0.025	0.00731	-4.46	1-Control: 6/18	3-Dysplasia: 11/22	0.2576	1.5	1-Control vs. 3-Dysplasia
38	Prevotella	0.025	0.00711	-3.76	1-Control: 13/18	3-Dysplasia: 16/22	0.4394	1.01	1-Control vs. 3-Dysplasia
39	Gemella	0.0324	0.00983	-2.74	1-Control: 14/18	3-Dysplasia: 19/22	0.5	1.11	1-Control vs. 3-Dysplasia
40	Mannheimia	0.0367	0.012	-4.38	1-Control: 5/18	3-Dysplasia: 10/22	0.2273	1.64	1-Control vs. 3-Dysplasia
41	Schaalia	0.0367	0.0117	-5.77	1-Control: 3/18	3-Dysplasia: 11/22	0.2121	3	1-Control vs. 3-Dysplasia
42	Canicola	0.0387	0.013	-7.72	1-Control: 1/18	3-Dysplasia: 7/22	0.1212	5.73	1-Control vs. 3-Dysplasia
43	Lancefieldella	0.0462	0.0161	-9.2	1-Control: 1/18	3-Dysplasia: 2/22	0.0455	1.64	1-Control vs. 3-Dysplasia
44	Cronobacter	0.0465	0.0167	4.72	1-Control: 11/18	3-Dysplasia: 2/22	0.197	6.72	1-Control vs. 3-Dysplasia
45	Aggregatibacter	0.0495	0.0189	-5.76	1-Control: 2/18	3-Dysplasia: 5/22	0.1061	2.05	1-Control vs. 3-Dysplasia
46	Curvibacter	0.0495	0.0188	5.29	1-Control: 8/18	3-Dysplasia: 3/22	0.1667	3.26	1-Control vs. 3-Dysplasia
47	Tepidimonas	4.86e-22	5.65e-24	25.6	1-Control: 9/18	4-Cancer: 0/9	0.1364	NA	1-Control vs. 4-Cancer
48	Fusobacterium	4.73e-12	1.1e-13	-9.98	1-Control: 15/18	4-Cancer: 9/9	0.3636	1.2	1-Control vs. 4-Cancer
49	Candida	1.28e-10	4.45e-12	-28.4	1-Control: 0/18	4-Cancer: 4/9	0.0606	NA	1-Control vs. 4-Cancer
50	Rhodoluna	2.39e-10	1.11e-11	29.6	1-Control: 5/18	4-Cancer: 0/9	0.0758	NA	1-Control vs. 4-Cancer
51	Pseudoglutamicibacter	1.17e-09	6.81e-11	22.1	1-Control: 7/18	4-Cancer: 0/9	0.1061	NA	1-Control vs. 4-Cancer
52	Dialister	2.43e-09	1.8e-10	-30	1-Control: 0/18	4-Cancer: 4/9	0.0606	NA	1-Control vs. 4-Cancer
53	Gardnerella	2.43e-09	1.98e-10	24.6	1-Control: 4/18	4-Cancer: 0/9	0.0606	NA	1-Control vs. 4-Cancer
54	Solobacterium	6.26e-09	5.83e-10	-30	1-Control: 0/18	4-Cancer: 3/9	0.0455	NA	1-Control vs. 4-Cancer
55	Peptostreptococcus	6.5e-09	6.8e-10	-30	1-Control: 0/18	4-Cancer: 2/9	0.0303	NA	1-Control vs. 4-Cancer
56	Prevotella	7.41e-09	8.61e-10	-10.9	1-Control: 13/18	4-Cancer: 7/9	0.303	1.08	1-Control vs. 4-Cancer
57	Limnohabitans	1.23e-08	1.61e-09	23.8	1-Control: 5/18	4-Cancer: 0/9	0.0758	NA	1-Control vs. 4-Cancer
58	Shewanella	1.23e-08	1.72e-09	-28.4	1-Control: 0/18	4-Cancer: 3/9	0.0455	NA	1-Control vs. 4-Cancer
59	Kocuria	5.68e-08	8.59e-09	23.3	1-Control: 3/18	4-Cancer: 0/9	0.0455	NA	1-Control vs. 4-Cancer
60	Glaesserella	1.17e-07	1.91e-08	-27.4	1-Control: 0/18	4-Cancer: 2/9	0.0303	NA	1-Control vs. 4-Cancer
61	Ralstonia	2.91e-07	5.08e-08	20.5	1-Control: 4/18	4-Cancer: 0/9	0.0606	NA	1-Control vs. 4-Cancer
62	Campylobacter	8.25e-07	1.54e-07	-9.55	1-Control: 10/18	4-Cancer: 8/9	0.2727	1.6	1-Control vs. 4-Cancer
63	Veillonella	1.46e-05	2.89e-06	-5.09	1-Control: 17/18	4-Cancer: 8/9	0.3788	1.06	1-Control vs. 4-Cancer
64	Haemophilus	1.68e-05	3.52e-06	-6.38	1-Control: 15/18	4-Cancer: 8/9	0.3485	1.07	1-Control vs. 4-Cancer
65	Bergeyella	0.000219	5.09e-05	-15.9	1-Control: 1/18	4-Cancer: 5/9	0.0909	10	1-Control vs. 4-Cancer
66	Thalassospira	0.000219	4.96e-05	19.8	1-Control: 1/18	4-Cancer: 0/9	0.0152	NA	1-Control vs. 4-Cancer
67	Lachnoanaerobaculum	0.000268	6.55e-05	-10.9	1-Control: 4/18	4-Cancer: 7/9	0.1667	3.5	1-Control vs. 4-Cancer
68	Neisseria	0.000508	0.00013	-5.89	1-Control: 14/18	4-Cancer: 5/9	0.2879	1.4	1-Control vs. 4-Cancer
69	Porphyromonas	0.000765	0.000205	-8.09	1-Control: 8/18	4-Cancer: 6/9	0.2121	1.5	1-Control vs. 4-Cancer
70	Bibersteinia	0.00101	0.000282	-7.67	1-Control: 6/18	4-Cancer: 7/9	0.197	2.33	1-Control vs. 4-Cancer
71	Agrobacterium	0.00158	0.000459	9.06	1-Control: 8/18	4-Cancer: 1/9	0.1364	4	1-Control vs. 4-Cancer
72	Aggregatibacter	0.0018	0.000544	-10.7	1-Control: 2/18	4-Cancer: 5/9	0.1061	5	1-Control vs. 4-Cancer
73	Malassezia	0.00298	0.000936	4.24	1-Control: 15/18	4-Cancer: 3/9	0.2727	2.5	1-Control vs. 4-Cancer
74	Obesumbacterium	0.00362	0.00118	-13.6	1-Control: 1/18	4-Cancer: 2/9	0.0455	4	1-Control vs. 4-Cancer
75	Lancefieldella	0.0049	0.00165	-15.2	1-Control: 1/18	4-Cancer: 3/9	0.0606	6	1-Control vs. 4-Cancer
76	Centipeda	0.00545	0.0019	-15	1-Control: 1/18	4-Cancer: 3/9	0.0606	6	1-Control vs. 4-Cancer
77	Snodgrassella	0.00844	0.00304	-9.47	1-Control: 3/18	4-Cancer: 3/9	0.0909	2	1-Control vs. 4-Cancer
78	Riemerella	0.00966	0.00359	-10.4	1-Control: 1/18	4-Cancer: 5/9	0.0909	10	1-Control vs. 4-Cancer
79	Schaalia	0.0118	0.00453	-8.25	1-Control: 3/18	4-Cancer: 2/9	0.0758	1.33	1-Control vs. 4-Cancer
80	Plesiomonas	0.0163	0.00644	-8.01	1-Control: 2/18	4-Cancer: 6/9	0.1212	6	1-Control vs. 4-Cancer
81	Streptomyces	0.0288	0.0117	3.88	1-Control: 15/18	4-Cancer: 2/9	0.2576	3.75	1-Control vs. 4-Cancer
82	Delftia	0.0339	0.0143	2.08	1-Control: 18/18	4-Cancer: 5/9	0.3485	1.8	1-Control vs. 4-Cancer
83	Gemella	0.0339	0.0146	-3.29	1-Control: 14/18	4-Cancer: 8/9	0.3333	1.14	1-Control vs. 4-Cancer
84	Simonsiella	0.0379	0.0168	-7.55	1-Control: 2/18	4-Cancer: 2/9	0.0606	2	1-Control vs. 4-Cancer
85	Leptotrichia	0.0384	0.0174	-5.66	1-Control: 6/18	4-Cancer: 5/9	0.1667	1.67	1-Control vs. 4-Cancer
86	Bradyrhizobium	0.048	0.0223	4.96	1-Control: 11/18	4-Cancer: 1/9	0.1818	5.5	1-Control vs. 4-Cancer
87	Dialister	6.38e-18	7.17e-20	-34.3	2-HkNR: 0/17	3-Dysplasia: 3/22	0.0455	NA	2-HkNR vs. 3-Dysplasia
88	Oceanivirga	1.22e-13	2.74e-15	-30.7	2-HkNR: 0/17	3-Dysplasia: 2/22	0.0303	NA	2-HkNR vs. 3-Dysplasia
89	Marivita	3.44e-12	1.16e-13	28.9	2-HkNR: 1/17	3-Dysplasia: 0/22	0.0152	NA	2-HkNR vs. 3-Dysplasia
90	Solobacterium	2e-11	8.99e-13	-27.8	2-HkNR: 0/17	3-Dysplasia: 2/22	0.0303	NA	2-HkNR vs. 3-Dysplasia
91	Novosphingopyxis	2.78e-11	1.56e-12	27.5	2-HkNR: 1/17	3-Dysplasia: 0/22	0.0152	NA	2-HkNR vs. 3-Dysplasia
92	Lancefieldella	5.33e-11	3.59e-12	-27	2-HkNR: 0/17	3-Dysplasia: 2/22	0.0303	NA	2-HkNR vs. 3-Dysplasia
93	Peptostreptococcus	7.52e-11	5.92e-12	-26.8	2-HkNR: 0/17	3-Dysplasia: 1/22	0.0152	NA	2-HkNR vs. 3-Dysplasia
94	Rhodoluna	1.3e-08	1.17e-09	21.2	2-HkNR: 3/17	3-Dysplasia: 0/22	0.0455	NA	2-HkNR vs. 3-Dysplasia
95	Bergeyella	1.1e-06	1.11e-07	-16.7	2-HkNR: 1/17	3-Dysplasia: 6/22	0.1061	4.64	2-HkNR vs. 3-Dysplasia
96	Lacrimispora	0.000239	2.69e-05	-16.3	2-HkNR: 0/17	3-Dysplasia: 1/22	0.0152	NA	2-HkNR vs. 3-Dysplasia
97	Catonella	0.000825	0.000102	-14.3	2-HkNR: 2/17	3-Dysplasia: 3/22	0.0758	1.16	2-HkNR vs. 3-Dysplasia
98	Agrobacterium	0.00157	0.000212	7.5	2-HkNR: 9/17	3-Dysplasia: 4/22	0.197	2.91	2-HkNR vs. 3-Dysplasia
99	Fusobacterium	0.00213	0.000311	-3.86	2-HkNR: 17/17	3-Dysplasia: 21/22	0.5758	1.05	2-HkNR vs. 3-Dysplasia
100	Simonsiella	0.00262	0.000412	-8.88	2-HkNR: 5/17	3-Dysplasia: 10/22	0.2273	1.55	2-HkNR vs. 3-Dysplasia
101	Pseudomonas	0.00352	0.000592	2.03	2-HkNR: 17/17	3-Dysplasia: 21/22	0.5758	1.05	2-HkNR vs. 3-Dysplasia
102	Campylobacter	0.0151	0.00271	-4.35	2-HkNR: 12/17	3-Dysplasia: 17/22	0.4394	1.09	2-HkNR vs. 3-Dysplasia
103	Thalassospira	0.0317	0.00606	10.6	2-HkNR: 2/17	3-Dysplasia: 1/22	0.0455	2.59	2-HkNR vs. 3-Dysplasia
104	Riemerella	0.0385	0.00779	-7.55	2-HkNR: 4/17	3-Dysplasia: 7/22	0.1667	1.35	2-HkNR vs. 3-Dysplasia
105	Tepidimonas	4.82e-21	5.42e-23	25.5	2-HkNR: 7/17	4-Cancer: 0/9	0.1061	NA	2-HkNR vs. 4-Cancer
106	Peptostreptococcus	1.21e-17	2.72e-19	-44.4	2-HkNR: 0/17	4-Cancer: 2/9	0.0303	NA	2-HkNR vs. 4-Cancer
107	Solobacterium	1.32e-17	4.44e-19	-44	2-HkNR: 0/17	4-Cancer: 3/9	0.0455	NA	2-HkNR vs. 4-Cancer
108	Dialister	1.53e-17	6.88e-19	-42.5	2-HkNR: 0/17	4-Cancer: 4/9	0.0606	NA	2-HkNR vs. 4-Cancer
109	Centipeda	2.05e-14	1.15e-15	-39.5	2-HkNR: 0/17	4-Cancer: 3/9	0.0455	NA	2-HkNR vs. 4-Cancer
110	Glaesserella	2.02e-12	1.36e-13	-36.7	2-HkNR: 0/17	4-Cancer: 2/9	0.0303	NA	2-HkNR vs. 4-Cancer
111	Lancefieldella	2.79e-10	2.2e-11	-33	2-HkNR: 0/17	4-Cancer: 3/9	0.0455	NA	2-HkNR vs. 4-Cancer
112	Pseudoglutamicibacter	4.98e-10	4.48e-11	22.7	2-HkNR: 3/17	4-Cancer: 0/9	0.0455	NA	2-HkNR vs. 4-Cancer
113	Fusobacterium	4.54e-09	4.59e-10	-8.52	2-HkNR: 17/17	4-Cancer: 9/9	0.3939	1	2-HkNR vs. 4-Cancer
114	Ralstonia	2.12e-08	2.38e-09	22.8	2-HkNR: 4/17	4-Cancer: 0/9	0.0606	NA	2-HkNR vs. 4-Cancer
115	Kocuria	2.85e-08	3.52e-09	24.3	2-HkNR: 4/17	4-Cancer: 0/9	0.0606	NA	2-HkNR vs. 4-Cancer
116	Thalassospira	3.01e-08	4.06e-09	29.2	2-HkNR: 2/17	4-Cancer: 0/9	0.0303	NA	2-HkNR vs. 4-Cancer
117	Gardnerella	3.04e-08	4.45e-09	23.1	2-HkNR: 5/17	4-Cancer: 0/9	0.0758	NA	2-HkNR vs. 4-Cancer
118	Limnohabitans	4.54e-08	7.15e-09	23.3	2-HkNR: 4/17	4-Cancer: 0/9	0.0606	NA	2-HkNR vs. 4-Cancer
119	Prevotella	8.12e-07	1.37e-07	-9.52	2-HkNR: 11/17	4-Cancer: 7/9	0.2727	1.2	2-HkNR vs. 4-Cancer
120	Marivita	1.81e-06	3.25e-07	25.4	2-HkNR: 1/17	4-Cancer: 0/9	0.0152	NA	2-HkNR vs. 4-Cancer
121	Novosphingopyxis	2.69e-06	5.14e-07	25	2-HkNR: 1/17	4-Cancer: 0/9	0.0152	NA	2-HkNR vs. 4-Cancer
122	Campylobacter	6e-06	1.21e-06	-8.99	2-HkNR: 12/17	4-Cancer: 8/9	0.303	1.26	2-HkNR vs. 4-Cancer
123	Lacrimispora	1.27e-05	2.71e-06	-23.3	2-HkNR: 0/17	4-Cancer: 2/9	0.0303	NA	2-HkNR vs. 4-Cancer
124	Rhodoluna	1.33e-05	3e-06	20.8	2-HkNR: 3/17	4-Cancer: 0/9	0.0455	NA	2-HkNR vs. 4-Cancer
125	Bergeyella	4.48e-05	1.06e-05	-17.6	2-HkNR: 1/17	4-Cancer: 5/9	0.0909	9.44	2-HkNR vs. 4-Cancer
126	Micrococcus	0.00235	0.000581	4.18	2-HkNR: 15/17	4-Cancer: 4/9	0.2879	1.99	2-HkNR vs. 4-Cancer
127	Agrobacterium	0.00243	0.000628	8.99	2-HkNR: 9/17	4-Cancer: 1/9	0.1515	4.76	2-HkNR vs. 4-Cancer
128	Malassezia	0.00633	0.00171	4.09	2-HkNR: 15/17	4-Cancer: 3/9	0.2727	2.65	2-HkNR vs. 4-Cancer
129	Corynebacterium	0.0119	0.00333	3.39	2-HkNR: 15/17	4-Cancer: 5/9	0.303	1.59	2-HkNR vs. 4-Cancer
130	Delftia	0.0195	0.00592	2.38	2-HkNR: 17/17	4-Cancer: 5/9	0.3333	1.8	2-HkNR vs. 4-Cancer
131	Lachnoanaerobaculum	0.0195	0.00585	-7.64	2-HkNR: 5/17	4-Cancer: 7/9	0.1818	2.64	2-HkNR vs. 4-Cancer
132	Cutibacterium	0.0206	0.00649	2.21	2-HkNR: 17/17	4-Cancer: 8/9	0.3788	1.12	2-HkNR vs. 4-Cancer
133	Bradyrhizobium	0.0458	0.0149	5.36	2-HkNR: 7/17	4-Cancer: 1/9	0.1212	3.71	2-HkNR vs. 4-Cancer
134	Streptomyces	0.0475	0.016	3.76	2-HkNR: 11/17	4-Cancer: 2/9	0.197	2.91	2-HkNR vs. 4-Cancer
135	Tepidimonas	2.03e-17	2.28e-19	22.6	3-Dysplasia: 9/22	4-Cancer: 0/9	0.1364	NA	3-Dysplasia vs. 4-Cancer
136	Centipeda	3.29e-15	7.4e-17	-40	3-Dysplasia: 0/22	4-Cancer: 3/9	0.0455	NA	3-Dysplasia vs. 4-Cancer
137	Glaesserella	1.07e-14	3.61e-16	-39.3	3-Dysplasia: 0/22	4-Cancer: 2/9	0.0303	NA	3-Dysplasia vs. 4-Cancer
138	Pseudoglutamicibacter	1.75e-09	7.85e-11	21.8	3-Dysplasia: 4/22	4-Cancer: 0/9	0.0606	NA	3-Dysplasia vs. 4-Cancer
139	Kocuria	2.91e-09	1.63e-10	25.6	3-Dysplasia: 3/22	4-Cancer: 0/9	0.0455	NA	3-Dysplasia vs. 4-Cancer
140	Gardnerella	2.68e-07	1.8e-08	21.6	3-Dysplasia: 3/22	4-Cancer: 0/9	0.0455	NA	3-Dysplasia vs. 4-Cancer
141	Oceanivirga	6.28e-07	4.94e-08	26.4	3-Dysplasia: 2/22	4-Cancer: 0/9	0.0303	NA	3-Dysplasia vs. 4-Cancer
142	Ralstonia	5.09e-06	4.58e-07	18.9	3-Dysplasia: 3/22	4-Cancer: 0/9	0.0455	NA	3-Dysplasia vs. 4-Cancer
143	Limnohabitans	1.71e-05	1.72e-06	18.8	3-Dysplasia: 2/22	4-Cancer: 0/9	0.0303	NA	3-Dysplasia vs. 4-Cancer
144	Prevotella	0.00044	4.94e-05	-7.13	3-Dysplasia: 16/22	4-Cancer: 7/9	0.3485	1.07	3-Dysplasia vs. 4-Cancer
145	Thalassospira	0.000975	0.00012	18.6	3-Dysplasia: 1/22	4-Cancer: 0/9	0.0152	NA	3-Dysplasia vs. 4-Cancer
146	Peptostreptococcus	0.00177	0.000239	-17.7	3-Dysplasia: 1/22	4-Cancer: 2/9	0.0455	4.89	3-Dysplasia vs. 4-Cancer
147	Fusobacterium	0.00312	0.000455	-4.66	3-Dysplasia: 21/22	4-Cancer: 9/9	0.4545	1.05	3-Dysplasia vs. 4-Cancer
148	Solobacterium	0.00442	0.000695	-16.2	3-Dysplasia: 2/22	4-Cancer: 3/9	0.0758	3.67	3-Dysplasia vs. 4-Cancer
