# Supplementary material for: Total RNA sequencing reveals gene expression and microbial alterations shared by oral pre-malignant lesions and cancer
Source: Hum Genomics. 2023 Aug 4;17:72. doi: 10.1186/s40246-023-00519-y (PMC10403884; doi:10.1186/s40246-023-00519-y)
Supplement: Supplementary file 6 — Additional file 6: Table ST5. MSEA results of microbe-set associations with genes. [file 40246_2023_519_MOESM6_ESM.xlsx]

## Sheet: msea_cancer_ctrl_up
term	oddsratio	pvalue	qvalue	zscore	combined_score	shared	n_shared
IFI16	29.6296	7.47421e-05	0.0135236	-8.54354	81.1761	['Campylobacter', 'Porphyromonas', 'Aggregatibacter', 'Fusobacterium']	4
IL15	5.44662	0.00491451	0.0721073	-7.98091	42.423	['Campylobacter', 'Shewanella', 'Aggregatibacter', 'Haemophilus', 'Porphyromonas']	5
IL2	5.10856	0.0135348	0.121663	-8.03376	34.5652	['Porphyromonas', 'Prevotella', 'Aggregatibacter', 'Neisseria']	4
CD86	5.05051	0.0004076	0.0209669	-4.26779	33.3111	['Veillonella', 'Campylobacter', 'Aggregatibacter', 'Fusobacterium', 'Peptostreptococcus', 'Prevotella', 'Haemophilus', 'Porphyromonas', 'Neisseria']	9
IL6	4.30663	0.000649206	0.0239204	-3.60105	26.4308	['Veillonella', 'Shewanella', 'Campylobacter', 'Aggregatibacter', 'Fusobacterium', 'Leptotrichia', 'Prevotella', 'Haemophilus', 'Porphyromonas', 'Neisseria']	10
UHRF2	24.6914	0.000121509	0.0135236	-2.92914	26.4077	['Campylobacter', 'Porphyromonas', 'Aggregatibacter', 'Fusobacterium']	4
CD70	18.5185	0.000272548	0.0166903	-3.1875	26.1621	['Porphyromonas', 'Haemophilus', 'Aggregatibacter', 'Fusobacterium']	4
CAMTA1	24.6914	0.000121509	0.0135236	-2.85795	25.7659	['Campylobacter', 'Porphyromonas', 'Aggregatibacter', 'Fusobacterium']	4
IL10	3.67034	0.0012231	0.0296774	-3.35608	22.5071	['Riemerella', 'Veillonella', 'Shewanella', 'Campylobacter', 'Aggregatibacter', 'Fusobacterium', 'Peptostreptococcus', 'Prevotella', 'Haemophilus', 'Porphyromonas', 'Neisseria']	11
CXCL11	7.71605	0.0013112	0.0301107	-3.07116	20.3827	['Campylobacter', 'Fusobacterium', 'Leptotrichia', 'Porphyromonas', 'Neisseria']	5
CCL20	5.63607	0.000883799	0.0277211	-2.87567	20.2196	['Campylobacter', 'Aggregatibacter', 'Fusobacterium', 'Leptotrichia', 'Prevotella', 'Haemophilus', 'Porphyromonas']	7
HBD	2.58398	0.133553	0.458037	-9.57927	19.2855	['Porphyromonas', 'Aggregatibacter', 'Fusobacterium']	3
CXCR4	5.78704	0.00391588	0.0614124	-3.29524	18.2646	['Campylobacter', 'Aggregatibacter', 'Haemophilus', 'Porphyromonas', 'Neisseria']	5
FCGR2B	22.2222	0.00111769	0.0290227	-2.6137	17.764	['Porphyromonas', 'Prevotella', 'Aggregatibacter']	3
GNS	4.2735	0.0459377	0.211741	-5.73529	17.6674	['Shewanella', 'Prevotella', 'Aggregatibacter']	3
CD5	9.25926	6.44819e-05	0.0135236	-1.72122	16.6083	['Campylobacter', 'Aggregatibacter', 'Fusobacterium', 'Peptostreptococcus', 'Haemophilus', 'Porphyromonas', 'Neisseria']	7
FOS	3.92157	0.00196091	0.038208	-2.62514	16.366	['Veillonella', 'Campylobacter', 'Aggregatibacter', 'Fusobacterium', 'Prevotella', 'Plesiomonas', 'Haemophilus', 'Porphyromonas', 'Neisseria']	9
CTNNB1	6.17284	0.0198846	0.136747	-4.1766	16.3631	['Neisseria', 'Porphyromonas', 'Fusobacterium']	3
IL18	5.46448	0.000245467	0.0157835	-1.95526	16.2528	['Veillonella', 'Shewanella', 'Campylobacter', 'Aggregatibacter', 'Fusobacterium', 'Prevotella', 'Haemophilus', 'Porphyromonas', 'Neisseria']	9
HLA-DQA1	5.29101	0.0704053	0.282941	-6.06103	16.0829	['Campylobacter', 'Haemophilus']	2
CCR9	14.8148	0.00052457	0.0217599	-2.12569	16.0552	['Porphyromonas', 'Haemophilus', 'Aggregatibacter', 'Neisseria']	4
CFH	6.73401	0.00584688	0.0783238	-3.08746	15.8752	['Campylobacter', 'Prevotella', 'Gemella', 'Neisseria']	4
TNFSF11	7.66284	0.000479795	0.0217599	-1.95586	14.947	['Aggregatibacter', 'Fusobacterium', 'Prevotella', 'Haemophilus', 'Porphyromonas', 'Neisseria']	6
IL4	4.62963	0.00895502	0.095968	-3.12194	14.7216	['Aggregatibacter', 'Prevotella', 'Haemophilus', 'Porphyromonas', 'Neisseria']	5
DNMT1	9.25926	0.00776425	0.0881475	-3.01571	14.651	['Haemophilus', 'Porphyromonas', 'Fusobacterium']	3
IDH1	5.29101	0.197612	0.504223	-8.99443	14.584	['Porphyromonas']	1
TREM1	7.71605	0.0013112	0.0301107	-2.17323	14.4233	['Aggregatibacter', 'Fusobacterium', 'Prevotella', 'Haemophilus', 'Porphyromonas']	5
CTLA4	5.69801	0.00973662	0.100978	-2.90202	13.4418	['Campylobacter', 'Porphyromonas', 'Aggregatibacter', 'Neisseria']	4
TYROBP	12.3457	0.0191259	0.135143	-3.36489	13.3139	['Campylobacter', 'Porphyromonas']	2
CXCL3	8.23045	0.0031516	0.0526358	-2.28792	13.1781	['Campylobacter', 'Porphyromonas', 'Aggregatibacter', 'Fusobacterium']	4
HMOX1	4.02576	0.0148079	0.121663	-3.04237	12.8163	['Fusobacterium', 'Prevotella', 'Haemophilus', 'Porphyromonas', 'Neisseria']	5
IL13	4.74834	0.00816382	0.0912929	-2.60751	12.537	['Aggregatibacter', 'Fusobacterium', 'Haemophilus', 'Porphyromonas', 'Neisseria']	5
WNT5A	9.87654	0.00179656	0.0359928	-1.98186	12.5291	['Porphyromonas', 'Prevotella', 'Aggregatibacter', 'Fusobacterium']	4
IL1RN	5.05051	0.0315192	0.168891	-3.61884	12.5109	['Neisseria', 'Prevotella', 'Fusobacterium']	3
FGF2	3.7037	0.0629793	0.261263	-4.42347	12.2307	['Porphyromonas', 'Haemophilus', 'Aggregatibacter']	3
FASLG	7.05467	0.00506817	0.0721073	-2.26566	11.9735	['Campylobacter', 'Porphyromonas', 'Haemophilus', 'Aggregatibacter']	4
TNFRSF11B	14.8148	2.3637e-05	0.0121387	-1.12068	11.9383	['Aggregatibacter', 'Fusobacterium', 'Prevotella', 'Haemophilus', 'Porphyromonas', 'Neisseria']	6
BEST2	18.5185	0.00163916	0.0339994	-1.83408	11.763	['Campylobacter', 'Dialister', 'Fusobacterium']	3
CD163	5.48697	0.0109152	0.108977	-2.56124	11.5707	['Prevotella', 'Haemophilus', 'Porphyromonas', 'Fusobacterium']	4
CTSL	6.17284	0.175301	0.48377	-6.61111	11.5116	['Fusobacterium']	1
DUSP1	8.23045	0.0354696	0.181008	-3.42198	11.4263	['Haemophilus', 'Aggregatibacter']	2
IFIH1	7.40741	0.152347	0.458037	-6.05306	11.3894	['Neisseria']	1
GAST	10.101	0.00635098	0.0800721	-2.24316	11.3485	['Peptostreptococcus', 'Prevotella', 'Dialister']	3
CCL25	14.8148	0.00052457	0.0217599	-1.49769	11.3119	['Porphyromonas', 'Haemophilus', 'Aggregatibacter', 'Neisseria']	4
AIM2	9.97151	4.34084e-05	0.0135236	-1.12482	11.2986	['Campylobacter', 'Aggregatibacter', 'Fusobacterium', 'Prevotella', 'Haemophilus', 'Porphyromonas', 'Neisseria']	7
HBB	6.17284	0.0198846	0.136747	-2.87948	11.2812	['Campylobacter', 'Haemophilus', 'Neisseria']	3
BPIFA2	14.8148	0.0146239	0.121663	-2.62209	11.0786	['Porphyromonas', 'Aggregatibacter']	2
IL33	9.25926	0.000651021	0.0239204	-1.50732	11.0592	['Campylobacter', 'Aggregatibacter', 'Fusobacterium', 'Prevotella', 'Porphyromonas']	5
HSF1	12.3457	0.0191259	0.135143	-2.78331	11.0128	['Shewanella', 'Fusobacterium']	2
STATH	21.164	0.000186259	0.0146609	-1.20996	10.3916	['Peptostreptococcus', 'Prevotella', 'Porphyromonas', 'Fusobacterium']	4
FICD	10.582	0.0241221	0.14986	-2.78587	10.3763	['Shewanella', 'Neisseria']	2
CASP3	3.11526	0.00742226	0.0881475	-2.09843	10.2892	['Campylobacter', 'Shewanella', 'Aggregatibacter', 'Fusobacterium', 'Peptostreptococcus', 'Prevotella', 'Haemophilus', 'Porphyromonas', 'Neisseria']	9
CSTA	12.3457	0.0191259	0.135143	-2.58056	10.2105	['Campylobacter', 'Haemophilus']	2
CD209	8.54701	0.00934647	0.0993352	-2.13821	9.99135	['Haemophilus', 'Porphyromonas', 'Neisseria']	3
TLR3	6.17284	0.000110542	0.0135236	-1.08581	9.89187	['Riemerella', 'Veillonella', 'Campylobacter', 'Fusobacterium', 'Peptostreptococcus', 'Prevotella', 'Haemophilus', 'Porphyromonas', 'Neisseria']	9
HLA-C	7.40741	0.152347	0.458037	-5.20451	9.79277	['Haemophilus']	1
HECA	4.11523	0.240377	0.551026	-6.84986	9.76479	['Campylobacter']	1
CXCL1	4.30663	0.0116369	0.113371	-2.12799	9.47717	['Campylobacter', 'Aggregatibacter', 'Fusobacterium', 'Haemophilus', 'Porphyromonas']	5
IL11	4.93827	0.0783126	0.30426	-3.7143	9.4605	['Porphyromonas', 'Aggregatibacter']	2
CD83	5.40123	0.00109976	0.0290227	-1.38753	9.45276	['Veillonella', 'Aggregatibacter', 'Fusobacterium', 'Prevotella', 'Haemophilus', 'Porphyromonas', 'Neisseria']	7
IL1B	5.02197	0.000811458	0.0274614	-1.29445	9.21222	['Campylobacter', 'Shewanella', 'Aggregatibacter', 'Fusobacterium', 'Prevotella', 'Haemophilus', 'Porphyromonas', 'Neisseria']	8
HSPD1	10.582	0.0241221	0.14986	-2.45025	9.12626	['Campylobacter', 'Neisseria']	2
CXCL10	5.29101	0.00122202	0.0296774	-1.3499	9.05409	['Veillonella', 'Campylobacter', 'Aggregatibacter', 'Fusobacterium', 'Haemophilus', 'Porphyromonas', 'Neisseria']	7
CD40	5.74713	0.000176776	0.0146609	-1.04522	9.03139	['Riemerella', 'Veillonella', 'Campylobacter', 'Aggregatibacter', 'Peptostreptococcus', 'Prevotella', 'Haemophilus', 'Porphyromonas', 'Neisseria']	9
APOA1	6.17284	0.00763156	0.0881475	-1.81294	8.83893	['Porphyromonas', 'Prevotella', 'Aggregatibacter', 'Fusobacterium']	4
IL7	9.25926	0.0295803	0.161188	-2.46879	8.69173	['Shewanella', 'Porphyromonas']	2
TNFSF13B	7.93651	0.011101	0.108977	-1.909	8.59187	['Campylobacter', 'Haemophilus', 'Neisseria']	3
CXCL16	7.40741	0.0417608	0.198221	-2.69979	8.57399	['Campylobacter', 'Porphyromonas']	2
HGS	2.55428	0.20738	0.527057	-5.41109	8.51274	['Shewanella', 'Neisseria']	2
CYP3A4	3.367	0.139651	0.458037	-4.32356	8.5114	['Haemophilus', 'Porphyromonas']	2
SPTB	7.93651	0.011101	0.108977	-1.86639	8.40011	['Campylobacter', 'Prevotella', 'Fusobacterium']	3
EGFR	4.89168	0.00181923	0.0359928	-1.33026	8.39304	['Campylobacter', 'Fusobacterium', 'Peptostreptococcus', 'Prevotella', 'Haemophilus', 'Porphyromonas', 'Neisseria']	7
CD44	3.44531	0.0424918	0.199432	-2.64685	8.35992	['Neisseria', 'Haemophilus', 'Porphyromonas', 'Fusobacterium']	4
HAMP	2.46914	0.146059	0.458037	-4.2523	8.18034	['Riemerella', 'Campylobacter', 'Neisseria']	3
GAPDH	2.38949	0.0623112	0.261263	-2.93572	8.14842	['Riemerella', 'Fusobacterium', 'Prevotella', 'Haemophilus', 'Porphyromonas', 'Neisseria']	6
CD27	7.79727	0.00372362	0.0598573	-1.45076	8.11417	['Campylobacter', 'Haemophilus', 'Porphyromonas', 'Neisseria']	4
DMBT1	6.73401	0.048426	0.216235	-2.60856	7.89799	['Aggregatibacter', 'Neisseria']	2
CCNB1	7.40741	0.0130306	0.120556	-1.78019	7.72683	['Porphyromonas', 'Aggregatibacter', 'Neisseria']	3
CTSK	7.40741	0.0417608	0.198221	-2.42566	7.70342	['Porphyromonas', 'Aggregatibacter']	2
CCL7	4.93827	0.0783126	0.30426	-2.98735	7.60891	['Haemophilus', 'Porphyromonas']	2
HDAC2	2.849	0.318974	0.651113	-6.60916	7.55192	['Haemophilus']	1
C4A	3.26797	0.0824211	0.31649	-2.98827	7.45847	['Porphyromonas', 'Aggregatibacter', 'Neisseria']	3
IKBKB	3.08642	0.15857	0.473133	-4.00237	7.37062	['Haemophilus', 'Porphyromonas']	2
CEACAM5	4.11523	0.04996	0.220029	-2.45451	7.35501	['Neisseria', 'Haemophilus', 'Fusobacterium']	3
BMI1	9.25926	0.00776425	0.0881475	-1.5048	7.31067	['Peptostreptococcus', 'Porphyromonas', 'Fusobacterium']	3
FGR	5.29101	0.197612	0.504223	-4.48945	7.27943	['Porphyromonas']	1
STAT1	4.62963	0.00456926	0.0699532	-1.34904	7.26918	['Campylobacter', 'Aggregatibacter', 'Fusobacterium', 'Prevotella', 'Haemophilus', 'Porphyromonas']	6
IRAK4	5.05051	0.0315192	0.168891	-2.07143	7.16126	['Haemophilus', 'Porphyromonas', 'Neisseria']	3
GIP	14.8148	0.0146239	0.121663	-1.67288	7.06808	['Prevotella', 'Porphyromonas']	2
MUC5B	10.2881	0.000434471	0.0214896	-0.905755	7.0118	['Veillonella', 'Fusobacterium', 'Prevotella', 'Haemophilus', 'Neisseria']	5
CPE	4.11523	0.240377	0.551026	-4.89318	6.97544	['Campylobacter']	1
CLPX	2.96296	0.0641614	0.26531	-2.50524	6.88027	['Campylobacter', 'Haemophilus', 'Porphyromonas', 'Neisseria']	4
HPX	7.40741	0.0417608	0.198221	-2.15123	6.83188	['Haemophilus', 'Neisseria']	2
GAPDHS	5.29101	0.0704053	0.282941	-2.57223	6.82538	['Porphyromonas', 'Fusobacterium']	2
CEACAM6	8.23045	0.0354696	0.181008	-1.96429	6.55891	['Haemophilus', 'Neisseria']	2
SNAI1	14.8148	0.0146239	0.121663	-1.54348	6.52134	['Porphyromonas', 'Fusobacterium']	2
IGFBP5	7.40741	0.152347	0.458037	-3.45956	6.50949	['Prevotella']	1
DCK	7.40741	0.152347	0.458037	-3.43085	6.45546	['Haemophilus']	1
ZEB1	10.582	0.0241221	0.14986	-1.71401	6.38404	['Porphyromonas', 'Fusobacterium']	2
CYBB	3.367	0.139651	0.458037	-3.23734	6.37306	['Porphyromonas', 'Fusobacterium']	2
CD1B	6.73401	0.048426	0.216235	-2.03457	6.16009	['Campylobacter', 'Porphyromonas']	2
DEFB1	4.48934	0.0198712	0.136747	-1.56685	6.13968	['Porphyromonas', 'Haemophilus', 'Aggregatibacter', 'Fusobacterium']	4
HCK	5.29101	0.0704053	0.282941	-2.2641	6.00775	['Haemophilus', 'Neisseria']	2
ACE	2.77778	0.0137929	0.121663	-1.3939	5.97091	['Veillonella', 'Campylobacter', 'Fusobacterium', 'Leptotrichia', 'Prevotella', 'Haemophilus', 'Gemella', 'Porphyromonas', 'Neisseria']	9
HLA-DQB1	10.582	0.00145345	0.0327919	-0.911242	5.95389	['Porphyromonas', 'Prevotella', 'Haemophilus', 'Aggregatibacter']	4
GJB2	7.40741	0.152347	0.458037	-3.09791	5.82901	['Haemophilus']	1
TERT	7.79727	0.00372362	0.0598573	-1.04134	5.82426	['Porphyromonas', 'Prevotella', 'Aggregatibacter', 'Fusobacterium']	4
CORT	11.1111	0.00510246	0.0721073	-1.10176	5.81512	['Prevotella', 'Porphyromonas', 'Fusobacterium']	3
EZH2	10.582	0.0241221	0.14986	-1.53053	5.70065	['Porphyromonas', 'Fusobacterium']	2
CREB1	8.7146	0.00264205	0.0465434	-0.952913	5.65668	['Campylobacter', 'Porphyromonas', 'Aggregatibacter', 'Neisseria']	4
VAV1	10.582	0.0241221	0.14986	-1.51286	5.63482	['Campylobacter', 'Neisseria']	2
CAV1	7.93651	0.011101	0.108977	-1.23903	5.57653	['Neisseria', 'Haemophilus', 'Fusobacterium']	3
TNFRSF1B	12.3457	0.0191259	0.135143	-1.39047	5.5017	['Neisseria', 'Fusobacterium']	2
CDKN1A	4.2735	0.0459377	0.211741	-1.77395	5.46459	['Porphyromonas', 'Aggregatibacter', 'Neisseria']	3
CCR1	5.84795	0.0225267	0.14986	-1.4253	5.40622	['Campylobacter', 'Porphyromonas', 'Aggregatibacter']	3
TRAF6	4.004	0.0277373	0.161188	-1.50501	5.39541	['Porphyromonas', 'Haemophilus', 'Aggregatibacter', 'Neisseria']	4
C3	5.14403	0.0060789	0.07977	-1.05707	5.39414	['Campylobacter', 'Shewanella', 'Haemophilus', 'Porphyromonas', 'Neisseria']	5
C5AR1	9.25926	0.0295803	0.161188	-1.52992	5.38631	['Porphyromonas', 'Neisseria']	2
BACE1	4.93827	0.0783126	0.30426	-2.09339	5.33195	['Porphyromonas', 'Neisseria']	2
BAK1	4.62963	0.0864728	0.327071	-2.17703	5.3292	['Neisseria', 'Fusobacterium']	2
BIRC3	14.8148	0.00052457	0.0217599	-0.683158	5.15985	['Campylobacter', 'Neisseria', 'Porphyromonas', 'Fusobacterium']	4
GALE	4.40917	0.0106902	0.108977	-1.12763	5.11767	['Veillonella', 'Campylobacter', 'Haemophilus', 'Porphyromonas', 'Neisseria']	5
MMP9	5.76132	0.000789038	0.0274244	-0.708423	5.06147	['Veillonella', 'Aggregatibacter', 'Fusobacterium', 'Prevotella', 'Haemophilus', 'Porphyromonas', 'Neisseria']	7
TLR2	3.08642	0.00781401	0.0881475	-1.03587	5.02585	['Veillonella', 'Campylobacter', 'Aggregatibacter', 'Fusobacterium', 'Peptostreptococcus', 'Prevotella', 'Haemophilus', 'Porphyromonas', 'Neisseria']	9
FUS	4.11523	0.04996	0.220029	-1.67095	5.00705	['Prevotella', 'Porphyromonas', 'Fusobacterium']	3
SOD2	6.73401	0.048426	0.216235	-1.65192	5.00155	['Porphyromonas', 'Fusobacterium']	2
LBP	4.02576	0.0148079	0.121663	-1.18514	4.99251	['Campylobacter', 'Aggregatibacter', 'Haemophilus', 'Porphyromonas', 'Neisseria']	5
CLDN1	5.29101	0.197612	0.504223	-3.01647	4.89107	['Prevotella']	1
ATG5	5.29101	0.0121806	0.116031	-1.10893	4.88807	['Porphyromonas', 'Haemophilus', 'Aggregatibacter', 'Fusobacterium']	4
CXCL8	6.58436	0.000166325	0.0146609	-0.560444	4.87674	['Veillonella', 'Campylobacter', 'Aggregatibacter', 'Fusobacterium', 'Prevotella', 'Haemophilus', 'Porphyromonas', 'Neisseria']	8
CSPG4	7.40741	0.152347	0.458037	-2.58007	4.85465	['Peptostreptococcus']	1
FMR1	7.40741	0.152347	0.458037	-2.5687	4.83324	['Haemophilus']	1
ADK	4.83092	0.0348678	0.181008	-1.38295	4.64143	['Haemophilus', 'Aggregatibacter', 'Neisseria']	3
CXCL14	4.11523	0.240377	0.551026	-3.22864	4.60258	['Porphyromonas']	1
CCR3	5.55556	0.0253472	0.155221	-1.24188	4.56402	['Porphyromonas', 'Haemophilus', 'Aggregatibacter']	3
SLPI	6.64767	0.000374266	0.0209264	-0.573377	4.52426	['Aggregatibacter', 'Fusobacterium', 'Peptostreptococcus', 'Prevotella', 'Haemophilus', 'Porphyromonas', 'Neisseria']	7
FBXO38	24.6914	0.000121509	0.0135236	-0.496627	4.47736	['Campylobacter', 'Porphyromonas', 'Aggregatibacter', 'Fusobacterium']	4
DLD	6.17284	0.175301	0.48377	-2.52488	4.39646	['Shewanella']	1
HSPA1A	8.23045	0.0354696	0.181008	-1.30196	4.34736	['Porphyromonas', 'Fusobacterium']	2
IGF1	5.29101	0.197612	0.504223	-2.66346	4.31867	['Porphyromonas']	1
HLA-G	4.11523	0.240377	0.551026	-3.024	4.31085	['Haemophilus']	1
IRF1	3.7037	0.121243	0.422543	-2.00599	4.23256	['Porphyromonas', 'Fusobacterium']	2
GP6	1.80668	0.326666	0.665758	-3.78064	4.22984	['Campylobacter', 'Neisseria']	2
H2AFX	4.62963	0.219298	0.531105	-2.78352	4.2235	['Haemophilus']	1
UCP2	5.29101	0.197612	0.504223	-2.52841	4.0997	['Porphyromonas']	1
ELAC2	7.40741	0.152347	0.458037	-2.17497	4.09241	['Neisseria']	1
EEA1	3.367	0.139651	0.458037	-2.04875	4.03318	['Campylobacter', 'Porphyromonas']	2
JUND	12.3457	0.0191259	0.135143	-1.01388	4.01165	['Porphyromonas', 'Aggregatibacter']	2
HLA-A	6.17284	0.0554385	0.236857	-1.37034	3.96367	['Haemophilus', 'Porphyromonas']	2
CCR7	5.14403	0.0060789	0.07977	-0.768717	3.92271	['Campylobacter', 'Aggregatibacter', 'Haemophilus', 'Porphyromonas', 'Neisseria']	5
CLDN4	7.40741	0.0417608	0.198221	-1.23296	3.91562	['Campylobacter', 'Prevotella']	2
TIMP1	5.05051	0.0315192	0.168891	-1.12544	3.89083	['Porphyromonas', 'Aggregatibacter', 'Neisseria']	3
HPR	2.26757	0.172051	0.48377	-2.20974	3.88907	['Neisseria', 'Aggregatibacter', 'Fusobacterium']	3
NANP	12.3457	0.000216608	0.0146609	-0.459265	3.87501	['Aggregatibacter', 'Fusobacterium', 'Haemophilus', 'Porphyromonas', 'Neisseria']	5
INVS	4.11523	0.240377	0.551026	-2.71338	3.86805	['Neisseria']	1
CDC25C	5.29101	0.197612	0.504223	-2.35832	3.8239	['Porphyromonas']	1
TLR4	2.60824	0.0202558	0.138558	-0.974667	3.80053	['Riemerella', 'Veillonella', 'Campylobacter', 'Aggregatibacter', 'Fusobacterium', 'Peptostreptococcus', 'Prevotella', 'Haemophilus', 'Porphyromonas', 'Neisseria']	10
GALP	2.92398	0.104001	0.372551	-1.66094	3.7593	['Campylobacter', 'Haemophilus', 'Neisseria']	3
APAF1	4.62963	0.0864728	0.327071	-1.53209	3.75045	['Peptostreptococcus', 'Porphyromonas']	2
SPP1	6.94444	0.0151369	0.121663	-0.889473	3.72744	['Porphyromonas', 'Haemophilus', 'Aggregatibacter']	3
EP300	7.40741	0.152347	0.458037	-1.97087	3.70838	['Aggregatibacter']	1
BMX	4.11523	0.240377	0.551026	-2.59871	3.70458	['Haemophilus']	1
FABP4	2.6455	0.337275	0.674549	-3.40827	3.7043	['Prevotella']	1
CYP2D6	2.849	0.318974	0.651113	-3.21695	3.67583	['Haemophilus']	1
CSF3	4.11523	0.240377	0.551026	-2.55322	3.63972	['Porphyromonas']	1
FGF7	4.11523	0.240377	0.551026	-2.52714	3.60255	['Porphyromonas']	1
SOCS3	3.26797	0.0824211	0.31649	-1.43671	3.5859	['Campylobacter', 'Porphyromonas', 'Aggregatibacter']	3
GALC	4.62963	0.219298	0.531105	-2.36206	3.58402	['Campylobacter']	1
ZYX	3.367	0.280787	0.608924	-2.78958	3.5432	['Haemophilus']	1
LTA	10.582	0.0241221	0.14986	-0.950677	3.54092	['Porphyromonas', 'Aggregatibacter']	2
ERAS	2.849	0.177884	0.48776	-2.05075	3.54087	['Haemophilus', 'Neisseria']	2
TOP2A	3.52734	0.130376	0.449499	-1.73304	3.53078	['Aggregatibacter', 'Neisseria']	2
GNAS	10.582	0.0241221	0.14986	-0.941183	3.50555	['Prevotella', 'Neisseria']	2
VASP	4.11523	0.10347	0.372551	-1.49775	3.3976	['Porphyromonas', 'Aggregatibacter']	2
MYD88	3.18598	0.00955567	0.100726	-0.716396	3.33169	['Campylobacter', 'Aggregatibacter', 'Fusobacterium', 'Peptostreptococcus', 'Prevotella', 'Haemophilus', 'Porphyromonas', 'Neisseria']	8
UPRT	6.17284	0.175301	0.48377	-1.91313	3.33125	['Haemophilus']	1
AGPS	4.004	0.0277373	0.161188	-0.924168	3.31312	['Porphyromonas', 'Veillonella', 'Prevotella', 'Campylobacter']	4
SOCS1	4.2735	0.0459377	0.211741	-1.05856	3.26087	['Prevotella', 'Porphyromonas', 'Fusobacterium']	3
GATA3	4.2735	0.0459377	0.211741	-1.05417	3.24735	['Porphyromonas', 'Haemophilus', 'Aggregatibacter']	3
XRCC1	6.17284	0.175301	0.48377	-1.85117	3.22335	['Aggregatibacter']	1
FAU	4.62963	0.219298	0.531105	-2.11498	3.20911	['Fusobacterium']	1
PCSK9	18.5185	0.00163916	0.0339994	-0.499191	3.2016	['Campylobacter', 'Porphyromonas', 'Neisseria']	3
MAP3K8	12.3457	0.0191259	0.135143	-0.804815	3.18442	['Haemophilus', 'Porphyromonas']	2
EPX	7.40741	0.152347	0.458037	-1.68911	3.17822	['Haemophilus']	1
VIM	2.41546	0.152442	0.458037	-1.68721	3.17361	['Shewanella', 'Haemophilus', 'Porphyromonas']	3
NFKB1	7.40741	0.0130306	0.120556	-0.725632	3.14958	['Porphyromonas', 'Prevotella', 'Aggregatibacter']	3
FFAR2	4.11523	0.240377	0.551026	-2.18901	3.12053	['Aggregatibacter']	1
CDK6	4.11523	0.240377	0.551026	-2.16891	3.09187	['Aggregatibacter']	1
ALDH2	6.17284	0.0554385	0.236857	-1.06878	3.09142	['Prevotella', 'Fusobacterium']	2
BMP2	4.11523	0.10347	0.372551	-1.35848	3.08167	['Porphyromonas', 'Aggregatibacter']	2
TTN	3.367	0.280787	0.608924	-2.40187	3.05076	['Prevotella']	1
SREBF1	3.22061	0.149054	0.458037	-1.59906	3.04372	['Prevotella', 'Porphyromonas']	2
TGFB2	5.29101	0.0704053	0.282941	-1.143	3.03293	['Campylobacter', 'Porphyromonas']	2
TBX21	4.2735	0.0459377	0.211741	-0.981954	3.02488	['Porphyromonas', 'Haemophilus', 'Aggregatibacter']	3
MALT1	9.25926	0.0295803	0.161188	-0.855358	3.01141	['Campylobacter', 'Neisseria']	2
NOX1	6.73401	0.00584688	0.0783238	-0.578336	2.97371	['Campylobacter', 'Haemophilus', 'Porphyromonas', 'Fusobacterium']	4
POMC	4.004	0.0277373	0.161188	-0.823611	2.95263	['Neisseria', 'Prevotella', 'Porphyromonas', 'Fusobacterium']	4
PLG	4.62963	0.0383887	0.19513	-0.904614	2.94903	['Prevotella', 'Porphyromonas', 'Fusobacterium']	3
ARG1	4.62963	0.219298	0.531105	-1.93815	2.94081	['Porphyromonas']	1
SYK	2.92398	0.104001	0.372551	-1.29543	2.93201	['Haemophilus', 'Porphyromonas', 'Neisseria']	3
ALPK1	7.40741	0.152347	0.458037	-1.54592	2.90879	['Neisseria']	1
TLR7	4.004	0.0277373	0.161188	-0.797674	2.85964	['Riemerella', 'Haemophilus', 'Porphyromonas', 'Neisseria']	4
FUT2	3.367	0.139651	0.458037	-1.43997	2.83474	['Prevotella', 'Haemophilus']	2
ZAP70	5.29101	0.197612	0.504223	-1.73602	2.81488	['Neisseria']	1
DDIT3	4.62963	0.219298	0.531105	-1.84622	2.80131	['Haemophilus']	1
APP	2.6455	0.0863667	0.327071	-1.11889	2.74033	['Prevotella', 'Haemophilus', 'Porphyromonas', 'Neisseria']	4
ST6GAL1	14.8148	0.0146239	0.121663	-0.63984	2.70339	['Campylobacter', 'Neisseria']	2
VAMP2	4.11523	0.240377	0.551026	-1.88961	2.69373	['Porphyromonas']	1
CFB	1.87529	0.283253	0.613238	-2.13421	2.69213	['Campylobacter', 'Shewanella', 'Prevotella', 'Porphyromonas']	4
ST20	2.849	0.318974	0.651113	-2.3291	2.66133	['Campylobacter']	1
ALB	3.52734	0.130376	0.449499	-1.30518	2.6591	['Prevotella', 'Porphyromonas']	2
ANXA1	5.29101	0.197612	0.504223	-1.63636	2.65327	['Porphyromonas']	1
BGN	3.08642	0.30015	0.630708	-2.19723	2.64431	['Porphyromonas']	1
PDCD1LG2	22.2222	0.00111769	0.0290227	-0.384426	2.61275	['Haemophilus', 'Porphyromonas', 'Fusobacterium']	3
FAS	4.2328	0.0236094	0.14986	-0.690682	2.58737	['Porphyromonas', 'Haemophilus', 'Aggregatibacter', 'Neisseria']	4
CDX2	4.11523	0.240377	0.551026	-1.81314	2.58471	['Prevotella']	1
PRDM1	14.8148	0.0146239	0.121663	-0.609335	2.5745	['Haemophilus', 'Porphyromonas']	2
TF	4.44444	0.0420796	0.198221	-0.808429	2.56126	['Prevotella', 'Haemophilus', 'Neisseria']	3
CD33	6.17284	0.0554385	0.236857	-0.874458	2.52935	['Campylobacter', 'Porphyromonas']	2
ADAM10	3.89864	0.112269	0.394474	-1.15022	2.51537	['Porphyromonas', 'Neisseria']	2
CHUK	4.11523	0.240377	0.551026	-1.7565	2.50397	['Haemophilus']	1
IL17F	4.93827	0.0783126	0.30426	-0.97836	2.49193	['Prevotella', 'Porphyromonas']	2
ERBB2	4.44444	0.0420796	0.198221	-0.775733	2.45767	['Peptostreptococcus', 'Haemophilus', 'Neisseria']	3
STAT6	3.22061	0.149054	0.458037	-1.25941	2.39722	['Prevotella', 'Porphyromonas']	2
NCAM1	12.3457	0.0191259	0.135143	-0.604691	2.39259	['Porphyromonas', 'Neisseria']	2
HIF1A	1.76367	0.451917	0.822017	-2.97473	2.36269	['Campylobacter']	1
FCGR2A	9.25926	0.0295803	0.161188	-0.666518	2.34658	['Haemophilus', 'Aggregatibacter']	2
TSLP	1.94932	0.421429	0.779795	-2.71247	2.34386	['Neisseria']	1
ERBB4	7.40741	0.152347	0.458037	-1.23095	2.31615	['Neisseria']	1
ID1	4.11523	0.240377	0.551026	-1.61512	2.30243	['Fusobacterium']	1
XIAP	3.22061	0.149054	0.458037	-1.20484	2.29335	['Porphyromonas', 'Neisseria']	2
GFAP	1.6835	0.466533	0.842642	-2.98249	2.27393	['Porphyromonas']	1
ASPA	5.69801	0.062773	0.261263	-0.814919	2.25588	['Campylobacter', 'Neisseria']	2
B2M	2.849	0.318974	0.651113	-1.97122	2.2524	['Haemophilus']	1
IL17C	6.17284	0.175301	0.48377	-1.28577	2.23886	['Haemophilus']	1
TNFSF15	3.08642	0.30015	0.630708	-1.84482	2.22019	['Campylobacter']	1
DCN	3.367	0.280787	0.608924	-1.72056	2.18539	['Porphyromonas']	1
NOTCH2	10.582	0.0241221	0.14986	-0.584051	2.17537	['Porphyromonas', 'Aggregatibacter']	2
CD52	2.849	0.318974	0.651113	-1.89475	2.16503	['Haemophilus']	1
SLC39A4	7.40741	0.152347	0.458037	-1.14117	2.14722	['Shewanella']	1
PADI4	14.8148	0.0146239	0.121663	-0.494761	2.09041	['Haemophilus', 'Porphyromonas']	2
MSTN	8.23045	0.0354696	0.181008	-0.608411	2.03153	['Shewanella', 'Fusobacterium']	2
FFAR3	7.40741	0.152347	0.458037	-1.0609	1.99618	['Fusobacterium']	1
EGR1	1.6835	0.466533	0.842642	-2.55256	1.94614	['Porphyromonas']	1
ABCG1	4.62963	0.219298	0.531105	-1.28214	1.94543	['Porphyromonas']	1
VWF	5.92593	0.00864282	0.0949972	-0.409083	1.94357	['Porphyromonas', 'Haemophilus', 'Aggregatibacter', 'Neisseria']	4
SP7	1.27714	0.558171	0.987356	-3.33167	1.94267	['Porphyromonas']	1
GRB2	3.08642	0.30015	0.630708	-1.59544	1.92007	['Neisseria']	1
GAL	9.25926	0.0295803	0.161188	-0.536257	1.88797	['Porphyromonas', 'Fusobacterium']	2
DPT	2.17865	0.38918	0.74146	-1.98657	1.87475	['Haemophilus']	1
CD1D	3.83142	0.0584844	0.249043	-0.654894	1.85924	['Campylobacter', 'Prevotella', 'Porphyromonas']	3
MAF	5.29101	0.0704053	0.282941	-0.688927	1.82806	['Haemophilus', 'Neisseria']	2
LAMP2	5.29101	0.197612	0.504223	-1.1255	1.82494	['Neisseria']	1
WNT3A	4.62963	0.219298	0.531105	-1.19881	1.81899	['Porphyromonas']	1
EREG	4.11523	0.240377	0.551026	-1.27266	1.81423	['Prevotella']	1
IFIT1	6.17284	0.175301	0.48377	-1.02573	1.78606	['Neisseria']	1
PLA2G4A	5.29101	0.0704053	0.282941	-0.671404	1.78156	['Prevotella', 'Porphyromonas']	2
GML	1.54321	0.494566	0.88581	-2.48712	1.75112	['Haemophilus']	1
NAGK	4.3573	0.0948653	0.349561	-0.741066	1.74543	['Shewanella', 'Neisseria']	2
BMP4	1.94932	0.421429	0.779795	-2.01266	1.73915	['Porphyromonas']	1
POSTN	7.40741	0.152347	0.458037	-0.923769	1.73816	['Porphyromonas']	1
IRF3	4.11523	0.04996	0.220029	-0.578642	1.73392	['Haemophilus', 'Porphyromonas', 'Neisseria']	3
ARSH	2.05761	0.405531	0.761332	-1.90253	1.71714	['Shewanella']	1
NRL	8.23045	0.0354696	0.181008	-0.505181	1.68684	['Campylobacter', 'Neisseria']	2
TIMP2	4.11523	0.240377	0.551026	-1.13926	1.62406	['Porphyromonas']	1
FPR2	3.367	0.280787	0.608924	-1.27318	1.61714	['Neisseria']	1
GALM	4.11523	0.240377	0.551026	-1.11441	1.58864	['Neisseria']	1
MCAT	6.17284	0.175301	0.48377	-0.91204	1.58809	['Haemophilus']	1
IL17RA	2.46914	0.355066	0.699257	-1.52933	1.58355	['Aggregatibacter']	1
STAT4	2.849	0.318974	0.651113	-1.376	1.57227	['Porphyromonas']	1
IVL	7.40741	0.152347	0.458037	-0.834427	1.57005	['Porphyromonas']	1
PSEN1	7.40741	0.152347	0.458037	-0.824388	1.55116	['Porphyromonas']	1
ATG7	3.08642	0.30015	0.630708	-1.26544	1.52292	['Haemophilus']	1
PFN3	12.3457	0.0191259	0.135143	-0.367827	1.45538	['Veillonella', 'Fusobacterium']	2
CD1C	3.367	0.280787	0.608924	-1.14418	1.45329	['Campylobacter']	1
HDC	1.85185	0.436887	0.799198	-1.75474	1.45306	['Prevotella']	1
CD2	3.367	0.0773495	0.30426	-0.556469	1.42424	['Porphyromonas', 'Prevotella', 'Aggregatibacter']	3
VCL	2.31481	0.372363	0.721173	-1.43841	1.42099	['Campylobacter']	1
DSE	2.31481	0.372363	0.721173	-1.42506	1.4078	['Neisseria']	1
GADD45B	7.40741	0.152347	0.458037	-0.747806	1.40707	['Fusobacterium']	1
MAPK3	6.17284	0.175301	0.48377	-0.807095	1.40535	['Porphyromonas']	1
CTSD	7.40741	0.152347	0.458037	-0.735561	1.38403	['Porphyromonas']	1
KEAP1	3.08642	0.30015	0.630708	-1.14719	1.38061	['Haemophilus']	1
PPID	7.40741	0.152347	0.458037	-0.733307	1.37979	['Campylobacter']	1
DAPK1	7.40741	0.152347	0.458037	-0.70206	1.32099	['Porphyromonas']	1
NTS	4.93827	0.0783126	0.30426	-0.514874	1.31141	['Campylobacter', 'Porphyromonas']	2
C5	12.3457	0.0191259	0.135143	-0.329713	1.30458	['Porphyromonas', 'Neisseria']	2
ANGPTL4	3.367	0.280787	0.608924	-1.01712	1.2919	['Prevotella']	1
PF4	5.84795	0.0225267	0.14986	-0.338637	1.28447	['Porphyromonas', 'Aggregatibacter', 'Neisseria']	3
ARF6	2.849	0.318974	0.651113	-1.11581	1.27497	['Neisseria']	1
FOXP3	3.1746	0.0217422	0.147939	-0.33289	1.27447	['Aggregatibacter', 'Fusobacterium', 'Prevotella', 'Haemophilus', 'Porphyromonas', 'Neisseria']	6
RNASE7	7.40741	0.0417608	0.198221	-0.397334	1.26185	['Haemophilus', 'Aggregatibacter']	2
CASP4	4.3573	0.0948653	0.349561	-0.524917	1.23633	['Porphyromonas', 'Neisseria']	2
PCK1	6.17284	0.175301	0.48377	-0.709012	1.23457	['Porphyromonas']	1
SYP	2.31481	0.372363	0.721173	-1.2401	1.22508	['Neisseria']	1
AKT1	4.44444	0.0420796	0.198221	-0.3862	1.22355	['Campylobacter', 'Haemophilus', 'Porphyromonas']	3
SMAD4	2.46914	0.355066	0.699257	-1.16977	1.21124	['Neisseria']	1
CCL19	2.849	0.177884	0.48776	-0.700234	1.20904	['Porphyromonas', 'Aggregatibacter']	2
PPARA	3.7037	0.260868	0.583437	-0.886188	1.19081	['Fusobacterium']	1
TG	4.11523	0.240377	0.551026	-0.824176	1.1749	['Porphyromonas']	1
AGA	1.85185	0.436887	0.799198	-1.41154	1.16887	['Shewanella']	1
ABCA1	2.31481	0.372363	0.721173	-1.16677	1.15264	['Porphyromonas']	1
MUC16	3.367	0.280787	0.608924	-0.90098	1.14439	['Neisseria']	1
LPIN1	7.40741	0.152347	0.458037	-0.603317	1.1352	['Prevotella']	1
IRF5	3.7037	0.260868	0.583437	-0.843767	1.1338	['Porphyromonas']	1
CXCL5	2.74348	0.187658	0.504223	-0.673313	1.12654	['Haemophilus', 'Porphyromonas']	2
EIF5B	2.6455	0.337275	0.674549	-1.02833	1.11765	['Haemophilus']	1
LDLR	2.05761	0.405531	0.761332	-1.20265	1.08546	['Porphyromonas']	1
ISG15	2.46914	0.355066	0.699257	-1.04479	1.08183	['Haemophilus']	1
DNMT3A	15.873	0.00228959	0.042063	-0.175973	1.06981	['Haemophilus', 'Porphyromonas', 'Fusobacterium']	3
SIRT1	5.29101	0.0121806	0.116031	-0.242658	1.06961	['Veillonella', 'Haemophilus', 'Porphyromonas', 'Fusobacterium']	4
VDR	1.54321	0.494566	0.88581	-1.51011	1.06323	['Porphyromonas']	1
TFPI	2.46914	0.355066	0.699257	-1.01237	1.04826	['Fusobacterium']	1
APEX1	2.849	0.318974	0.651113	-0.905425	1.03458	['Campylobacter']	1
APOB	2.849	0.177884	0.48776	-0.594367	1.02625	['Porphyromonas', 'Fusobacterium']	2
PROCR	3.7037	0.260868	0.583437	-0.752202	1.01076	['Neisseria']	1
MSH6	7.40741	0.152347	0.458037	-0.531316	0.999721	['Fusobacterium']	1
FGFR1	5.29101	0.197612	0.504223	-0.614271	0.996011	['Porphyromonas']	1
SMAD2	1.27714	0.558171	0.987356	-1.70308	0.993052	['Aggregatibacter']	1
COPA	2.13675	0.192264	0.504223	-0.596286	0.983207	['Campylobacter', 'Shewanella', 'Neisseria']	3
IPP	1.82149	0.414426	0.776898	-1.07173	0.944044	['Shewanella', 'Haemophilus', 'Neisseria']	3
CARS	2.849	0.318974	0.651113	-0.825474	0.943222	['Peptostreptococcus']	1
HPN	3.08642	0.30015	0.630708	-0.783356	0.942747	['Campylobacter']	1
CD79A	4.11523	0.240377	0.551026	-0.658036	0.93806	['Campylobacter']	1
CCL1	2.6455	0.337275	0.674549	-0.853515	0.927649	['Aggregatibacter']	1
FADD	2.17865	0.257223	0.583437	-0.679746	0.922969	['Haemophilus', 'Porphyromonas']	2
PAX5	7.40741	0.152347	0.458037	-0.483685	0.910099	['Campylobacter']	1
TBK1	2.17865	0.38918	0.74146	-0.923309	0.871339	['Haemophilus']	1
S100A4	7.40741	0.152347	0.458037	-0.454245	0.854705	['Haemophilus']	1
MBP	2.17865	0.38918	0.74146	-0.892661	0.842416	['Shewanella']	1
JAK1	4.11523	0.240377	0.551026	-0.5883	0.838648	['Porphyromonas']	1
MTAP	3.08642	0.30015	0.630708	-0.658622	0.792632	['Neisseria']	1
DHFR	1.61031	0.480745	0.86588	-1.07669	0.788584	['Porphyromonas']	1
SDC1	4.3573	0.0948653	0.349561	-0.333138	0.78464	['Porphyromonas', 'Neisseria']	2
NANOG	5.29101	0.197612	0.504223	-0.470953	0.763628	['Fusobacterium']	1
TBP	1.6835	0.429795	0.794132	-0.895545	0.756241	['Haemophilus', 'Aggregatibacter', 'Neisseria']	3
GDF15	5.29101	0.197612	0.504223	-0.462281	0.749567	['Aggregatibacter']	1
CEACAM8	18.5185	0.00163916	0.0339994	-0.114998	0.737551	['Neisseria', 'Aggregatibacter', 'Fusobacterium']	3
CFTR	4.62963	0.00895502	0.095968	-0.155446	0.73301	['Campylobacter', 'Fusobacterium', 'Prevotella', 'Haemophilus', 'Porphyromonas']	5
NOX4	3.08642	0.30015	0.630708	-0.607837	0.731514	['Porphyromonas']	1
RSAD2	7.40741	0.152347	0.458037	-0.386677	0.727569	['Haemophilus']	1
PAK4	5.29101	0.197612	0.504223	-0.446645	0.724213	['Haemophilus']	1
PGM1	6.17284	0.175301	0.48377	-0.406753	0.708259	['Haemophilus']	1
MLKL	3.08642	0.30015	0.630708	-0.57867	0.696413	['Porphyromonas']	1
CX3CL1	2.849	0.318974	0.651113	-0.590459	0.674684	['Porphyromonas']	1
MAPK1	4.11523	0.240377	0.551026	-0.469898	0.66986	['Riemerella']	1
ENO1	4.62963	0.219298	0.531105	-0.441234	0.669495	['Porphyromonas']	1
RPSA	6.17284	0.175301	0.48377	-0.383793	0.66828	['Neisseria']	1
NAGA	2.05761	0.405531	0.761332	-0.736847	0.665047	['Neisseria']	1
CST3	18.5185	0.00163916	0.0339994	-0.103433	0.663377	['Porphyromonas', 'Aggregatibacter', 'Neisseria']	3
SELE	7.40741	0.152347	0.458037	-0.349416	0.65746	['Porphyromonas']	1
PI3	3.08642	0.15857	0.473133	-0.356895	0.657244	['Haemophilus', 'Porphyromonas']	2
NOTCH1	2.31481	0.372363	0.721173	-0.636283	0.628575	['Porphyromonas']	1
RIPK2	7.40741	0.0417608	0.198221	-0.197412	0.62694	['Haemophilus', 'Porphyromonas']	2
SERPINE1	8.41751	0.000938929	0.0280805	-0.0882527	0.615189	['Veillonella', 'Aggregatibacter', 'Prevotella', 'Porphyromonas', 'Neisseria']	5
S100A7	3.7037	0.260868	0.583437	-0.457454	0.614699	['Haemophilus']	1
DUOX2	3.7037	0.260868	0.583437	-0.457324	0.614524	['Campylobacter']	1
NAGS	1.76367	0.451917	0.822017	-0.739969	0.587725	['Neisseria']	1
PFAS	5.29101	0.197612	0.504223	-0.361338	0.585892	['Shewanella']	1
CEBPB	9.25926	0.0295803	0.161188	-0.166362	0.585701	['Haemophilus', 'Porphyromonas']	2
RPS5	7.40741	0.152347	0.458037	-0.291575	0.548626	['Neisseria']	1
PIGA	4.11523	0.240377	0.551026	-0.364599	0.519752	['Neisseria']	1
FASN	5.29101	0.197612	0.504223	-0.318224	0.515985	['Porphyromonas']	1
C1S	3.89864	0.112269	0.394474	-0.230051	0.50309	['Porphyromonas', 'Neisseria']	2
CD9	4.11523	0.240377	0.551026	-0.346587	0.494075	['Neisseria']	1
NGF	1.54321	0.494566	0.88581	-0.697053	0.490778	['Campylobacter']	1
NPY	2.17865	0.38918	0.74146	-0.518451	0.489269	['Haemophilus']	1
ELAVL1	7.40741	0.152347	0.458037	-0.259849	0.488931	['Prevotella']	1
SFTPA2	7.40741	0.152347	0.458037	-0.257303	0.484139	['Neisseria']	1
RIPK1	2.849	0.318974	0.651113	-0.421589	0.481726	['Porphyromonas']	1
ERBB3	4.11523	0.240377	0.551026	-0.330073	0.470534	['Neisseria']	1
CTNS	8.23045	0.0354696	0.181008	-0.1405	0.469142	['Prevotella', 'Porphyromonas']	2
PDF	2.46914	0.355066	0.699257	-0.428876	0.44408	['Haemophilus']	1
IL1A	2.6455	0.337275	0.674549	-0.393416	0.427587	['Fusobacterium']	1
EIF4E	7.40741	0.152347	0.458037	-0.21646	0.407289	['Porphyromonas']	1
CX3CR1	2.05761	0.405531	0.761332	-0.439044	0.396263	['Porphyromonas']	1
CDK4	5.55556	0.0253472	0.155221	-0.100709	0.370115	['Porphyromonas', 'Aggregatibacter', 'Fusobacterium']	3
SLC26A3	5.29101	0.197612	0.504223	-0.225168	0.365099	['Fusobacterium']	1
RCAN1	7.40741	0.152347	0.458037	-0.183789	0.345816	['Porphyromonas']	1
IDO1	3.367	0.280787	0.608924	-0.270067	0.343028	['Porphyromonas']	1
FLT3	2.6455	0.337275	0.674549	-0.315154	0.342528	['Porphyromonas']	1
ADIPOQ	5.84795	0.0225267	0.14986	-0.0883727	0.335202	['Porphyromonas', 'Prevotella', 'Aggregatibacter']	3
MME	1.37174	0.533786	0.948134	-0.492775	0.309344	['Neisseria']	1
SDHA	1.61031	0.374966	0.725122	-0.310978	0.305045	['Shewanella', 'Neisseria']	2
SLC11A1	3.52734	0.130376	0.449499	-0.149366	0.304308	['Campylobacter', 'Haemophilus']	2
ABCB1	1.6835	0.466533	0.842642	-0.373155	0.284503	['Haemophilus']	1
OCM	1.19474	0.581237	1	-0.507345	0.275284	['Shewanella']	1
FOXO3	4.3573	0.0948653	0.349561	-0.116475	0.274333	['Prevotella', 'Porphyromonas']	2
CD81	4.62963	0.219298	0.531105	-0.18069	0.274166	['Neisseria']	1
APOE	3.367	0.0275394	0.161188	-0.0741994	0.266534	['Aggregatibacter', 'Fusobacterium', 'Haemophilus', 'Porphyromonas', 'Neisseria']	5
SLC15A1	6.17284	0.175301	0.48377	-0.151421	0.263662	['Shewanella']	1
SAA1	4.11523	0.240377	0.551026	-0.184172	0.262545	['Haemophilus']	1
HDAC1	1.37174	0.533786	0.948134	-0.414284	0.260071	['Porphyromonas']	1
IRAK3	6.53595	0.0174214	0.134155	-0.0537515	0.217697	['Porphyromonas', 'Haemophilus', 'Aggregatibacter']	3
LIF	2.17865	0.38918	0.74146	-0.225652	0.212951	['Porphyromonas']	1
RALA	4.11523	0.240377	0.551026	-0.148844	0.212183	['Porphyromonas']	1
HDAC6	2.31481	0.372363	0.721173	-0.212852	0.210274	['Fusobacterium']	1
CCL27	4.11523	0.240377	0.551026	-0.145797	0.20784	['Haemophilus']	1
HGF	4.62963	0.219298	0.531105	-0.13148	0.199498	['Porphyromonas']	1
PDGFB	1.85185	0.436887	0.799198	-0.209969	0.173871	['Shewanella']	1
RBFA	3.7037	0.260868	0.583437	-0.125942	0.169233	['Shewanella']	1
CYLD	3.08642	0.30015	0.630708	-0.129132	0.155407	['Haemophilus']	1
CD69	4.89168	0.00181923	0.0359928	-0.0243485	0.153623	['Campylobacter', 'Aggregatibacter', 'Fusobacterium', 'Peptostreptococcus', 'Haemophilus', 'Porphyromonas', 'Neisseria']	7
EPHA2	5.29101	0.197612	0.504223	-0.0920564	0.149265	['Porphyromonas']	1
REL	1.76367	0.33644	0.674549	-0.132286	0.144104	['Porphyromonas', 'Neisseria']	2
CBS	1.07354	0.711024	1	-0.401702	0.137	['Haemophilus', 'Neisseria']	2
CYP1A1	1.61031	0.480745	0.86588	-0.185194	0.135639	['Prevotella']	1
BDNF	1.48148	0.508006	0.906096	-0.181947	0.123226	['Prevotella']	1
ISCU	3.7037	0.121243	0.422543	-0.0558217	0.117781	['Campylobacter', 'Haemophilus']	2
BAX	2.31481	0.372363	0.721173	-0.110494	0.109155	['Porphyromonas']	1
SIGIRR	4.62963	0.219298	0.531105	-0.0602838	0.09147	['Campylobacter']	1
IRF8	4.93827	0.0783126	0.30426	-0.0258773	0.0659107	['Porphyromonas', 'Aggregatibacter']	2
CD34	4.62963	0.00895502	0.095968	-0.00978626	0.0461475	['Campylobacter', 'Fusobacterium', 'Prevotella', 'Haemophilus', 'Neisseria']	5
CDK2	1.54321	0.494566	0.88581	-0.0506988	0.0356957	['Aggregatibacter']	1
CCL21	3.367	0.0773495	0.30426	-0.00541223	0.0138522	['Porphyromonas', 'Haemophilus', 'Aggregatibacter']	3
SDHB	1.6835	0.466533	0.842642	-0.011032	0.00841111	['Campylobacter']	1
IGF1R	4.62963	0.219298	0.531105	-0.00262778	0.00398719	['Porphyromonas']	1
IL21	9.25926	0.0295803	0.161188	-0.000182251	0.000641641	['Porphyromonas', 'Fusobacterium']	2
FES	0.814001	1	1	-3.06518	0	['Campylobacter', 'Shewanella']	2
GH2	0.949668	1	1	-4.0434	0	['Prevotella']	1
ALK	0.841751	1	1	-0.217435	0	['Fusobacterium']	1
INF2	0.788022	1	1	-0.887322	0	['Shewanella']	1
AGL	1.37174	0.533786	0.948134	0.00511001	-0.00320786	['Neisseria']	1
DNMT3B	3.08642	0.30015	0.630708	0.0104666	-0.0125963	['Haemophilus']	1
LCK	2.6455	0.337275	0.674549	0.0544204	-0.0591472	['Neisseria']	1
CDR1	6.17284	0.175301	0.48377	0.0391076	-0.0680962	['Porphyromonas']	1
SLC6A4	5.29101	0.197612	0.504223	0.0463984	-0.0752327	['Campylobacter']	1
BCL2L1	4.83092	0.0348678	0.181008	0.0224687	-0.0754091	['Porphyromonas', 'Aggregatibacter', 'Neisseria']	3
CCL22	5.29101	0.0283451	0.161188	0.0239766	-0.085436	['Haemophilus', 'Aggregatibacter', 'Neisseria']	3
FOXP1	6.17284	0.175301	0.48377	0.0585342	-0.101923	['Campylobacter']	1
CTSB	2.17865	0.38918	0.74146	0.112702	-0.106358	['Porphyromonas']	1
LITAF	2.6455	0.337275	0.674549	0.107117	-0.116421	['Porphyromonas']	1
EFS	2.05761	0.405531	0.761332	0.161889	-0.146114	['Campylobacter']	1
BSG	2.05761	0.405531	0.761332	0.186022	-0.167896	['Neisseria']	1
KLF2	3.7037	0.260868	0.583437	0.128405	-0.172542	['Aggregatibacter']	1
CXCL9	3.89864	0.0299489	0.162507	0.0594442	-0.208546	['Neisseria', 'Haemophilus', 'Porphyromonas', 'Fusobacterium']	4
GP2	4.87329	0.00742171	0.0881475	0.0430857	-0.211264	['Campylobacter', 'Fusobacterium', 'Prevotella', 'Haemophilus', 'Porphyromonas']	5
IRS1	4.3573	0.0948653	0.349561	0.0947447	-0.223152	['Prevotella', 'Porphyromonas']	2
LOX	3.03582	0.0389076	0.196989	0.0715118	-0.232168	['Veillonella', 'Shewanella', 'Aggregatibacter', 'Porphyromonas', 'Neisseria']	5
PTEN	2.46914	0.217306	0.531105	0.166386	-0.25398	['Aggregatibacter', 'Neisseria']	2
SRC	3.31675	0.0182922	0.135143	0.063825	-0.255382	['Campylobacter', 'Aggregatibacter', 'Peptostreptococcus', 'Haemophilus', 'Porphyromonas', 'Neisseria']	6
IL5	9.25926	0.00776425	0.0881475	0.0598201	-0.290619	['Prevotella', 'Porphyromonas', 'Neisseria']	3
SRF	3.367	0.280787	0.608924	0.231644	-0.294225	['Haemophilus']	1
PTS	2.05761	0.405531	0.761332	0.33469	-0.302077	['Neisseria']	1
SDHC	1.85185	0.436887	0.799198	0.380689	-0.315242	['Neisseria']	1
SMAD3	1.85185	0.436887	0.799198	0.381617	-0.31601	['Haemophilus']	1
IGF2	7.40741	0.152347	0.458037	0.169713	-0.319332	['Campylobacter']	1
CASP1	5.05051	0.0004076	0.0209669	0.0420389	-0.328123	['Veillonella', 'Shewanella', 'Campylobacter', 'Aggregatibacter', 'Fusobacterium', 'Prevotella', 'Haemophilus', 'Porphyromonas', 'Neisseria']	9
KLF4	3.22061	0.149054	0.458037	0.187653	-0.357187	['Porphyromonas', 'Fusobacterium']	2
CXCR2	2.849	0.109698	0.390779	0.164121	-0.362711	['Porphyromonas', 'Haemophilus', 'Aggregatibacter']	3
CCK	3.08642	0.30015	0.630708	0.332477	-0.400126	['Campylobacter']	1
ACR	1.94932	0.421429	0.779795	0.511472	-0.441965	['Campylobacter']	1
CD200	7.40741	0.152347	0.458037	0.235606	-0.443314	['Neisseria']	1
PTPN22	3.08642	0.30015	0.630708	0.373937	-0.450023	['Porphyromonas']	1
HDX	3.7037	0.121243	0.422543	0.217667	-0.459268	['Porphyromonas', 'Neisseria']	2
CCL17	3.89864	0.112269	0.394474	0.215817	-0.471963	['Aggregatibacter', 'Neisseria']	2
CASP7	5.29101	0.0283451	0.161188	0.136208	-0.48535	['Campylobacter', 'Porphyromonas', 'Aggregatibacter']	3
ADAM17	3.89864	0.112269	0.394474	0.222999	-0.487667	['Porphyromonas', 'Neisseria']	2
CD46	6.53595	0.0174214	0.134155	0.120502	-0.488041	['Neisseria', 'Porphyromonas', 'Fusobacterium']	3
KIT	1.94932	0.421429	0.779795	0.587183	-0.507388	['Campylobacter']	1
CTTN	9.25926	0.0295803	0.161188	0.159189	-0.56045	['Campylobacter', 'Neisseria']	2
CXCL6	10.8025	2.83174e-05	0.0121387	0.0539868	-0.565352	['Veillonella', 'Campylobacter', 'Aggregatibacter', 'Fusobacterium', 'Prevotella', 'Porphyromonas', 'Neisseria']	7
EGF	4.77897	0.0165161	0.130305	0.142458	-0.584563	['Campylobacter', 'Haemophilus', 'Porphyromonas', 'Neisseria']	4
INPP5D	6.17284	0.175301	0.48377	0.340218	-0.592406	['Aggregatibacter']	1
INHA	2.46914	0.355066	0.699257	0.586342	-0.607129	['Shewanella']	1
HP	5.10856	0.0135348	0.121663	0.146263	-0.629296	['Bibersteinia', 'Neisseria', 'Haemophilus', 'Fusobacterium']	4
AQP3	4.11523	0.240377	0.551026	0.574173	-0.81851	['Fusobacterium']	1
CCR2	5.44662	0.00491451	0.0721073	0.159975	-0.850358	['Campylobacter', 'Aggregatibacter', 'Haemophilus', 'Porphyromonas', 'Neisseria']	5
HLA-DRB1	6.53595	0.0174214	0.134155	0.217361	-0.880325	['Porphyromonas', 'Haemophilus', 'Aggregatibacter']	3
GSK3B	3.08642	0.30015	0.630708	0.738462	-0.888717	['Porphyromonas']	1
BSN	2.6455	0.337275	0.674549	0.82356	-0.895092	['Haemophilus']	1
LSR	2.31481	0.372363	0.721173	0.908436	-0.897431	['Aggregatibacter']	1
HLA-B	9.25926	0.00219154	0.041446	0.146687	-0.898189	['Leptotrichia', 'Porphyromonas', 'Haemophilus', 'Aggregatibacter']	4
ADRB2	9.25926	0.0295803	0.161188	0.255253	-0.898657	['Porphyromonas', 'Neisseria']	2
CASP6	3.89864	0.112269	0.394474	0.416497	-0.910821	['Shewanella', 'Aggregatibacter']	2
BTK	4.11523	0.10347	0.372551	0.402988	-0.914166	['Campylobacter', 'Haemophilus']	2
RAG2	1.76367	0.451917	0.822017	1.17429	-0.93269	['Campylobacter']	1
CCL26	6.17284	0.175301	0.48377	0.556026	-0.968182	['Haemophilus']	1
TOX	1.27714	0.558171	0.987356	1.81008	-1.05544	['Fusobacterium']	1
ATF3	5.29101	0.0704053	0.282941	0.403652	-1.07109	['Porphyromonas', 'Neisseria']	2
IFNG	1.94932	0.421429	0.779795	1.276	-1.1026	['Campylobacter']	1
LGALS9	5.29101	0.197612	0.504223	0.706289	-1.14521	['Porphyromonas']	1
DPP4	7.79727	0.00372362	0.0598573	0.208574	-1.16657	['Porphyromonas', 'Prevotella', 'Aggregatibacter', 'Fusobacterium']	4
FN1	6.17284	0.175301	0.48377	0.68121	-1.18616	['Porphyromonas']	1
ANXA2	1.94932	0.421429	0.779795	1.40042	-1.21011	['Porphyromonas']	1
SOCS2	6.17284	0.175301	0.48377	0.701492	-1.22147	['Porphyromonas']	1
CDKN1B	3.7037	0.260868	0.583437	0.940379	-1.26363	['Campylobacter']	1
RAC2	2.46914	0.355066	0.699257	1.26667	-1.31158	['Porphyromonas']	1
CHEK2	6.17284	0.175301	0.48377	0.756881	-1.31792	['Aggregatibacter']	1
IRF7	4.11523	0.10347	0.372551	0.587272	-1.33221	['Porphyromonas', 'Neisseria']	2
CDC42	4.48934	0.0198712	0.136747	0.346047	-1.35598	['Campylobacter', 'Haemophilus', 'Porphyromonas', 'Neisseria']	4
IRGM	3.7037	0.260868	0.583437	1.03362	-1.38892	['Fusobacterium']	1
RELB	2.31481	0.372363	0.721173	1.47398	-1.45613	['Haemophilus']	1
ARSI	2.31481	0.372363	0.721173	1.51465	-1.4963	['Shewanella']	1
PTK2	4.11523	0.240377	0.551026	1.05543	-1.50457	['Neisseria']	1
SCGB1A1	7.40741	0.152347	0.458037	0.800375	-1.50598	['Haemophilus']	1
CCL13	6.17284	0.175301	0.48377	0.86501	-1.5062	['Campylobacter']	1
GRN	7.40741	0.152347	0.458037	0.811423	-1.52677	['Haemophilus']	1
CD58	3.7037	0.260868	0.583437	1.13907	-1.53061	['Haemophilus']	1
REG3A	3.08642	0.30015	0.630708	1.27682	-1.53662	['Fusobacterium']	1
KRAS	4.3573	0.0948653	0.349561	0.655714	-1.5444	['Haemophilus', 'Fusobacterium']	2
BCL2L11	3.08642	0.30015	0.630708	1.30531	-1.5709	['Neisseria']	1
ARF1	2.05761	0.405531	0.761332	1.74222	-1.57245	['Neisseria']	1
SPARC	10.101	0.00635098	0.0800721	0.325312	-1.6458	['Porphyromonas', 'Haemophilus', 'Aggregatibacter']	3
CFLAR	4.62963	0.219298	0.531105	1.09101	-1.65542	['Neisseria']	1
ALOX5	2.6455	0.337275	0.674549	1.55646	-1.69165	['Aggregatibacter']	1
MX1	2.05761	0.405531	0.761332	1.89239	-1.70799	['Haemophilus']	1
MN1	1.94932	0.421429	0.779795	2.01076	-1.73751	['Neisseria']	1
RAG1	2.1164	0.267211	0.596586	1.32674	-1.75092	['Campylobacter', 'Prevotella']	2
JAK2	2.96296	0.168184	0.48377	0.985136	-1.7562	['Porphyromonas', 'Aggregatibacter']	2
PYY	2.849	0.318974	0.651113	1.54586	-1.76636	['Campylobacter']	1
LGR5	3.367	0.280787	0.608924	1.40919	-1.78989	['Prevotella']	1
RIPK3	2.46914	0.355066	0.699257	1.79813	-1.86188	['Porphyromonas']	1
LTB	8.23045	0.0354696	0.181008	0.557679	-1.86214	['Aggregatibacter', 'Neisseria']	2
CEBPA	3.7037	0.260868	0.583437	1.41886	-1.90658	['Porphyromonas']	1
HSPA5	4.62963	0.219298	0.531105	1.25666	-1.90676	['Haemophilus']	1
CEACAM1	10.582	0.0241221	0.14986	0.533407	-1.98674	['Haemophilus', 'Neisseria']	2
LYN	1.6835	0.466533	0.842642	2.64938	-2.01996	['Haemophilus']	1
ATG12	7.40741	0.0417608	0.198221	0.641079	-2.03594	['Porphyromonas', 'Fusobacterium']	2
FGB	12.3457	0.0191259	0.135143	0.521668	-2.06409	['Porphyromonas', 'Fusobacterium']	2
CRKL	6.17284	0.175301	0.48377	1.18959	-2.07137	['Neisseria']	1
SELP	10.101	0.00635098	0.0800721	0.414053	-2.09476	['Porphyromonas', 'Aggregatibacter', 'Neisseria']	3
RAB14	9.25926	0.00776425	0.0881475	0.434365	-2.11025	['Veillonella', 'Haemophilus', 'Porphyromonas']	3
SACS	2.46914	0.217306	0.531105	1.38255	-2.11039	['Microlunatus', 'Neisseria']	2
PYCARD	3.367	0.280787	0.608924	1.70879	-2.17044	['Porphyromonas']	1
CTSG	2.17865	0.38918	0.74146	2.3482	-2.21603	['Aggregatibacter']	1
CXCL12	3.08642	0.15857	0.473133	1.20437	-2.21793	['Haemophilus', 'Porphyromonas']	2
IRF4	9.25926	0.00776425	0.0881475	0.460658	-2.23798	['Campylobacter', 'Porphyromonas', 'Aggregatibacter']	3
LTF	2.849	0.318974	0.651113	2.02236	-2.31084	['Haemophilus']	1
S100A12	2.849	0.318974	0.651113	2.0271	-2.31625	['Haemophilus']	1
LYZ	2.6455	0.197494	0.504223	1.45347	-2.35761	['Shewanella', 'Neisseria']	2
MTHFR	2.17865	0.38918	0.74146	2.50778	-2.36662	['Neisseria']	1
RAB4A	7.40741	0.152347	0.458037	1.2668	-2.3836	['Porphyromonas']	1
RPIA	3.7037	0.260868	0.583437	1.77706	-2.38791	['Neisseria']	1
BPIFA1	4.62963	0.219298	0.531105	1.6238	-2.46383	['Haemophilus']	1
LDHD	4.62963	0.0864728	0.327071	1.01088	-2.47455	['Shewanella', 'Neisseria']	2
TIRAP	1.48148	0.508006	0.906096	3.6574	-2.47702	['Haemophilus']	1
CIITA	2.849	0.318974	0.651113	2.21091	-2.52628	['Haemophilus']	1
INS	3.003	0.098421	0.361627	1.09984	-2.54998	['Shewanella', 'Haemophilus', 'Plesiomonas']	3
PTH	2.6455	0.337275	0.674549	2.37394	-2.58013	['Porphyromonas']	1
MAPK14	2.849	0.318974	0.651113	2.31575	-2.64608	['Porphyromonas']	1
FGA	9.25926	0.0295803	0.161188	0.774289	-2.726	['Porphyromonas', 'Fusobacterium']	2
RELA	2.42866	0.107218	0.383008	1.22487	-2.73499	['Neisseria', 'Haemophilus', 'Porphyromonas', 'Fusobacterium']	4
PTPN2	4.62963	0.219298	0.531105	1.81765	-2.75797	['Porphyromonas']	1
MAP1LC3B	4.62963	0.219298	0.531105	1.8239	-2.76745	['Haemophilus']	1
NARS	3.7037	0.260868	0.583437	2.06736	-2.77799	['Porphyromonas']	1
DDX58	8.23045	0.0354696	0.181008	0.834894	-2.78778	['Prevotella', 'Fusobacterium']	2
STH	3.08642	0.30015	0.630708	2.34245	-2.81907	['Campylobacter']	1
MTRR	4.62963	0.219298	0.531105	1.88532	-2.86065	['Neisseria']	1
AAAS	6.17284	0.175301	0.48377	1.64461	-2.86367	['Neisseria']	1
C4B	6.94444	0.00075177	0.0268549	0.401655	-2.88913	['Shewanella', 'Aggregatibacter', 'Prevotella', 'Haemophilus', 'Porphyromonas', 'Neisseria']	6
MNT	2.55428	0.20738	0.527057	1.86431	-2.93294	['Shewanella', 'Prevotella']	2
NOS3	2.31481	0.372363	0.721173	2.97243	-2.93642	['Porphyromonas']	1
RHOD	4.62963	0.219298	0.531105	1.94673	-2.95383	['Shewanella']	1
XYLB	1.19474	0.581237	1	5.58709	-3.03154	['Porphyromonas']	1
OGG1	2.05761	0.405531	0.761332	3.41293	-3.08037	['Porphyromonas']	1
S1PR2	6.17284	0.175301	0.48377	1.78333	-3.10522	['Aggregatibacter']	1
LEP	3.52734	0.130376	0.449499	1.54728	-3.15232	['Campylobacter', 'Porphyromonas']	2
GNE	4.93827	0.0783126	0.30426	1.24849	-3.17997	['Campylobacter', 'Neisseria']	2
CCNA2	14.8148	0.0146239	0.121663	0.766097	-3.23684	['Porphyromonas', 'Aggregatibacter']	2
ICAM1	4.54841	0.00261762	0.0465434	0.545889	-3.24558	['Campylobacter', 'Aggregatibacter', 'Fusobacterium', 'Prevotella', 'Haemophilus', 'Porphyromonas', 'Neisseria']	7
BATF3	9.25926	0.0295803	0.161188	0.937298	-3.29989	['Porphyromonas', 'Aggregatibacter']	2
CD19	5.63607	0.000883799	0.0277211	0.472896	-3.32507	['Campylobacter', 'Aggregatibacter', 'Peptostreptococcus', 'Prevotella', 'Haemophilus', 'Porphyromonas', 'Neisseria']	7
CSF1R	6.17284	0.175301	0.48377	1.91176	-3.32886	['Aggregatibacter']	1
NFE2L2	1.94932	0.421429	0.779795	3.8953	-3.36594	['Porphyromonas']	1
TFAM	3.367	0.280787	0.608924	2.65322	-3.37001	['Porphyromonas']	1
MAP2K3	5.29101	0.197612	0.504223	2.10779	-3.41769	['Haemophilus']	1
CYP27B1	9.25926	0.0295803	0.161188	0.976458	-3.43776	['Haemophilus', 'Porphyromonas']	2
TLR10	2.17865	0.38918	0.74146	3.65034	-3.44488	['Porphyromonas']	1
ITGAM	6.73401	0.048426	0.216235	1.1385	-3.44705	['Aggregatibacter', 'Fusobacterium']	2
ACP5	5.69801	0.062773	0.261263	1.25121	-3.46363	['Porphyromonas', 'Aggregatibacter']	2
NAMPT	7.40741	0.152347	0.458037	1.86032	-3.50036	['Haemophilus']	1
CLPB	1.97531	0.272296	0.606884	2.71898	-3.53703	['Campylobacter', 'Prevotella', 'Porphyromonas', 'Fusobacterium']	4
CASP8	2.80584	0.0502119	0.220384	1.19658	-3.57957	['Campylobacter', 'Aggregatibacter', 'Prevotella', 'Haemophilus', 'Porphyromonas']	5
CXCR3	3.26797	0.0824211	0.31649	1.44956	-3.61797	['Campylobacter', 'Haemophilus', 'Aggregatibacter']	3
ADAMTS13	6.17284	0.0554385	0.236857	1.26038	-3.64563	['Campylobacter', 'Neisseria']	2
NQO1	2.46914	0.355066	0.699257	3.55032	-3.67618	['Haemophilus']	1
MTR	2.96296	0.168184	0.48377	2.06554	-3.68224	['Shewanella', 'Neisseria']	2
LGALS3	3.7037	0.0629793	0.261263	1.37159	-3.79237	['Porphyromonas', 'Aggregatibacter', 'Neisseria']	3
MUC4	2.96296	0.168184	0.48377	2.12857	-3.7946	['Campylobacter', 'Neisseria']	2
CCL24	5.29101	0.197612	0.504223	2.41268	-3.91205	['Haemophilus']	1
LPO	7.40741	0.152347	0.458037	2.11226	-3.97441	['Bibersteinia']	1
IL9	14.8148	0.0146239	0.121663	0.947429	-4.00298	['Porphyromonas', 'Fusobacterium']	2
IRAK1	5.29101	0.0283451	0.161188	1.15796	-4.12614	['Haemophilus', 'Porphyromonas', 'Neisseria']	3
VIP	1.48148	0.508006	0.906096	6.20566	-4.20286	['Porphyromonas']	1
BCL6	9.25926	0.0295803	0.161188	1.22648	-4.31801	['Haemophilus', 'Porphyromonas']	2
NEU2	5.29101	0.197612	0.504223	2.70222	-4.38152	['Campylobacter']	1
VEGFA	2.17865	0.38918	0.74146	4.64953	-4.38782	['Porphyromonas']	1
CD80	5.08351	0.00149785	0.0332109	0.674792	-4.38866	['Campylobacter', 'Aggregatibacter', 'Fusobacterium', 'Prevotella', 'Haemophilus', 'Porphyromonas', 'Neisseria']	7
CLDN3	4.62963	0.219298	0.531105	2.9483	-4.47353	['Haemophilus']	1
IL17A	5.63607	0.000883799	0.0277211	0.63786	-4.48498	['Campylobacter', 'Aggregatibacter', 'Fusobacterium', 'Prevotella', 'Haemophilus', 'Porphyromonas', 'Neisseria']	7
CYP24A1	7.40741	0.0417608	0.198221	1.41745	-4.50153	['Haemophilus', 'Porphyromonas']	2
VAPA	2.46914	0.355066	0.699257	4.55671	-4.71825	['Aggregatibacter']	1
CASP9	4.44444	0.0420796	0.198221	1.52798	-4.84092	['Campylobacter', 'Porphyromonas', 'Aggregatibacter']	3
PARG	4.11523	0.240377	0.551026	3.40925	-4.86004	['Campylobacter']	1
CFI	5.29101	0.0704053	0.282941	1.83843	-4.87824	['Shewanella', 'Fusobacterium']	2
MMP7	4.11523	0.10347	0.372551	2.20287	-4.99716	['Porphyromonas', 'Aggregatibacter']	2
CFP	6.73401	0.048426	0.216235	1.66331	-5.03604	['Campylobacter', 'Neisseria']	2
NPW	5.29101	0.197612	0.504223	3.10809	-5.03962	['Haemophilus']	1
DEFB4A	6.02929	0.000623399	0.0239204	0.684534	-5.05208	['Campylobacter', 'Aggregatibacter', 'Fusobacterium', 'Peptostreptococcus', 'Prevotella', 'Haemophilus', 'Porphyromonas']	7
PTGS2	3.7037	0.00708422	0.0881475	1.02438	-5.07055	['Campylobacter', 'Aggregatibacter', 'Fusobacterium', 'Prevotella', 'Haemophilus', 'Porphyromonas', 'Neisseria']	7
LCN2	3.7037	0.0629793	0.261263	1.83398	-5.07086	['Peptostreptococcus', 'Haemophilus', 'Porphyromonas']	3
MTOR	3.1746	0.0876265	0.330462	2.13522	-5.19857	['Campylobacter', 'Haemophilus', 'Porphyromonas']	3
LAMP1	4.44444	0.0420796	0.198221	1.64414	-5.20896	['Haemophilus', 'Porphyromonas', 'Neisseria']	3
CCL8	7.40741	0.0417608	0.198221	1.64691	-5.23024	['Porphyromonas', 'Neisseria']	2
MMP1	3.22061	0.149054	0.458037	2.76957	-5.27172	['Porphyromonas', 'Aggregatibacter']	2
RETN	7.40741	0.0417608	0.198221	1.66159	-5.27687	['Haemophilus', 'Porphyromonas']	2
UNG	2.849	0.318974	0.651113	4.63174	-5.29243	['Campylobacter']	1
TLR8	2.05761	0.277188	0.608924	4.139	-5.31058	['Porphyromonas', 'Aggregatibacter']	2
ATM	5.78704	0.00391588	0.0614124	0.966434	-5.35667	['Campylobacter', 'Aggregatibacter', 'Fusobacterium', 'Prevotella', 'Haemophilus']	5
CCL2	4.2735	0.00116282	0.0293214	0.798916	-5.3982	['Veillonella', 'Campylobacter', 'Aggregatibacter', 'Fusobacterium', 'Peptostreptococcus', 'Prevotella', 'Haemophilus', 'Porphyromonas', 'Neisseria']	9
PTGES	4.62963	0.219298	0.531105	3.58729	-5.44308	['Porphyromonas']	1
PARP1	3.367	0.280787	0.608924	4.31285	-5.478	['Aggregatibacter']	1
NLRC4	2.74348	0.187658	0.504223	3.27979	-5.48753	['Campylobacter', 'Haemophilus']	2
MERTK	5.29101	0.197612	0.504223	3.40248	-5.51696	['Haemophilus']	1
TIMP3	4.62963	0.219298	0.531105	3.64952	-5.5375	['Porphyromonas']	1
CLPP	2.6936	0.0824449	0.31649	2.29092	-5.71728	['Campylobacter', 'Haemophilus', 'Porphyromonas', 'Neisseria']	4
S100A9	6.17284	0.0554385	0.236857	1.99665	-5.77528	['Haemophilus', 'Porphyromonas']	2
SUFU	4.3573	0.0948653	0.349561	2.47631	-5.83244	['Shewanella', 'Haemophilus']	2
HPD	10.101	0.00635098	0.0800721	1.161	-5.87367	['Campylobacter', 'Haemophilus', 'Neisseria']	3
RHOA	4.004	0.0277373	0.161188	1.64779	-5.90729	['Campylobacter', 'Haemophilus', 'Porphyromonas', 'Neisseria']	4
NES	5.29101	0.0704053	0.282941	2.23517	-5.93099	['Haemophilus', 'Neisseria']	2
BPI	5.69801	0.00973662	0.100978	1.28916	-5.9712	['Campylobacter', 'Haemophilus', 'Aggregatibacter', 'Neisseria']	4
PARVA	6.17284	0.175301	0.48377	3.48599	-6.06999	['Gemella']	1
IVD	4.93827	0.0149794	0.121663	1.50211	-6.3105	['Campylobacter', 'Neisseria', 'Haemophilus', 'Fusobacterium']	4
TGFB1	2.79525	0.0748622	0.299915	2.44361	-6.3341	['Porphyromonas', 'Prevotella', 'Aggregatibacter', 'Neisseria']	4
S100B	7.40741	0.0417608	0.198221	1.99535	-6.33684	['Haemophilus', 'Porphyromonas']	2
MUC7	6.73401	0.048426	0.216235	2.13032	-6.45001	['Porphyromonas', 'Fusobacterium']	2
CR1	4.11523	0.0256243	0.156174	1.76381	-6.46298	['Shewanella', 'Porphyromonas', 'Aggregatibacter', 'Fusobacterium']	4
OAF	7.40741	0.152347	0.458037	3.43523	-6.46371	['Haemophilus']	1
KCNK1	24.6914	0.000121509	0.0135236	0.727721	-6.56079	['Campylobacter', 'Porphyromonas', 'Aggregatibacter', 'Fusobacterium']	4
TLR6	2.52525	0.139762	0.458037	3.33622	-6.56508	['Haemophilus', 'Porphyromonas', 'Neisseria']	3
MLH1	6.73401	0.048426	0.216235	2.18089	-6.60311	['Campylobacter', 'Fusobacterium']	2
PEPD	5.29101	0.197612	0.504223	4.12016	-6.68064	['Porphyromonas']	1
PXN	12.3457	0.0191259	0.135143	1.71113	-6.77043	['Campylobacter', 'Porphyromonas']	2
CCL11	4.77897	0.0165161	0.130305	1.65478	-6.79026	['Campylobacter', 'Prevotella', 'Haemophilus', 'Aggregatibacter']	4
PGLYRP1	5.29101	0.197612	0.504223	4.19147	-6.79627	['Prevotella']	1
TFF3	4.62963	0.0864728	0.327071	2.78517	-6.8179	['Porphyromonas', 'Aggregatibacter']	2
CXCL2	4.87329	0.00742171	0.0881475	1.42892	-7.00647	['Campylobacter', 'Aggregatibacter', 'Fusobacterium', 'Haemophilus', 'Porphyromonas']	5
NFATC1	4.11523	0.10347	0.372551	3.08997	-7.0095	['Porphyromonas', 'Aggregatibacter']	2
TFF2	6.17284	0.0554385	0.236857	2.48633	-7.19166	['Porphyromonas', 'Aggregatibacter']	2
PTPN11	12.3457	0.0191259	0.135143	1.84887	-7.31543	['Haemophilus', 'Neisseria']	2
TGFBR1	5.29101	0.197612	0.504223	4.51562	-7.32186	['Prevotella']	1
CSF2	12.3457	0.000216608	0.0146609	0.878183	-7.4096	['Aggregatibacter', 'Fusobacterium', 'Haemophilus', 'Porphyromonas', 'Neisseria']	5
VCAM1	5.29101	0.197612	0.504223	4.59204	-7.44577	['Campylobacter']	1
TRADD	3.367	0.280787	0.608924	5.88121	-7.47007	['Porphyromonas']	1
PPY	1.85185	0.436887	0.799198	9.21749	-7.63283	['Shewanella']	1
TRPV1	1.85185	0.436887	0.799198	9.21945	-7.63445	['Porphyromonas']	1
WASL	3.08642	0.30015	0.630708	6.36585	-7.66112	['Campylobacter']	1
TTR	1.94932	0.421429	0.779795	8.87901	-7.67239	['Porphyromonas']	1
POLI	1.76367	0.451917	0.822017	9.68791	-7.69468	['Haemophilus']	1
MARCO	8.23045	0.0354696	0.181008	2.305	-7.69659	['Haemophilus', 'Neisseria']	2
PDCD1	6.17284	0.175301	0.48377	4.42987	-7.71351	['Fusobacterium']	1
TCF3	6.73401	0.048426	0.216235	2.62117	-7.93616	['Porphyromonas', 'Aggregatibacter']	2
MSR1	14.8148	0.0146239	0.121663	1.89266	-7.99669	['Porphyromonas', 'Neisseria']	2
CD274	7.40741	0.0130306	0.120556	1.8996	-8.24515	['Neisseria', 'Porphyromonas', 'Fusobacterium']	3
YY1	4.62963	0.219298	0.531105	5.45528	-8.27744	['Aggregatibacter']	1
NPS	4.3573	0.0948653	0.349561	3.52415	-8.30041	['Haemophilus', 'Neisseria']	2
CD63	7.71605	0.0013112	0.0301107	1.25068	-8.30054	['Campylobacter', 'Aggregatibacter', 'Fusobacterium', 'Haemophilus', 'Neisseria']	5
CD68	3.56125	0.0227356	0.14986	2.19737	-8.31447	['Aggregatibacter', 'Fusobacterium', 'Haemophilus', 'Porphyromonas', 'Neisseria']	5
NIN	4.93827	0.0783126	0.30426	3.27145	-8.33255	['Porphyromonas', 'Aggregatibacter']	2
CD38	4.93827	0.0149794	0.121663	2.00524	-8.42417	['Campylobacter', 'Haemophilus', 'Porphyromonas', 'Neisseria']	4
CCR5	5.44662	0.00491451	0.0721073	1.60239	-8.51762	['Campylobacter', 'Aggregatibacter', 'Haemophilus', 'Porphyromonas', 'Neisseria']	5
NCR1	6.94444	0.0151369	0.121663	2.05561	-8.61429	['Haemophilus', 'Porphyromonas', 'Fusobacterium']	3
MMP13	6.53595	0.0174214	0.134155	2.18543	-8.85113	['Porphyromonas', 'Aggregatibacter', 'Fusobacterium']	3
CRP	3.40136	0.00452308	0.0699532	1.65306	-8.92417	['Veillonella', 'Campylobacter', 'Aggregatibacter', 'Fusobacterium', 'Peptostreptococcus', 'Prevotella', 'Haemophilus', 'Porphyromonas', 'Neisseria']	9
MPO	4.02576	0.0148079	0.121663	2.12439	-8.94922	['Campylobacter', 'Aggregatibacter', 'Prevotella', 'Haemophilus', 'Porphyromonas']	5
OASL	6.17284	0.175301	0.48377	5.15454	-8.97535	['Campylobacter']	1
LY96	5.55556	0.0253472	0.155221	2.47035	-9.07875	['Haemophilus', 'Porphyromonas', 'Neisseria']	3
MSH2	9.25926	0.0295803	0.161188	2.61616	-9.21058	['Campylobacter', 'Fusobacterium']	2
MAPK8	6.17284	0.0198846	0.136747	2.36172	-9.25275	['Haemophilus', 'Porphyromonas', 'Neisseria']	3
HMGB1	6.34921	0.00112841	0.0290227	1.37179	-9.31027	['Campylobacter', 'Aggregatibacter', 'Fusobacterium', 'Prevotella', 'Haemophilus', 'Porphyromonas']	6
ORM1	7.40741	0.152347	0.458037	5.20409	-9.79199	['Porphyromonas']	1
COL1A1	8.23045	0.0354696	0.181008	2.94754	-9.84206	['Porphyromonas', 'Aggregatibacter']	2
MMP2	5.48697	0.0109152	0.108977	2.18186	-9.85678	['Campylobacter', 'Porphyromonas', 'Aggregatibacter', 'Neisseria']	4
TSN	2.849	0.318974	0.651113	8.64241	-9.8752	['Haemophilus']	1
THBS1	5.69801	0.062773	0.261263	3.58403	-9.92143	['Porphyromonas', 'Aggregatibacter']	2
MYC	3.5515	0.00862421	0.0949972	2.08914	-9.93006	['Riemerella', 'Campylobacter', 'Aggregatibacter', 'Fusobacterium', 'Peptostreptococcus', 'Haemophilus', 'Porphyromonas']	7
TGFB3	6.17284	0.0554385	0.236857	3.46186	-10.0134	['Campylobacter', 'Porphyromonas']	2
STX2	4.77897	0.0165161	0.130305	2.44665	-10.0396	['Campylobacter', 'Neisseria', 'Prevotella', 'Plesiomonas']	4
NOS2	4.11523	0.04996	0.220029	3.38923	-10.1559	['Prevotella', 'Porphyromonas', 'Neisseria']	3
PRL	2.6455	0.337275	0.674549	9.61462	-10.4497	['Neisseria']	1
OLR1	7.40741	0.0417608	0.198221	3.43206	-10.8995	['Porphyromonas', 'Neisseria']	2
MSRA	5.29101	0.00547518	0.0757106	2.09733	-10.9219	['Campylobacter', 'Shewanella', 'Haemophilus', 'Porphyromonas', 'Neisseria']	5
CTSC	10.582	0.0241221	0.14986	2.93502	-10.9319	['Porphyromonas', 'Fusobacterium']	2
PTGER4	5.69801	0.062773	0.261263	4.01082	-11.1029	['Porphyromonas', 'Aggregatibacter']	2
NFKB2	10.582	0.0241221	0.14986	3.08334	-11.4843	['Porphyromonas', 'Fusobacterium']	2
CD55	9.25926	0.00219154	0.041446	1.87642	-11.4896	['Porphyromonas', 'Haemophilus', 'Aggregatibacter', 'Neisseria']	4
MLN	11.1111	0.00510246	0.0721073	2.18711	-11.5436	['Porphyromonas', 'Prevotella', 'Aggregatibacter']	3
MBL2	8.23045	0.0031516	0.0526358	2.03008	-11.6929	['Porphyromonas', 'Haemophilus', 'Aggregatibacter', 'Neisseria']	4
NFKBIA	4.93827	0.0149794	0.121663	2.79125	-11.7263	['Neisseria', 'Haemophilus', 'Porphyromonas', 'Fusobacterium']	4
PLAA	3.367	0.280787	0.608924	9.33982	-11.8631	['Prevotella']	1
NLRX1	10.582	0.0241221	0.14986	3.45921	-12.8843	['Veillonella', 'Fusobacterium']	2
PANX1	14.8148	0.0146239	0.121663	3.10215	-13.1069	['Porphyromonas', 'Aggregatibacter']	2
TJP1	4.004	0.0277373	0.161188	3.66046	-13.1227	['Prevotella', 'Haemophilus', 'Porphyromonas', 'Neisseria']	4
RUNX2	9.74659	0.000534616	0.0217599	1.77376	-13.3634	['Campylobacter', 'Aggregatibacter', 'Fusobacterium', 'Prevotella', 'Porphyromonas']	5
MMP3	8.05153	0.00111369	0.0290227	2.06961	-14.0735	['Aggregatibacter', 'Fusobacterium', 'Prevotella', 'Porphyromonas', 'Neisseria']	5
PIM2	5.29101	0.197612	0.504223	8.68144	-14.0765	['Neisseria']	1
STAT3	4.54841	0.00261762	0.0465434	2.43861	-14.4987	['Campylobacter', 'Aggregatibacter', 'Fusobacterium', 'Prevotella', 'Haemophilus', 'Porphyromonas', 'Neisseria']	7
PIP	6.17284	0.175301	0.48377	8.707	-15.1611	['Aggregatibacter']	1
TFF1	9.25926	0.00776425	0.0881475	3.16735	-15.3877	['Campylobacter', 'Porphyromonas', 'Aggregatibacter']	3
CD59	8.41751	0.000938929	0.0280805	2.24093	-15.621	['Campylobacter', 'Fusobacterium', 'Haemophilus', 'Porphyromonas', 'Neisseria']	5
PIGR	2.96296	0.168184	0.48377	8.85233	-15.781	['Haemophilus', 'Neisseria']	2
PPL	6.17284	0.175301	0.48377	9.16956	-15.9665	['Peptostreptococcus']	1
OCLN	5.29101	0.0121806	0.116031	3.70772	-16.3433	['Campylobacter', 'Prevotella', 'Porphyromonas', 'Neisseria']	4
CDK1	12.3457	0.000216608	0.0146609	1.97641	-16.6758	['Campylobacter', 'Aggregatibacter', 'Fusobacterium', 'Haemophilus', 'Porphyromonas']	5
TOLLIP	4.11523	0.10347	0.372551	7.58782	-17.2128	['Haemophilus', 'Porphyromonas']	2
NLRP6	9.25926	0.0295803	0.161188	4.92355	-17.3341	['Porphyromonas', 'Aggregatibacter']	2
NOD1	4.44444	0.00544674	0.0757106	3.43358	-17.8983	['Campylobacter', 'Aggregatibacter', 'Fusobacterium', 'Haemophilus', 'Porphyromonas', 'Neisseria']	6
PROM1	5.29101	0.197612	0.504223	11.1565	-18.0897	['Aggregatibacter']	1
VDAC1	10.582	0.0241221	0.14986	4.90136	-18.2557	['Neisseria', 'Fusobacterium']	2
TNFAIP3	7.40741	0.0130306	0.120556	4.48127	-19.4508	['Campylobacter', 'Porphyromonas', 'Fusobacterium']	3
NMU	12.3457	0.0191259	0.135143	4.98896	-19.7399	['Haemophilus', 'Neisseria']	2
PSCA	6.17284	0.0554385	0.236857	6.93318	-20.0541	['Peptostreptococcus', 'Haemophilus']	2
PRELP	5.29101	0.197612	0.504223	12.4348	-20.1624	['Haemophilus']	1
MMP8	11.2721	2.25706e-05	0.0121387	1.9339	-20.6906	['Campylobacter', 'Aggregatibacter', 'Fusobacterium', 'Leptotrichia', 'Prevotella', 'Haemophilus', 'Porphyromonas']	7
TP53	4.44444	0.0420796	0.198221	6.67444	-21.1459	['Prevotella', 'Porphyromonas', 'Fusobacterium']	3
PIK3CA	6.17284	0.175301	0.48377	12.3961	-21.5848	['Fusobacterium']	1
NLRP3	5.38721	0.000541461	0.0217599	3.0766	-23.1398	['Veillonella', 'Campylobacter', 'Aggregatibacter', 'Fusobacterium', 'Prevotella', 'Haemophilus', 'Porphyromonas', 'Neisseria']	8
TNF	2.6455	0.0055546	0.0759916	4.482	-23.2756	['Veillonella', 'Shewanella', 'Campylobacter', 'Aggregatibacter', 'Fusobacterium', 'Peptostreptococcus', 'Leptotrichia', 'Prevotella', 'Gemella', 'Dialister', 'Plesiomonas', 'Haemophilus', 'Porphyromonas', 'Neisseria']	14
MIF	8.54701	0.000290872	0.0170028	2.95692	-24.0771	['Campylobacter', 'Aggregatibacter', 'Fusobacterium', 'Haemophilus', 'Porphyromonas', 'Neisseria']	6
OMG	22.2222	0.00111769	0.0290227	3.61898	-24.5964	['Prevotella', 'Porphyromonas', 'Fusobacterium']	3
PGM2	7.40741	0.152347	0.458037	13.1645	-24.7702	['Haemophilus']	1
TLR1	4.53515	0.0049941	0.0721073	4.74009	-25.1201	['Campylobacter', 'Fusobacterium', 'Peptostreptococcus', 'Haemophilus', 'Porphyromonas', 'Neisseria']	6
UST	13.8889	0.00307834	0.0526358	4.54338	-26.276	['Porphyromonas', 'Aggregatibacter', 'Fusobacterium']	3
VAV2	15.873	0.00228959	0.042063	4.57353	-27.8042	['Campylobacter', 'Haemophilus', 'Neisseria']	3
NOD2	4.39422	0.00310443	0.0526358	4.82484	-27.8631	['Campylobacter', 'Aggregatibacter', 'Fusobacterium', 'Prevotella', 'Haemophilus', 'Porphyromonas', 'Neisseria']	7
PLD2	7.40741	0.0417608	0.198221	8.8272	-28.0334	['Porphyromonas', 'Fusobacterium']	2
TREM2	7.93651	0.011101	0.108977	6.5675	-29.5584	['Campylobacter', 'Haemophilus', 'Porphyromonas']	3
VAMP3	14.245	0.000126192	0.0135236	4.39174	-39.4277	['Campylobacter', 'Aggregatibacter', 'Fusobacterium', 'Prevotella', 'Porphyromonas']	5
PLAUR	6.73401	0.048426	0.216235	13.1663	-39.8637	['Haemophilus', 'Porphyromonas']	2
PLK1	12.3457	0.0191259	0.135143	10.3757	-41.0535	['Porphyromonas', 'Aggregatibacter']	2
TLR9	4.77897	0.00107651	0.0290227	7.87466	-53.8157	['Campylobacter', 'Aggregatibacter', 'Fusobacterium', 'Peptostreptococcus', 'Prevotella', 'Haemophilus', 'Porphyromonas', 'Neisseria']	8
TRPS1	21.164	0.000186259	0.0146609	9.463	-81.2718	['Campylobacter', 'Porphyromonas', 'Aggregatibacter', 'Fusobacterium']	4

## Sheet: msea_cancer_ctrl_dn
term	oddsratio	pvalue	qvalue	zscore	combined_score	shared	n_shared
DST	30.7692	0.00406547	0.746886	-2.51756	13.8597	['Streptomyces', 'Agrobacterium']	2
COL18A1	15.3846	0.0121297	0.858285	-1.98638	8.76409	['Streptomyces', 'Agrobacterium']	2
CHIA	5.12821	0.0321398	0.858285	-2.28295	7.848	['Ralstonia', 'Streptomyces', 'Agrobacterium']	3
COPA	5.91716	0.00965476	0.858285	-1.62757	7.55241	['Ralstonia', 'Streptomyces', 'Bradyrhizobium', 'Agrobacterium']	4
CCNB1	10.2564	0.0237405	0.858285	-1.93698	7.24543	['Streptomyces', 'Agrobacterium']	2
DHFR	6.68896	0.0482824	0.858285	-1.76365	5.34507	['Streptomyces', 'Agrobacterium']	2
NAAA	30.7692	0.00406547	0.746886	-0.963662	5.30518	['Streptomyces', 'Bradyrhizobium']	2
CXCR4	4.80769	0.082535	0.858285	-2.08852	5.20987	['Gardnerella', 'Streptomyces']	2
ATM	4.80769	0.082535	0.858285	-2.07617	5.17909	['Streptomyces', 'Agrobacterium']	2
CDH1	7.69231	0.141164	0.864464	-2.61319	5.11618	['Gardnerella']	1
ABR	9.61538	0.117178	0.858285	-2.29053	4.91103	['Streptomyces']	1
ALAD	7.69231	0.0383214	0.858285	-1.45562	4.74787	['Bradyrhizobium', 'Agrobacterium']	2
CYP3A4	6.99301	0.0448699	0.858285	-1.46509	4.54762	['Streptomyces', 'Agrobacterium']	2
RAD51C	15.3846	0.0798431	0.858285	-1.72995	4.37277	['Agrobacterium']	1
CEBPA	7.69231	0.141164	0.864464	-2.18146	4.27092	['Streptomyces']	1
ASPDH	9.61538	0.117178	0.858285	-1.94847	4.17763	['Ralstonia']	1
CTSK	7.69231	0.141164	0.864464	-2.11664	4.14403	['Streptomyces']	1
CTSD	15.3846	0.0798431	0.858285	-1.59887	4.04146	['Streptomyces']	1
CETP	5.91716	0.175844	0.893815	-2.26398	3.93516	['Streptomyces']	1
ACE	2.5641	0.104546	0.858285	-1.74159	3.93273	['Ralstonia', 'Streptomyces', 'Bradyrhizobium', 'Agrobacterium']	4
CCR1	4.04858	0.240783	0.935491	-2.69909	3.84312	['Streptomyces']	1
CASP7	3.663	0.261194	0.976439	-2.79772	3.75593	['Streptomyces']	1
CASP1	2.331	0.242349	0.93592	-2.56417	3.63439	['Gardnerella', 'Streptomyces']	2
CXCR6	6.41026	0.164454	0.873916	-1.99037	3.59286	['Gardnerella']	1
AFP	6.99301	0.152895	0.873879	-1.85656	3.48663	['Gardnerella']	1
PKM	13.986	0.0141876	0.858285	-0.802301	3.4141	['Streptomyces', 'Bradyrhizobium']	2
CYP2B6	15.3846	0.0798431	0.858285	-1.34385	3.39685	['Agrobacterium']	1
BAX	4.80769	0.209027	0.902044	-2.11919	3.31714	['Agrobacterium']	1
RHOD	9.61538	0.117178	0.858285	-1.54259	3.30741	['Streptomyces']	1
EIF4E	15.3846	0.0798431	0.858285	-1.28825	3.25631	['Agrobacterium']	1
ARG2	5.49451	0.187068	0.900328	-1.93518	3.24391	['Agrobacterium']	1
RHOG	15.3846	0.0798431	0.858285	-1.27224	3.21582	['Streptomyces']	1
MX1	8.54701	0.0321665	0.858285	-0.925712	3.18151	['Streptomyces', 'Agrobacterium']	2
BMP2	4.2735	0.230353	0.911487	-2.14467	3.14869	['Gardnerella']	1
ADH4	12.8205	0.0924727	0.858285	-1.31906	3.14047	['Agrobacterium']	1
POLI	7.32601	0.0415483	0.858285	-0.946835	3.01179	['Bradyrhizobium', 'Agrobacterium']	2
NAGK	9.04977	0.0292463	0.858285	-0.817899	2.88882	['Ralstonia', 'Streptomyces']	2
PIRT	13.986	0.0141876	0.858285	-0.669525	2.84909	['Ralstonia', 'Streptomyces']	2
RAD52	6.41026	0.164454	0.873916	-1.56229	2.82012	['Agrobacterium']	1
CDK6	8.54701	0.12926	0.858285	-1.36309	2.7888	['Streptomyces']	1
RALA	8.54701	0.12926	0.858285	-1.35381	2.76979	['Ralstonia']	1
COCH	6.41026	0.164454	0.873916	-1.52256	2.74841	['Ralstonia']	1
DGAT2	8.54701	0.12926	0.858285	-1.33533	2.732	['Agrobacterium']	1
NIN	15.3846	0.00217462	0.699139	-0.445255	2.72982	['Streptomyces', 'Bradyrhizobium', 'Agrobacterium']	3
AURKA	12.8205	0.0924727	0.858285	-1.12888	2.68769	['Streptomyces']	1
DGAT1	8.54701	0.12926	0.858285	-1.28981	2.63887	['Agrobacterium']	1
REG3A	6.41026	0.164454	0.873916	-1.37742	2.48642	['Agrobacterium']	1
PLN	15.3846	0.0798431	0.858285	-0.981323	2.48048	['Kocuria']	1
EGFR	2.90276	0.17834	0.900328	-1.4011	2.41559	['Kocuria', 'Streptomyces']	2
PURB	15.3846	0.0798431	0.858285	-0.931647	2.35492	['Streptomyces']	1
CDK1	5.12821	0.198128	0.900328	-1.4514	2.34959	['Streptomyces']	1
RELA	2.52207	0.217601	0.905839	-1.53722	2.3444	['Ralstonia', 'Streptomyces']	2
BCL2L11	6.41026	0.164454	0.873916	-1.29583	2.33914	['Streptomyces']	1
MN1	8.09717	0.0351929	0.858285	-0.684546	2.29112	['Gardnerella', 'Bradyrhizobium']	2
COMT	13.986	0.0141876	0.858285	-0.538193	2.29022	['Streptomyces', 'Agrobacterium']	2
CLEC7A	6.99301	0.152895	0.873879	-1.21532	2.28237	['Gardnerella']	1
PMAIP1	10.989	0.104917	0.858285	-1.01039	2.27802	['Streptomyces']	1
DEFB4A	3.57782	0.130812	0.858285	-1.11838	2.27477	['Gardnerella', 'Agrobacterium']	2
PPL	12.8205	0.0924727	0.858285	-0.947662	2.25623	['Streptomyces']	1
RIPK3	5.12821	0.198128	0.900328	-1.39078	2.25145	['Delftia']	1
PERP	15.3846	0.0798431	0.858285	-0.878315	2.22011	['Bradyrhizobium']	1
MYC	3.16122	0.09479	0.858285	-0.936175	2.20571	['Ralstonia', 'Streptomyces', 'Agrobacterium']	3
RACK1	6.41026	0.164454	0.873916	-1.20298	2.17153	['Agrobacterium']	1
CD19	3.34448	0.144804	0.870178	-1.10003	2.12566	['Gardnerella', 'Streptomyces']	2
CYP1A1	3.34448	0.281017	1	-1.63778	2.0789	['Agrobacterium']	1
PLAUR	6.99301	0.152895	0.873879	-1.07618	2.02107	['Gardnerella']	1
RAG2	3.663	0.261194	0.976439	-1.49859	2.01185	['Agrobacterium']	1
CDR1	12.8205	0.0924727	0.858285	-0.839981	1.99986	['Gardnerella']	1
MTOR	4.3956	0.0951295	0.858285	-0.849888	1.99937	['Streptomyces', 'Agrobacterium']	2
CD80	3.01659	0.168655	0.892552	-1.11544	1.98538	['Streptomyces', 'Agrobacterium']	2
PLD2	7.69231	0.141164	0.864464	-1.00508	1.96777	['Streptomyces']	1
CCL20	1.67224	0.472157	1	-2.61793	1.96461	['Gardnerella']	1
PGLS	10.989	0.104917	0.858285	-0.848457	1.91292	['Streptomyces']	1
PGM1	12.8205	0.0924727	0.858285	-0.798668	1.9015	['Streptomyces']	1
COX11	15.3846	0.0798431	0.858285	-0.731372	1.84868	['Bradyrhizobium']	1
RAD51	3.20513	0.290714	1	-1.48108	1.82974	['Agrobacterium']	1
CASP8	2.331	0.242349	0.93592	-1.2787	1.8124	['Gardnerella', 'Streptomyces']	2
GATA4	12.8205	0.0924727	0.858285	-0.759981	1.80939	['Gardnerella']	1
PTN	9.61538	0.117178	0.858285	-0.830941	1.78159	['Streptomyces']	1
BRCA2	5.49451	0.187068	0.900328	-1.05491	1.76832	['Streptomyces']	1
AACS	5.91716	0.175844	0.893815	-0.990034	1.72084	['Streptomyces']	1
PIGG	12.8205	0.0924727	0.858285	-0.710935	1.69262	['Streptomyces']	1
PIGB	12.8205	0.0924727	0.858285	-0.709002	1.68802	['Streptomyces']	1
CYP7A1	4.04858	0.240783	0.935491	-1.17366	1.67112	['Streptomyces']	1
CDK4	3.84615	0.251063	0.955228	-1.20511	1.66553	['Streptomyces']	1
RAG1	2.1978	0.388601	1	-1.75142	1.65545	['Agrobacterium']	1
PGR	9.61538	0.117178	0.858285	-0.771653	1.65447	['Agrobacterium']	1
MPL	9.61538	0.117178	0.858285	-0.767069	1.64464	['Ralstonia']	1
PIGA	8.54701	0.12926	0.858285	-0.783368	1.60272	['Streptomyces']	1
RAB12	9.61538	0.117178	0.858285	-0.740203	1.58704	['Streptomyces']	1
ABCC1	9.61538	0.117178	0.858285	-0.733885	1.57349	['Streptomyces']	1
PSEN1	15.3846	0.0798431	0.858285	-0.619603	1.56616	['Streptomyces']	1
CXCL8	1.7094	0.465092	1	-2.04189	1.56311	['Gardnerella']	1
AMH	5.12821	0.198128	0.900328	-0.961403	1.55636	['Gardnerella']	1
MX2	6.41026	0.164454	0.873916	-0.827676	1.49406	['Streptomyces']	1
NAGA	4.2735	0.230353	0.911487	-0.994285	1.45975	['Streptomyces']	1
NARS	7.69231	0.141164	0.864464	-0.737745	1.44438	['Streptomyces']	1
ACP5	5.91716	0.175844	0.893815	-0.812336	1.41197	['Streptomyces']	1
COPRS	9.61538	0.117178	0.858285	-0.654448	1.40318	['Ralstonia']	1
BAK1	9.61538	0.0264362	0.858285	-0.382234	1.38866	['Streptomyces', 'Agrobacterium']	2
MPO	3.34448	0.144804	0.870178	-0.706206	1.36465	['Gardnerella', 'Streptomyces']	2
ARR3	12.8205	0.0924727	0.858285	-0.56846	1.35341	['Agrobacterium']	1
PPY	3.84615	0.251063	0.955228	-0.965681	1.33462	['Streptomyces']	1
CXCL10	1.56986	0.492758	1	-1.86452	1.31959	['Gardnerella']	1
MTHFR	4.52489	0.219768	0.905839	-0.850137	1.28811	['Gardnerella']	1
MUC7	6.99301	0.152895	0.873879	-0.682609	1.28194	['Gardnerella']	1
TP53	6.15385	0.0553664	0.858285	-0.435306	1.25968	['Streptomyces', 'Agrobacterium']	2
THRA	25.641	0.00536431	0.858285	-0.239988	1.25465	['Streptomyces', 'Bradyrhizobium']	2
VIM	5.01672	0.0338372	0.858285	-0.365291	1.23695	['Thalassospira', 'Ralstonia', 'Agrobacterium']	3
CD68	2.95858	0.173489	0.893815	-0.695461	1.2182	['Gardnerella', 'Streptomyces']	2
MTAP	6.41026	0.164454	0.873916	-0.672689	1.21429	['Streptomyces']	1
XDH	4.52489	0.0908763	0.858285	-0.499856	1.19878	['Streptomyces', 'Delftia']	2
REL	1.8315	0.443283	1	-1.47156	1.19719	['Agrobacterium']	1
PTS	4.2735	0.230353	0.911487	-0.807253	1.18516	['Streptomyces']	1
RHOA	2.079	0.404789	1	-1.2809	1.15843	['Bradyrhizobium']	1
PSCA	6.41026	0.164454	0.873916	-0.632751	1.14219	['Streptomyces']	1
NF1	4.2735	0.230353	0.911487	-0.777451	1.14141	['Streptomyces']	1
CRH	5.91716	0.175844	0.893815	-0.656582	1.14124	['Gardnerella']	1
DUT	8.54701	0.12926	0.858285	-0.554228	1.13391	['Streptomyces']	1
TNFSF10	7.69231	0.141164	0.864464	-0.571201	1.11831	['Streptomyces']	1
PTH	5.49451	0.187068	0.900328	-0.65183	1.09265	['Gardnerella']	1
CYP2A6	10.989	0.104917	0.858285	-0.483571	1.09025	['Agrobacterium']	1
MUC5B	4.2735	0.230353	0.911487	-0.72284	1.06123	['Gardnerella']	1
GP2	6.07287	0.021513	0.858285	-0.27544	1.05744	['Ralstonia', 'Streptomyces', 'Agrobacterium']	3
ADM	9.61538	0.117178	0.858285	-0.491091	1.05293	['Streptomyces']	1
TFF3	4.80769	0.209027	0.902044	-0.671234	1.05068	['Gardnerella']	1
PHB	4.2735	0.230353	0.911487	-0.708539	1.04024	['Ralstonia']	1
ACTB	5.91716	0.175844	0.893815	-0.561493	0.975963	['Streptomyces']	1
PRODH	7.69231	0.141164	0.864464	-0.493674	0.96653	['Bradyrhizobium']	1
PTGS2	2.1978	0.262148	0.977164	-0.7202	0.964239	['Gardnerella', 'Streptomyces']	2
NAGS	3.663	0.261194	0.976439	-0.715759	0.960902	['Streptomyces']	1
CD2	2.331	0.371941	1	-0.970578	0.959922	['Gardnerella']	1
TRAF3	4.80769	0.209027	0.902044	-0.599686	0.938683	['Streptomyces']	1
PI3	3.20513	0.290714	1	-0.758864	0.937511	['Gardnerella']	1
ALK	1.74825	0.457926	1	-1.1967	0.934679	['Streptomyces']	1
HLA-G	8.54701	0.12926	0.858285	-0.429409	0.878542	['Gardnerella']	1
CYP2D6	11.8343	0.0187091	0.858285	-0.212902	0.847081	['Streptomyces', 'Agrobacterium']	2
CLPB	2.05128	0.286794	1	-0.673651	0.841384	['Streptomyces', 'Agrobacterium']	2
MMP8	3.34448	0.281017	1	-0.650181	0.825302	['Gardnerella']	1
ABCG2	7.69231	0.0383214	0.858285	-0.243098	0.792926	['Gardnerella', 'Streptomyces']	2
MSRA	2.1978	0.388601	1	-0.832603	0.786978	['Streptomyces']	1
ERH	6.99301	0.152895	0.873879	-0.395405	0.742573	['Streptomyces']	1
PDF	5.12821	0.198128	0.900328	-0.432748	0.700551	['Streptomyces']	1
CCR2	2.26244	0.380331	1	-0.701886	0.678523	['Gardnerella']	1
MTR	3.07692	0.300271	1	-0.540275	0.649988	['Streptomyces']	1
GJB2	15.3846	0.0798431	0.858285	-0.254447	0.643163	['Streptomyces']	1
EPCAM	15.3846	0.00217462	0.699139	-0.10457	0.641107	['Kocuria', 'Streptomyces', 'Agrobacterium']	3
IL2	2.65252	0.337143	1	-0.589544	0.640981	['Gardnerella']	1
HOPX	12.8205	0.0924727	0.858285	-0.267781	0.637544	['Agrobacterium']	1
NGF	3.20513	0.290714	1	-0.513433	0.634303	['Streptomyces']	1
TLR9	2.48139	0.222545	0.911487	-0.408594	0.613963	['Gardnerella', 'Agrobacterium']	2
TLR6	3.4965	0.135445	0.864464	-0.303243	0.60624	['Gardnerella', 'Streptomyces']	2
HMGB1	2.1978	0.388601	1	-0.635681	0.600847	['Streptomyces']	1
ARAF	5.49451	0.187068	0.900328	-0.346955	0.581595	['Streptomyces']	1
TOX	2.65252	0.337143	1	-0.530154	0.576409	['Streptomyces']	1
HBB	4.2735	0.230353	0.911487	-0.378508	0.555705	['Gardnerella']	1
BACE1	5.12821	0.198128	0.900328	-0.339078	0.548913	['Streptomyces']	1
TNF	2.35479	0.110719	0.858285	-0.248789	0.547525	['Gardnerella', 'Thalassospira', 'Bradyrhizobium', 'Streptomyces', 'Agrobacterium', 'Kocuria']	6
NIFK	3.34448	0.281017	1	-0.419709	0.532754	['Bradyrhizobium']	1
CXCR3	2.26244	0.380331	1	-0.509515	0.492555	['Gardnerella']	1
CD59	3.4965	0.271177	0.999238	-0.371809	0.485204	['Gardnerella']	1
FGF7	8.54701	0.12926	0.858285	-0.233425	0.477572	['Agrobacterium']	1
MUC4	3.07692	0.300271	1	-0.387689	0.466416	['Gardnerella']	1
OMD	12.8205	0.0924727	0.858285	-0.191189	0.455191	['Streptomyces']	1
IDH1	10.989	0.104917	0.858285	-0.199899	0.45069	['Ralstonia']	1
HLA-A	6.41026	0.164454	0.873916	-0.248942	0.449372	['Gardnerella']	1
CYS1	15.3846	0.0121297	0.858285	-0.0993643	0.438405	['Streptomyces', 'Agrobacterium']	2
CFP	6.99301	0.152895	0.873879	-0.228367	0.428874	['Agrobacterium']	1
HDAC2	5.91716	0.175844	0.893815	-0.237543	0.412888	['Streptomyces']	1
VEGFA	4.52489	0.219768	0.905839	-0.271572	0.411482	['Streptomyces']	1
TLR1	3.13972	0.159046	0.873916	-0.210656	0.387305	['Gardnerella', 'Streptomyces']	2
TLR10	4.52489	0.219768	0.905839	-0.255311	0.386843	['Gardnerella']	1
TOP2A	3.663	0.261194	0.976439	-0.282983	0.379903	['Streptomyces']	1
NOX1	3.4965	0.271177	0.999238	-0.289745	0.378112	['Streptomyces']	1
NMU	12.8205	0.0924727	0.858285	-0.155524	0.370277	['Streptomyces']	1
YY1	9.61538	0.117178	0.858285	-0.165756	0.35539	['Streptomyces']	1
TLR7	2.079	0.404789	1	-0.371194	0.335704	['Gardnerella']	1
TIRAP	3.07692	0.300271	1	-0.274786	0.330586	['Gardnerella']	1
GLS	4.662	0.0866773	0.858285	-0.118169	0.28899	['Streptomyces', 'Agrobacterium']	2
NPB	11.8343	0.0187091	0.858285	-0.0691822	0.275258	['Ralstonia', 'Agrobacterium']	2
PCCB	7.69231	0.141164	0.864464	-0.140124	0.274339	['Streptomyces']	1
XBP1	5.91716	0.175844	0.893815	-0.156063	0.271262	['Streptomyces']	1
HBD	5.36673	0.0288781	0.858285	-0.0702056	0.248856	['Gardnerella', 'Ralstonia', 'Streptomyces']	3
TLR8	2.13675	0.396753	1	-0.237333	0.2194	['Gardnerella']	1
CCND1	6.41026	0.164454	0.873916	-0.120727	0.217927	['Streptomyces']	1
FADD	4.52489	0.0908763	0.858285	-0.0900337	0.215924	['Streptomyces', 'Bradyrhizobium']	2
VAPB	4.80769	0.209027	0.902044	-0.136378	0.213472	['Streptomyces']	1
CD69	1.45138	0.518896	1	-0.311929	0.204641	['Gardnerella']	1
GAST	6.99301	0.152895	0.873879	-0.108959	0.204625	['Gardnerella']	1
TIMP2	8.54701	0.12926	0.858285	-0.0993666	0.203297	['Gardnerella']	1
TLR4	1.62514	0.439525	1	-0.234732	0.192964	['Gardnerella', 'Bradyrhizobium', 'Delftia']	3
NOS2	2.849	0.318974	1	-0.168728	0.192796	['Streptomyces']	1
GMPS	4.80769	0.209027	0.902044	-0.119863	0.187621	['Streptomyces']	1
FOS	2.71493	0.129546	0.858285	-0.0904051	0.184763	['Gardnerella', 'Thalassospira', 'Streptomyces']	3
NLRC4	2.849	0.318974	1	-0.16076	0.183691	['Agrobacterium']	1
NOD2	1.30378	0.555435	1	-0.305899	0.17987	['Bradyrhizobium']	1
NOG	9.61538	0.117178	0.858285	-0.0821012	0.17603	['Agrobacterium']	1
SHF	5.49451	0.187068	0.900328	-0.0936082	0.156914	['Streptomyces']	1
TGFB1	1.45138	0.518896	1	-0.213145	0.139834	['Streptomyces']	1
FASN	10.989	0.104917	0.858285	-0.056761	0.127973	['Streptomyces']	1
NPY	4.52489	0.219768	0.905839	-0.0820523	0.124324	['Agrobacterium']	1
BSG	4.2735	0.230353	0.911487	-0.0782137	0.114829	['Streptomyces']	1
HFE	4.80769	0.209027	0.902044	-0.0708838	0.110954	['Streptomyces']	1
CDK2	3.20513	0.290714	1	-0.0843596	0.104219	['Streptomyces']	1
GP6	3.75235	0.121647	0.858285	-0.0477811	0.100657	['Ralstonia', 'Streptomyces']	2
HIF1A	3.663	0.261194	0.976439	-0.0707914	0.0950369	['Streptomyces']	1
TRPV1	3.84615	0.251063	0.955228	-0.0683693	0.0944899	['Streptomyces']	1
NPC1	10.989	0.104917	0.858285	-0.0324828	0.0732354	['Streptomyces']	1
FUS	2.849	0.318974	1	-0.0580373	0.0663159	['Streptomyces']	1
SIRT1	2.74725	0.328125	1	-0.0581993	0.0648551	['Streptomyces']	1
TLR2	1.4245	0.651732	1	-0.10937	0.0468237	['Gardnerella', 'Streptomyces']	2
NOD1	1.53846	0.499432	1	-0.0578295	0.0401501	['Bradyrhizobium']	1
CD83	1.60256	0.485988	1	-0.0554147	0.0399856	['Gardnerella']	1
CD44	3.57782	0.130812	0.858285	-0.0188292	0.0382985	['Streptomyces', 'Agrobacterium']	2
FYN	4.80769	0.209027	0.902044	-0.0110773	0.0173392	['Streptomyces']	1
GML	3.20513	0.290714	1	-0.00900981	0.0111309	['Gardnerella']	1
NLRP3	1.3986	0.531421	1	-0.0164837	0.010421	['Gardnerella']	1
CSF3	8.54701	0.12926	0.858285	-0.000159869	0.000327081	['Gardnerella']	1
MYD88	0.82713	1	1	-0.763221	0	['Gardnerella']	1
CFB	0.97371	1	1	-1.43886	0	['Streptomyces']	1
CCL2	0.986193	1	1	-0.698771	0	['Gardnerella']	1
MME	2.849	0.318974	1	0.000123848	-0.000141514	['Streptomyces']	1
NPR1	11.8343	0.0187091	0.858285	0.00190594	-0.00758325	['Ralstonia', 'Agrobacterium']	2
OCM	2.48139	0.354793	1	0.0292279	-0.0302865	['Streptomyces']	1
ZEB1	10.989	0.104917	0.858285	0.0142705	-0.032174	['Streptomyces']	1
FGF21	9.61538	0.117178	0.858285	0.0237802	-0.0509862	['Agrobacterium']	1
GRB2	6.41026	0.164454	0.873916	0.0562969	-0.101623	['Streptomyces']	1
TYR	4.52489	0.219768	0.905839	0.0720001	-0.109093	['Streptomyces']	1
XIAP	3.34448	0.281017	1	0.0964597	-0.12244	['Streptomyces']	1
TTN	6.99301	0.152895	0.873879	0.0746732	-0.140237	['Streptomyces']	1
GH2	3.94477	0.112634	0.858285	0.066998	-0.146298	['Streptomyces', 'Agrobacterium']	2
FN1	12.8205	0.0924727	0.858285	0.0699274	-0.166486	['Bradyrhizobium']	1
UGDH	15.3846	0.0798431	0.858285	0.0677301	-0.171201	['Bradyrhizobium']	1
FEN1	5.12821	0.198128	0.900328	0.112675	-0.182402	['Bradyrhizobium']	1
EPO	10.2564	0.0237405	0.858285	0.0490542	-0.183491	['Streptomyces', 'Agrobacterium']	2
BMP7	19.2308	0.00844352	0.858285	0.0393717	-0.187975	['Streptomyces', 'Bradyrhizobium']	2
CLPX	1.53846	0.499432	1	0.277591	-0.192727	['Streptomyces']	1
IL11	5.12821	0.198128	0.900328	0.129548	-0.209718	['Streptomyces']	1
IL15	2.26244	0.380331	1	0.232204	-0.224475	['Streptomyces']	1
BRCA1	4.2735	0.230353	0.911487	0.159529	-0.234212	['Streptomyces']	1
NRAS	15.3846	0.0798431	0.858285	0.0931487	-0.235451	['Streptomyces']	1
STX2	2.48139	0.354793	1	0.236711	-0.245284	['Agrobacterium']	1
ADAM17	4.04858	0.240783	0.935491	0.172792	-0.246031	['Streptomyces']	1
HPR	3.13972	0.159046	0.873916	0.134804	-0.247845	['Ralstonia', 'Streptomyces']	2
TERT	4.04858	0.240783	0.935491	0.217229	-0.309304	['Agrobacterium']	1
ICAM1	2.69906	0.197889	0.900328	0.195056	-0.316	['Gardnerella', 'Streptomyces']	2
SKP1	10.989	0.0211633	0.858285	0.0825836	-0.3184	['Ralstonia', 'Agrobacterium']	2
FDX1	8.54701	0.12926	0.858285	0.156846	-0.320897	['Streptomyces']	1
SIRT4	15.3846	0.0798431	0.858285	0.12939	-0.327059	['Streptomyces']	1
TXN	10.989	0.104917	0.858285	0.165157	-0.372362	['Streptomyces']	1
GAPDH	4.13565	0.0163348	0.858285	0.0954031	-0.392532	['Gardnerella', 'Ralstonia', 'Streptomyces', 'Agrobacterium', 'Kocuria']	5
C4A	4.52489	0.0908763	0.858285	0.165999	-0.398109	['Ralstonia', 'Streptomyces']	2
XYLB	7.44417	0.0131281	0.858285	0.0928717	-0.402413	['Kocuria', 'Ralstonia', 'Streptomyces']	3
SIGIRR	9.61538	0.117178	0.858285	0.191981	-0.411619	['Gardnerella']	1
PDCL	10.989	0.104917	0.858285	0.185766	-0.418826	['Ralstonia']	1
STAT1	1.60256	0.485988	1	0.624933	-0.450934	['Streptomyces']	1
CYP1A2	5.12821	0.198128	0.900328	0.281398	-0.455539	['Agrobacterium']	1
DPT	4.52489	0.219768	0.905839	0.307074	-0.465273	['Streptomyces']	1
APP	2.74725	0.192983	0.900328	0.28776	-0.473409	['Ralstonia', 'Streptomyces']	2
SMAD2	2.65252	0.337143	1	0.44578	-0.484674	['Streptomyces']	1
SYK	2.02429	0.41271	1	0.557222	-0.493148	['Agrobacterium']	1
FOXP3	1.0989	0.614925	1	1.02133	-0.496627	['Gardnerella']	1
FOLH1	15.3846	0.0798431	0.858285	0.197858	-0.500125	['Streptomyces']	1
HPX	7.69231	0.141164	0.864464	0.260815	-0.510632	['Ralstonia']	1
IL6	1.78891	0.340164	1	0.479973	-0.517567	['Gardnerella', 'Streptomyces']	2
CEACAM5	2.849	0.318974	1	0.515536	-0.589074	['Agrobacterium']	1
BGN	6.41026	0.164454	0.873916	0.329615	-0.594996	['Ralstonia']	1
MCL1	4.52489	0.219768	0.905839	0.392882	-0.595288	['Streptomyces']	1
ID1	8.54701	0.12926	0.858285	0.295142	-0.603841	['Agrobacterium']	1
SOCS3	2.26244	0.380331	1	0.659257	-0.637313	['Streptomyces']	1
KDR	5.49451	0.187068	0.900328	0.398496	-0.667993	['Streptomyces']	1
EHF	5.91716	0.175844	0.893815	0.392763	-0.682683	['Streptomyces']	1
SLC2A2	12.8205	0.0924727	0.858285	0.290564	-0.691787	['Streptomyces']	1
SOX2	5.49451	0.187068	0.900328	0.415319	-0.696193	['Streptomyces']	1
IL1RN	3.4965	0.271177	0.999238	0.537769	-0.701779	['Gardnerella']	1
BMP4	4.04858	0.240783	0.935491	0.49841	-0.709664	['Gardnerella']	1
INF2	3.27332	0.149526	0.873879	0.385442	-0.732449	['Ralstonia', 'Agrobacterium']	2
CDA	6.41026	0.164454	0.873916	0.408223	-0.736893	['Streptomyces']	1
ABCB1	3.4965	0.271177	0.999238	0.566853	-0.739733	['Streptomyces']	1
CYP11A1	9.61538	0.117178	0.858285	0.345802	-0.74142	['Streptomyces']	1
CCL11	2.48139	0.354793	1	0.720241	-0.746328	['Streptomyces']	1
HAMP	1.7094	0.465092	1	0.978535	-0.749088	['Streptomyces']	1
IL18	3.7831	0.0643384	0.858285	0.276287	-0.758021	['Gardnerella', 'Streptomyces', 'Agrobacterium']	3
IL13	3.94477	0.112634	0.858285	0.355997	-0.777361	['Gardnerella', 'Agrobacterium']	2
SLPI	3.94477	0.112634	0.858285	0.35677	-0.779048	['Gardnerella', 'Streptomyces']	2
LBP	1.67224	0.472157	1	1.04043	-0.780785	['Gardnerella']	1
FGF2	2.5641	0.346032	1	0.747426	-0.793187	['Streptomyces']	1
FES	3.38123	0.0506404	0.858285	0.266005	-0.793493	['Ralstonia', 'Streptomyces', 'Bradyrhizobium', 'Agrobacterium']	4
EGF	2.48139	0.354793	1	0.772427	-0.800405	['Streptomyces']	1
JAK2	3.07692	0.300271	1	0.68854	-0.828361	['Streptomyces']	1
IL1R2	10.989	0.104917	0.858285	0.382353	-0.862049	['Gardnerella']	1
LCN2	2.5641	0.346032	1	0.828602	-0.879333	['Gardnerella']	1
LIF	4.52489	0.219768	0.905839	0.581177	-0.880589	['Gardnerella']	1
DSE	4.80769	0.209027	0.902044	0.584165	-0.914388	['Agrobacterium']	1
SPO11	7.69231	0.141164	0.864464	0.473084	-0.926219	['Agrobacterium']	1
IGFBP3	6.99301	0.152895	0.873879	0.49604	-0.931565	['Agrobacterium']	1
IPP	2.52207	0.217601	0.905839	0.616478	-0.940185	['Streptomyces', 'Agrobacterium']	2
SMAD4	5.12821	0.198128	0.900328	0.594734	-0.96278	['Streptomyces']	1
HMOX1	3.34448	0.144804	0.870178	0.502586	-0.971184	['Streptomyces', 'Bradyrhizobium']	2
CLPP	2.7972	0.188088	0.900328	0.585352	-0.978031	['Ralstonia', 'Streptomyces']	2
SRR	4.80769	0.209027	0.902044	0.627226	-0.98179	['Bradyrhizobium']	1
DEFB1	2.331	0.371941	1	1.01906	-1.00788	['Gardnerella']	1
LCK	5.49451	0.187068	0.900328	0.601294	-1.00794	['Streptomyces']	1
IVD	2.5641	0.346032	1	0.955579	-1.01408	['Gardnerella']	1
SST	6.99301	0.152895	0.873879	0.546203	-1.02577	['Agrobacterium']	1
BMX	8.54701	0.12926	0.858285	0.506	-1.03524	['Gardnerella']	1
SRP54	4.2735	0.230353	0.911487	0.711749	-1.04495	['Streptomyces']	1
IL5	6.41026	0.164454	0.873916	0.58231	-1.05114	['Gardnerella']	1
SUFU	4.52489	0.219768	0.905839	0.710246	-1.07615	['Kocuria']	1
AOX1	2.1978	0.388601	1	1.20237	-1.13648	['Streptomyces']	1
HSPA1A	8.54701	0.12926	0.858285	0.5558	-1.13713	['Streptomyces']	1
KLF2	7.69231	0.141164	0.864464	0.596696	-1.16823	['Streptomyces']	1
CBS	3.34448	0.08411	0.858285	0.479228	-1.18639	['Ralstonia', 'Streptomyces', 'Agrobacterium']	3
HRC	9.04977	0.0292463	0.858285	0.337074	-1.19055	['Ralstonia', 'Agrobacterium']	2
SP9	4.80769	0.209027	0.902044	0.78428	-1.22762	['Streptomyces']	1
STAT3	2.69906	0.197889	0.900328	0.765529	-1.24019	['Gardnerella', 'Streptomyces']	2
CCR3	3.84615	0.251063	0.955228	0.917048	-1.26741	['Streptomyces']	1
GATA3	2.95858	0.309691	1	1.08353	-1.2701	['Streptomyces']	1
IL1B	3.91134	0.0597534	0.858285	0.466568	-1.31457	['Gardnerella', 'Thalassospira', 'Streptomyces']	3
IL10	2.772	0.085904	0.858285	0.541018	-1.32794	['Gardnerella', 'Kocuria', 'Streptomyces', 'Agrobacterium']	4
FOXO3	4.52489	0.219768	0.905839	0.884988	-1.34092	['Streptomyces']	1
TANK	8.54701	0.12926	0.858285	0.65745	-1.3451	['Streptomyces']	1
AKT1	3.07692	0.300271	1	1.13255	-1.36254	['Streptomyces']	1
C4B	2.40385	0.363429	1	1.35873	-1.37527	['Streptomyces']	1
BDH1	12.8205	0.0924727	0.858285	0.578228	-1.37667	['Ralstonia']	1
TEF	9.61538	0.117178	0.858285	0.645908	-1.38486	['Streptomyces']	1
TBP	3.4965	0.0764372	0.858285	0.54591	-1.40369	['Agrobacterium', 'Ralstonia', 'Delftia']	3
AARS	5.36673	0.0288781	0.858285	0.397932	-1.41054	['Streptomyces', 'Bradyrhizobium', 'Agrobacterium']	3
SYP	9.61538	0.0264362	0.858285	0.389878	-1.41644	['Gardnerella', 'Ralstonia']	2
AGPS	4.158	0.103788	0.858285	0.637268	-1.44367	['Streptomyces', 'Agrobacterium']	2
SPX	5.12821	0.198128	0.900328	0.89245	-1.44474	['Streptomyces']	1
ARSH	4.2735	0.230353	0.911487	0.985251	-1.44649	['Gardnerella']	1
ATP7B	5.12821	0.198128	0.900328	0.90493	-1.46494	['Bradyrhizobium']	1
SDHB	6.99301	0.0448699	0.858285	0.473448	-1.46958	['Streptomyces', 'Agrobacterium']	2
SOS1	10.989	0.104917	0.858285	0.656663	-1.48051	['Streptomyces']	1
SDHC	3.84615	0.251063	0.955228	1.0737	-1.48392	['Streptomyces']	1
RPS3	5.49451	0.187068	0.900328	0.915756	-1.53507	['Agrobacterium']	1
HSPB1	8.54701	0.12926	0.858285	0.759242	-1.55336	['Streptomyces']	1
SOX9	9.61538	0.117178	0.858285	0.737405	-1.58104	['Streptomyces']	1
MAPK14	5.91716	0.175844	0.893815	0.919496	-1.59823	['Gardnerella']	1
CYP27B1	9.61538	0.117178	0.858285	0.755378	-1.61957	['Streptomyces']	1
SPTB	5.49451	0.187068	0.900328	0.969607	-1.62534	['Gardnerella']	1
SDC1	4.52489	0.219768	0.905839	1.0807	-1.63746	['Ralstonia']	1
LEP	3.663	0.261194	0.976439	1.225	-1.64455	['Streptomyces']	1
ATP7A	8.54701	0.12926	0.858285	0.813951	-1.66529	['Bradyrhizobium']	1
CARS	11.8343	0.0187091	0.858285	0.421273	-1.67614	['Streptomyces', 'Agrobacterium']	2
HDAC6	4.80769	0.209027	0.902044	1.10025	-1.72221	['Streptomyces']	1
KLF4	3.34448	0.281017	1	1.35975	-1.72598	['Streptomyces']	1
ABCA1	4.80769	0.209027	0.902044	1.10842	-1.735	['Streptomyces']	1
SP1	10.989	0.104917	0.858285	0.783945	-1.76747	['Streptomyces']	1
MDH2	10.989	0.104917	0.858285	0.786552	-1.77335	['Ralstonia']	1
CBL	9.61538	0.117178	0.858285	0.834085	-1.78833	['Streptomyces']	1
CLPS	4.04858	0.240783	0.935491	1.25761	-1.79066	['Agrobacterium']	1
KRAS	4.52489	0.219768	0.905839	1.18942	-1.80218	['Streptomyces']	1
SOD1	8.09717	0.0351929	0.858285	0.55824	-1.86838	['Streptomyces', 'Agrobacterium']	2
LRRK2	10.989	0.104917	0.858285	0.854933	-1.92752	['Streptomyces']	1
SP7	5.30504	0.0704764	0.858285	0.72974	-1.93562	['Streptomyces', 'Agrobacterium']	2
LDHA	4.80769	0.209027	0.902044	1.24764	-1.95292	['Streptomyces']	1
MGAM	8.54701	0.12926	0.858285	0.967877	-1.98021	['Streptomyces']	1
MAP1LC3B	9.61538	0.117178	0.858285	0.923758	-1.98059	['Streptomyces']	1
CD34	3.84615	0.117121	0.858285	0.926558	-1.98705	['Streptomyces', 'Agrobacterium']	2
GNE	5.12821	0.198128	0.900328	1.23056	-1.99208	['Ralstonia']	1
SBDS	7.69231	0.0383214	0.858285	0.611086	-1.99321	['Streptomyces', 'Agrobacterium']	2
GALE	3.663	0.126212	0.858285	0.981889	-2.03231	['Streptomyces', 'Bradyrhizobium']	2
FLT1	15.3846	0.0798431	0.858285	0.822731	-2.07961	['Gardnerella']	1
APAF1	4.80769	0.209027	0.902044	1.35344	-2.11852	['Streptomyces']	1
GHR	9.61538	0.117178	0.858285	0.994049	-2.1313	['Agrobacterium']	1
CD40	2.65252	0.202805	0.902044	1.34185	-2.14093	['Gardnerella', 'Streptomyces']	2
HECA	8.54701	0.12926	0.858285	1.06551	-2.17997	['Ralstonia']	1
SDHA	3.34448	0.144804	0.870178	1.14996	-2.22215	['Streptomyces', 'Agrobacterium']	2
LTA	10.989	0.104917	0.858285	0.992659	-2.23804	['Gardnerella']	1
ENO1	9.61538	0.117178	0.858285	1.04815	-2.24731	['Streptomyces']	1
CRK	5.12821	0.198128	0.900328	1.3941	-2.25683	['Ralstonia']	1
SRC	3.44432	0.0789615	0.858285	0.900421	-2.28598	['Ralstonia', 'Streptomyces', 'Agrobacterium']	3
FECH	15.3846	0.0798431	0.858285	0.90597	-2.29001	['Bradyrhizobium']	1
CRY1	4.2735	0.230353	0.911487	1.57699	-2.31525	['Limnohabitans']	1
ADA	8.54701	0.12926	0.858285	1.13525	-2.32264	['Streptomyces']	1
MCAT	12.8205	0.0924727	0.858285	0.984946	-2.345	['Streptomyces']	1
RPS5	15.3846	0.0798431	0.858285	0.959062	-2.42421	['Agrobacterium']	1
GDNF	9.61538	0.117178	0.858285	1.17284	-2.51464	['Streptomyces']	1
CPB2	15.3846	0.0798431	0.858285	1.00011	-2.52797	['Streptomyces']	1
CCR5	4.52489	0.0908763	0.858285	1.06309	-2.54957	['Gardnerella', 'Streptomyces']	2
AGL	8.54701	0.00934647	0.858285	0.549557	-2.56795	['Ralstonia', 'Streptomyces', 'Agrobacterium']	3
HAL	10.989	0.104917	0.858285	1.1404	-2.57114	['Streptomyces']	1
HAS2	12.8205	0.0924727	0.858285	1.09755	-2.6131	['Streptomyces']	1
ERBB2	6.15385	0.0553664	0.858285	0.909897	-2.63304	['Streptomyces', 'Agrobacterium']	2
FTO	9.61538	0.117178	0.858285	1.23908	-2.65666	['Agrobacterium']	1
LOR	10.989	0.0211633	0.858285	0.693101	-2.67224	['Gardnerella', 'Streptomyces']	2
MAF	5.49451	0.187068	0.900328	1.59671	-2.67655	['Streptomyces']	1
LIPC	9.61538	0.117178	0.858285	1.28352	-2.75195	['Delftia']	1
HMGCS1	15.3846	0.0798431	0.858285	1.13111	-2.85909	['Ralstonia']	1
MITF	5.12821	0.198128	0.900328	1.77778	-2.87794	['Streptomyces']	1
CUTC	7.69231	0.141164	0.864464	1.48382	-2.90507	['Streptomyces']	1
KYNU	15.3846	0.0798431	0.858285	1.15855	-2.92846	['Ralstonia']	1
ABCC2	8.54701	0.12926	0.858285	1.43323	-2.9323	['Streptomyces']	1
ADK	6.68896	0.0482824	0.858285	0.977472	-2.96241	['Streptomyces', 'Agrobacterium']	2
BCL2L1	6.68896	0.0482824	0.858285	0.981992	-2.97611	['Streptomyces', 'Agrobacterium']	2
MKKS	9.61538	0.117178	0.858285	1.42117	-3.04708	['Agrobacterium']	1
CRX	12.8205	0.0924727	0.858285	1.31917	-3.14075	['Kocuria']	1
KLF6	15.3846	0.0798431	0.858285	1.24281	-3.14144	['Streptomyces']	1
LSP1	12.8205	0.0924727	0.858285	1.32526	-3.15523	['Ralstonia']	1
SMPD1	17.094	0.0102133	0.858285	0.698846	-3.20355	['Ralstonia', 'Streptomyces']	2
CIPC	7.69231	0.141164	0.864464	1.64761	-3.22575	['Agrobacterium']	1
CR1	4.2735	0.0994343	0.858285	1.42706	-3.29402	['Streptomyces', 'Agrobacterium']	2
GSN	15.3846	0.0798431	0.858285	1.37604	-3.47821	['Bradyrhizobium']	1
SUB1	12.1457	0.00390736	0.746886	0.631279	-3.50038	['Streptomyces', 'Bradyrhizobium', 'Agrobacterium']	3
CYP2E1	8.54701	0.0321665	0.858285	1.03433	-3.5548	['Streptomyces', 'Agrobacterium']	2
ANKH	12.8205	0.0924727	0.858285	1.63385	-3.88994	['Streptomyces']	1
CDC25A	15.3846	0.0798431	0.858285	1.57261	-3.97506	['Streptomyces']	1
CD86	3.4965	0.0764372	0.858285	1.69298	-4.35313	['Gardnerella', 'Streptomyces', 'Agrobacterium']	3
MAFF	15.3846	0.00217462	0.699139	0.729194	-4.47062	['Ralstonia', 'Bradyrhizobium', 'Agrobacterium']	3
AHCY	15.3846	0.0798431	0.858285	1.96284	-4.96145	['Ralstonia']	1
CRP	3.13972	0.0619502	0.858285	1.79997	-5.00648	['Gardnerella', 'Ralstonia', 'Streptomyces', 'Delftia']	4
HDAC1	8.54701	0.00934647	0.858285	1.08642	-5.0766	['Gardnerella', 'Kocuria', 'Streptomyces']	3
GPD1	19.2308	0.00844352	0.858285	1.09249	-5.21596	['Ralstonia', 'Agrobacterium']	2
CASP3	2.87563	0.0781428	0.858285	2.15198	-5.48586	['Gardnerella', 'Streptomyces', 'Agrobacterium', 'Delftia']	4
GBA	21.978	0.00682545	0.858285	1.12748	-5.62283	['Streptomyces', 'Agrobacterium']	2
LOX	5.04414	0.0158098	0.858285	1.61032	-6.67822	['Gardnerella', 'Ralstonia', 'Streptomyces', 'Agrobacterium']	4
SCO1	28.8462	0.00047956	0.616715	1.07831	-8.24116	['Streptomyces', 'Bradyrhizobium', 'Agrobacterium']	3

## Sheet: msea_pml_ctrl_up
term	oddsratio	pvalue	qvalue	zscore	combined_score	shared	n_shared
IL1B	5.26008	0.000305149	0.00884383	-7.6372	61.8209	['Campylobacter', 'Shewanella', 'Aggregatibacter', 'Fusobacterium', 'Streptococcus', 'Prevotella', 'Haemophilus', 'Porphyromonas', 'Neisseria']	9
CD5	9.85222	1.45656e-05	0.00264539	-1.92012	21.3841	['Campylobacter', 'Aggregatibacter', 'Fusobacterium', 'Peptostreptococcus', 'Streptococcus', 'Haemophilus', 'Porphyromonas', 'Neisseria']	8
HLA-B	10.7759	0.000369518	0.00969797	-2.67071	21.1075	['Aggregatibacter', 'Streptococcus', 'Leptotrichia', 'Haemophilus', 'Porphyromonas']	5
DPP4	9.07441	0.000710131	0.0138368	-2.89116	20.9611	['Aggregatibacter', 'Fusobacterium', 'Streptococcus', 'Prevotella', 'Porphyromonas']	5
CD40	5.9453	6.49718e-05	0.00642721	-2.08109	20.0649	['Riemerella', 'Veillonella', 'Campylobacter', 'Aggregatibacter', 'Peptostreptococcus', 'Streptococcus', 'Prevotella', 'Haemophilus', 'Porphyromonas', 'Neisseria']	10
IL2	5.9453	0.00353253	0.0329191	-3.4905	19.7064	['Aggregatibacter', 'Streptococcus', 'Prevotella', 'Porphyromonas', 'Neisseria']	5
HP	7.13436	0.00066353	0.0138292	-2.52934	18.5096	['Fusobacterium', 'Streptococcus', 'Bibersteinia', 'Mannheimia', 'Haemophilus', 'Neisseria']	6
HMGB1	6.89655	0.000305815	0.00884383	-2.24677	18.1821	['Campylobacter', 'Aggregatibacter', 'Fusobacterium', 'Streptococcus', 'Prevotella', 'Haemophilus', 'Porphyromonas']	7
GP2	5.44465	0.00222776	0.0257947	-2.7844	17.0037	['Campylobacter', 'Fusobacterium', 'Streptococcus', 'Prevotella', 'Haemophilus', 'Porphyromonas']	6
CD86	5.22466	0.000163728	0.00859581	-1.93578	16.8748	['Veillonella', 'Campylobacter', 'Aggregatibacter', 'Fusobacterium', 'Peptostreptococcus', 'Streptococcus', 'Prevotella', 'Haemophilus', 'Porphyromonas', 'Neisseria']	10
CTSC	14.7783	0.00275329	0.0280534	-2.79095	16.4525	['Streptococcus', 'Porphyromonas', 'Fusobacterium']	3
CD274	9.1954	0.00226657	0.0257947	-2.65355	16.1587	['Streptococcus', 'Neisseria', 'Porphyromonas', 'Fusobacterium']	4
IL17C	5.74713	0.186413	0.404262	-9.57052	16.0765	['Haemophilus']	1
CCR5	6.08519	0.00135838	0.0194097	-2.2721	14.9992	['Campylobacter', 'Aggregatibacter', 'Streptococcus', 'Haemophilus', 'Porphyromonas', 'Neisseria']	6
IL5	8.62069	0.00927208	0.0617819	-3.10474	14.5325	['Prevotella', 'Porphyromonas', 'Neisseria']	3
DNMT3A	14.7783	0.00275329	0.0280534	-2.46034	14.5036	['Haemophilus', 'Porphyromonas', 'Fusobacterium']	3
TREM1	8.62069	0.000280694	0.00884383	-1.62649	13.3019	['Aggregatibacter', 'Fusobacterium', 'Streptococcus', 'Prevotella', 'Haemophilus', 'Porphyromonas']	6
CD63	8.62069	0.000280694	0.00884383	-1.6134	13.1948	['Campylobacter', 'Aggregatibacter', 'Fusobacterium', 'Streptococcus', 'Haemophilus', 'Neisseria']	6
TREM2	9.85222	0.0018364	0.023153	-2.0589	12.971	['Streptococcus', 'Campylobacter', 'Haemophilus', 'Porphyromonas']	4
MIF	9.28382	6.36731e-05	0.00642721	-1.33316	12.8806	['Campylobacter', 'Aggregatibacter', 'Fusobacterium', 'Streptococcus', 'Haemophilus', 'Porphyromonas', 'Neisseria']	7
TRPS1	19.7044	0.000237803	0.00884383	-1.53477	12.8063	['Campylobacter', 'Porphyromonas', 'Aggregatibacter', 'Fusobacterium']	4
C3	5.74713	0.00175295	0.023003	-1.99492	12.6607	['Campylobacter', 'Shewanella', 'Streptococcus', 'Haemophilus', 'Porphyromonas', 'Neisseria']	6
FASLG	8.21018	0.00103988	0.0180714	-1.77797	12.2123	['Campylobacter', 'Aggregatibacter', 'Streptococcus', 'Haemophilus', 'Porphyromonas']	5
KCNK1	22.9885	0.000155369	0.00859581	-1.31743	11.5535	['Campylobacter', 'Porphyromonas', 'Aggregatibacter', 'Fusobacterium']	4
CD163	6.3857	0.00269983	0.0280534	-1.8939	11.2016	['Fusobacterium', 'Streptococcus', 'Prevotella', 'Haemophilus', 'Porphyromonas']	5
CD70	17.2414	0.000347448	0.00969797	-1.39634	11.1217	['Porphyromonas', 'Haemophilus', 'Aggregatibacter', 'Fusobacterium']	4
CEACAM1	14.7783	0.00275329	0.0280534	-1.85328	10.925	['Streptococcus', 'Haemophilus', 'Neisseria']	3
CD34	5.17241	0.00279225	0.0280534	-1.79178	10.5373	['Campylobacter', 'Fusobacterium', 'Streptococcus', 'Prevotella', 'Haemophilus', 'Neisseria']	6
IVD	5.74713	0.0040107	0.0353271	-1.89626	10.4651	['Campylobacter', 'Fusobacterium', 'Streptococcus', 'Haemophilus', 'Neisseria']	5
CXCL11	8.62069	0.000280694	0.00884383	-1.23095	10.067	['Campylobacter', 'Fusobacterium', 'Streptococcus', 'Leptotrichia', 'Porphyromonas', 'Neisseria']	6
CASP8	3.65726	0.00738721	0.0545638	-2.01047	9.86739	['Campylobacter', 'Aggregatibacter', 'Streptococcus', 'Prevotella', 'Mannheimia', 'Haemophilus', 'Porphyromonas']	7
CDK1	11.4943	0.000289494	0.00884383	-1.19652	9.74853	['Campylobacter', 'Aggregatibacter', 'Fusobacterium', 'Haemophilus', 'Porphyromonas']	5
IL17F	6.89655	0.0154975	0.0877964	-2.28902	9.5385	['Streptococcus', 'Prevotella', 'Porphyromonas']	3
HDX	5.17241	0.0299443	0.126672	-2.66607	9.35369	['Streptococcus', 'Porphyromonas', 'Neisseria']	3
CXCL10	5.62984	0.00041071	0.0105635	-1.18486	9.23909	['Veillonella', 'Campylobacter', 'Aggregatibacter', 'Fusobacterium', 'Streptococcus', 'Haemophilus', 'Porphyromonas', 'Neisseria']	8
CD55	10.7759	0.000369518	0.00969797	-1.15622	9.13796	['Aggregatibacter', 'Streptococcus', 'Haemophilus', 'Porphyromonas', 'Neisseria']	5
ERBB2	5.51724	0.0107474	0.0680848	-1.99728	9.05386	['Peptostreptococcus', 'Streptococcus', 'Haemophilus', 'Neisseria']	4
LBP	5.24738	0.00125638	0.0194097	-1.34025	8.95226	['Campylobacter', 'Aggregatibacter', 'Streptococcus', 'Mannheimia', 'Haemophilus', 'Porphyromonas', 'Neisseria']	7
CD38	5.74713	0.0040107	0.0353271	-1.60357	8.84974	['Campylobacter', 'Streptococcus', 'Haemophilus', 'Porphyromonas', 'Neisseria']	5
RIPK2	10.3448	0.00611022	0.0470524	-1.7344	8.84163	['Streptococcus', 'Haemophilus', 'Porphyromonas']	3
ATG5	6.15764	0.00309627	0.0301652	-1.50949	8.72119	['Aggregatibacter', 'Fusobacterium', 'Streptococcus', 'Haemophilus', 'Porphyromonas']	5
BPIFA2	13.7931	0.0165789	0.0899597	-2.12446	8.70947	['Porphyromonas', 'Aggregatibacter']	2
CCL11	5.56174	0.00453282	0.0388614	-1.61247	8.70154	['Campylobacter', 'Aggregatibacter', 'Streptococcus', 'Prevotella', 'Haemophilus']	5
CTLA4	6.6313	0.00234113	0.0259543	-1.4302	8.66287	['Campylobacter', 'Aggregatibacter', 'Streptococcus', 'Porphyromonas', 'Neisseria']	5
CAV1	9.85222	0.0018364	0.023153	-1.37481	8.66123	['Streptococcus', 'Neisseria', 'Haemophilus', 'Fusobacterium']	4
APOA1	7.18391	0.0017285	0.023003	-1.3516	8.59687	['Aggregatibacter', 'Fusobacterium', 'Streptococcus', 'Prevotella', 'Porphyromonas']	5
HAMP	3.06513	0.0583161	0.192848	-2.95168	8.3883	['Streptococcus', 'Riemerella', 'Campylobacter', 'Neisseria']	4
IL1R2	4.92611	0.20995	0.428564	-5.29525	8.26528	['Streptococcus']	1
EZH2	9.85222	0.0272793	0.116937	-2.25476	8.1208	['Porphyromonas', 'Fusobacterium']	2
IKBKB	4.31034	0.0451134	0.164434	-2.62023	8.11899	['Streptococcus', 'Haemophilus', 'Porphyromonas']	3
FAS	4.92611	0.00710078	0.0537153	-1.6315	8.07194	['Aggregatibacter', 'Streptococcus', 'Haemophilus', 'Porphyromonas', 'Neisseria']	5
SLPI	7.07339	0.000106824	0.00808093	-0.879813	8.0453	['Aggregatibacter', 'Fusobacterium', 'Peptostreptococcus', 'Streptococcus', 'Prevotella', 'Haemophilus', 'Porphyromonas', 'Neisseria']	8
RHOA	4.65983	0.00869919	0.0598244	-1.66574	7.90313	['Campylobacter', 'Streptococcus', 'Haemophilus', 'Porphyromonas', 'Neisseria']	5
APOE	3.76176	0.0108549	0.0684282	-1.73945	7.8678	['Aggregatibacter', 'Fusobacterium', 'Streptococcus', 'Haemophilus', 'Porphyromonas', 'Neisseria']	6
IFIT1	5.74713	0.186413	0.404262	-4.60114	7.72894	['Neisseria']	1
MAPK8	7.66284	0.0039587	0.0353271	-1.39405	7.71163	['Streptococcus', 'Haemophilus', 'Porphyromonas', 'Neisseria']	4
CD59	9.40439	0.000188814	0.00859581	-0.862186	7.39303	['Campylobacter', 'Fusobacterium', 'Streptococcus', 'Haemophilus', 'Porphyromonas', 'Neisseria']	6
BIRC3	13.7931	0.000666728	0.0138292	-1.00864	7.37628	['Campylobacter', 'Neisseria', 'Porphyromonas', 'Fusobacterium']	4
IL18	5.65291	9.34099e-05	0.00769311	-0.753715	6.99336	['Veillonella', 'Shewanella', 'Campylobacter', 'Aggregatibacter', 'Fusobacterium', 'Streptococcus', 'Prevotella', 'Haemophilus', 'Porphyromonas', 'Neisseria']	10
IRAK1	6.56814	0.0063385	0.0482326	-1.37362	6.95204	['Streptococcus', 'Haemophilus', 'Porphyromonas', 'Neisseria']	4
BCL2L1	5.997	0.00835586	0.059042	-1.41302	6.76099	['Streptococcus', 'Porphyromonas', 'Aggregatibacter', 'Neisseria']	4
WNT5A	11.4943	0.000289494	0.00884383	-0.82493	6.72102	['Aggregatibacter', 'Fusobacterium', 'Streptococcus', 'Prevotella', 'Porphyromonas']	5
DCN	6.26959	0.0544985	0.181568	-2.30044	6.69332	['Streptococcus', 'Porphyromonas']	2
MARCO	11.4943	0.00481299	0.0399323	-1.24699	6.6545	['Streptococcus', 'Haemophilus', 'Neisseria']	3
MPO	4.49775	0.00512029	0.0416753	-1.25682	6.62916	['Campylobacter', 'Aggregatibacter', 'Streptococcus', 'Prevotella', 'Haemophilus', 'Porphyromonas']	6
CCL21	4.17973	0.0244347	0.116814	-1.75411	6.51081	['Streptococcus', 'Porphyromonas', 'Haemophilus', 'Aggregatibacter']	4
CST3	17.2414	0.00197392	0.0235042	-1.02803	6.40231	['Porphyromonas', 'Aggregatibacter', 'Neisseria']	3
CTSK	6.89655	0.0470542	0.164434	-2.09369	6.39927	['Porphyromonas', 'Aggregatibacter']	2
LY96	6.89655	0.00546249	0.0436321	-1.22423	6.37805	['Streptococcus', 'Haemophilus', 'Porphyromonas', 'Neisseria']	4
BPI	6.6313	0.00234113	0.0259543	-1.04259	6.31511	['Campylobacter', 'Aggregatibacter', 'Streptococcus', 'Haemophilus', 'Neisseria']	5
IL13	5.30504	0.0024982	0.0272261	-1.04846	6.28254	['Aggregatibacter', 'Fusobacterium', 'Streptococcus', 'Haemophilus', 'Porphyromonas', 'Neisseria']	6
CCL8	6.89655	0.0470542	0.164434	-2.05193	6.27163	['Porphyromonas', 'Neisseria']	2
GNS	5.30504	0.0120904	0.0736886	-1.41498	6.24763	['Streptococcus', 'Shewanella', 'Prevotella', 'Aggregatibacter']	4
CTSD	6.89655	0.162151	0.381916	-3.39736	6.18057	['Porphyromonas']	1
AKT1	5.51724	0.0107474	0.0680848	-1.3603	6.16638	['Streptococcus', 'Campylobacter', 'Haemophilus', 'Porphyromonas']	4
CCNA2	13.7931	0.0165789	0.0899597	-1.4728	6.03794	['Porphyromonas', 'Aggregatibacter']	2
CTSB	4.0568	0.10601	0.293813	-2.68522	6.02623	['Streptococcus', 'Porphyromonas']	2
ID2	6.89655	0.162151	0.381916	-3.17888	5.7831	['Streptococcus']	1
LTA	9.85222	0.0272793	0.116937	-1.60506	5.78081	['Porphyromonas', 'Aggregatibacter']	2
FUS	5.10856	0.0135348	0.0791169	-1.32395	5.69629	['Streptococcus', 'Prevotella', 'Porphyromonas', 'Fusobacterium']	4
C5AR1	12.931	0.0036966	0.0337151	-1.0144	5.681	['Streptococcus', 'Porphyromonas', 'Neisseria']	3
ADAMTS13	8.62069	0.00927208	0.0617819	-1.21135	5.67001	['Streptococcus', 'Campylobacter', 'Neisseria']	3
IRF8	6.89655	0.0154975	0.0877964	-1.35543	5.64816	['Streptococcus', 'Porphyromonas', 'Aggregatibacter']	3
CDC42	5.22466	0.005717	0.0448296	-1.07429	5.54796	['Campylobacter', 'Streptococcus', 'Haemophilus', 'Porphyromonas', 'Neisseria']	5
HIF1A	3.28407	0.145031	0.381916	-2.77194	5.35208	['Streptococcus', 'Campylobacter']	2
GNAS	9.85222	0.0272793	0.116937	-1.43229	5.15857	['Prevotella', 'Neisseria']	2
HPX	6.89655	0.0470542	0.164434	-1.6445	5.02633	['Haemophilus', 'Neisseria']	2
TNFSF13B	9.85222	0.0018364	0.023153	-0.794257	5.00378	['Streptococcus', 'Campylobacter', 'Haemophilus', 'Neisseria']	4
FUT2	4.70219	0.0371376	0.143852	-1.51574	4.99151	['Streptococcus', 'Prevotella', 'Haemophilus']	3
IGF1	4.92611	0.20995	0.428564	-3.11834	4.86738	['Porphyromonas']	1
GDF15	9.85222	0.0272793	0.116937	-1.35076	4.86493	['Streptococcus', 'Aggregatibacter']	2
CXCL9	4.53721	0.00958332	0.0628783	-1.04185	4.84223	['Fusobacterium', 'Streptococcus', 'Haemophilus', 'Porphyromonas', 'Neisseria']	5
JAK2	4.13793	0.0493866	0.170729	-1.60519	4.82854	['Streptococcus', 'Porphyromonas', 'Aggregatibacter']	3
GAPDHS	7.38916	0.0132206	0.0790779	-1.11302	4.81491	['Streptococcus', 'Porphyromonas', 'Fusobacterium']	3
RELA	2.82646	0.0486491	0.169547	-1.58993	4.80657	['Fusobacterium', 'Streptococcus', 'Haemophilus', 'Porphyromonas', 'Neisseria']	5
CD2	5.22466	0.005717	0.0448296	-0.93047	4.80523	['Aggregatibacter', 'Streptococcus', 'Prevotella', 'Mannheimia', 'Porphyromonas']	5
DUSP1	7.66284	0.040014	0.148723	-1.47878	4.75948	['Haemophilus', 'Aggregatibacter']	2
GNE	4.5977	0.0877163	0.25579	-1.936	4.71155	['Campylobacter', 'Neisseria']	2
IL4	5.17241	0.00279225	0.0280534	-0.788422	4.63664	['Aggregatibacter', 'Streptococcus', 'Prevotella', 'Haemophilus', 'Porphyromonas', 'Neisseria']	6
RETN	6.89655	0.0470542	0.164434	-1.50981	4.61467	['Haemophilus', 'Porphyromonas']	2
HSPA5	4.31034	0.232784	0.454264	-3.15504	4.59894	['Haemophilus']	1
CASP7	4.92611	0.0334417	0.132326	-1.34995	4.58708	['Campylobacter', 'Porphyromonas', 'Aggregatibacter']	3
RIPK1	5.30504	0.0704764	0.217345	-1.72795	4.58334	['Streptococcus', 'Porphyromonas']	2
PTGS2	3.94089	0.00306458	0.0301652	-0.783942	4.53734	['Campylobacter', 'Aggregatibacter', 'Fusobacterium', 'Streptococcus', 'Prevotella', 'Haemophilus', 'Porphyromonas', 'Neisseria']	8
CCL7	6.89655	0.0154975	0.0877964	-1.05359	4.3904	['Streptococcus', 'Haemophilus', 'Porphyromonas']	3
CLPB	2.29885	0.0917434	0.266928	-1.82631	4.36262	['Campylobacter', 'Fusobacterium', 'Streptococcus', 'Prevotella', 'Porphyromonas']	5
CLPP	3.1348	0.034717	0.136116	-1.29062	4.33715	['Campylobacter', 'Streptococcus', 'Haemophilus', 'Porphyromonas', 'Neisseria']	5
IPP	2.26116	0.127096	0.339098	-2.09031	4.31192	['Streptococcus', 'Shewanella', 'Haemophilus', 'Neisseria']	4
IRF1	5.17241	0.0299443	0.126672	-1.22874	4.31092	['Streptococcus', 'Porphyromonas', 'Fusobacterium']	3
CFI	7.38916	0.0132206	0.0790779	-0.98947	4.28042	['Streptococcus', 'Shewanella', 'Fusobacterium']	3
KLF4	4.49775	0.0410292	0.150753	-1.33907	4.27628	['Streptococcus', 'Porphyromonas', 'Fusobacterium']	3
GADD45B	6.89655	0.162151	0.381916	-2.33365	4.24544	['Fusobacterium']	1
IRF4	11.4943	0.00115055	0.0192052	-0.619895	4.19515	['Streptococcus', 'Campylobacter', 'Porphyromonas', 'Aggregatibacter']	4
KLF2	6.89655	0.0470542	0.164434	-1.37245	4.19483	['Streptococcus', 'Aggregatibacter']	2
EEF2	4.92611	0.20995	0.428564	-2.6832	4.18818	['Streptococcus']	1
RIPK3	4.5977	0.0877163	0.25579	-1.69302	4.12021	['Streptococcus', 'Porphyromonas']	2
TLR9	5.00556	0.000419088	0.0105676	-0.528797	4.11268	['Campylobacter', 'Aggregatibacter', 'Fusobacterium', 'Peptostreptococcus', 'Streptococcus', 'Prevotella', 'Haemophilus', 'Porphyromonas', 'Neisseria']	9
BACE1	4.5977	0.0877163	0.25579	-1.6534	4.02378	['Porphyromonas', 'Neisseria']	2
CREB1	8.11359	0.0033235	0.0314266	-0.702241	4.0075	['Campylobacter', 'Porphyromonas', 'Aggregatibacter', 'Neisseria']	4
CDKN1A	5.30504	0.0120904	0.0736886	-0.905916	3.99993	['Streptococcus', 'Porphyromonas', 'Aggregatibacter', 'Neisseria']	4
APEX1	5.30504	0.0704764	0.217345	-1.50602	3.99468	['Streptococcus', 'Campylobacter']	2
FN1	5.74713	0.186413	0.404262	-2.37479	3.98915	['Porphyromonas']	1
BMI1	8.62069	0.00927208	0.0617819	-0.84192	3.94082	['Peptostreptococcus', 'Porphyromonas', 'Fusobacterium']	3
CXCL5	3.83142	0.0584844	0.192848	-1.38452	3.93064	['Streptococcus', 'Haemophilus', 'Porphyromonas']	3
CARS	5.30504	0.0704764	0.217345	-1.48081	3.92782	['Streptococcus', 'Peptostreptococcus']	2
SERPINE1	9.40439	0.000188814	0.00859581	-0.450139	3.85983	['Veillonella', 'Aggregatibacter', 'Streptococcus', 'Prevotella', 'Porphyromonas', 'Neisseria']	6
TNF	2.81492	0.00202884	0.0237189	-0.620992	3.85034	['Veillonella', 'Shewanella', 'Campylobacter', 'Aggregatibacter', 'Fusobacterium', 'Peptostreptococcus', 'Streptococcus', 'Leptotrichia', 'Prevotella', 'Dialister', 'Mannheimia', 'Haemophilus', 'Plesiomonas', 'Gemella', 'Porphyromonas', 'Neisseria']	16
CXCL1	4.81155	0.0038282	0.0346694	-0.689431	3.83693	['Campylobacter', 'Aggregatibacter', 'Fusobacterium', 'Streptococcus', 'Haemophilus', 'Porphyromonas']	6
GP6	2.52313	0.13969	0.369633	-1.94588	3.83014	['Streptococcus', 'Campylobacter', 'Neisseria']	3
MUC7	6.26959	0.0544985	0.181568	-1.31608	3.82924	['Porphyromonas', 'Fusobacterium']	2
GALP	3.62976	0.0365755	0.142534	-1.15478	3.82043	['Streptococcus', 'Campylobacter', 'Haemophilus', 'Neisseria']	4
LPO	13.7931	0.0165789	0.0899597	-0.921657	3.77845	['Mannheimia', 'Bibersteinia']	2
SIRT1	6.15764	0.00309627	0.0301652	-0.644312	3.72255	['Veillonella', 'Fusobacterium', 'Streptococcus', 'Haemophilus', 'Porphyromonas']	5
ASPA	5.30504	0.0704764	0.217345	-1.39875	3.71014	['Campylobacter', 'Neisseria']	2
ARSI	4.31034	0.0967437	0.274641	-1.58115	3.69309	['Streptococcus', 'Shewanella']	2
HSPA1A	7.66284	0.040014	0.148723	-1.12793	3.63026	['Porphyromonas', 'Fusobacterium']	2
BCL6	8.62069	0.0334108	0.132326	-1.05337	3.58028	['Haemophilus', 'Porphyromonas']	2
AGA	3.44828	0.135023	0.358021	-1.78702	3.57817	['Streptococcus', 'Shewanella']	2
EIF4E	6.89655	0.162151	0.381916	-1.95206	3.55124	['Porphyromonas']	1
GAL	8.62069	0.0334108	0.132326	-1.03881	3.53078	['Porphyromonas', 'Fusobacterium']	2
MUC4	4.13793	0.0493866	0.170729	-1.16855	3.51508	['Streptococcus', 'Campylobacter', 'Neisseria']	3
LGALS9	9.85222	0.0272793	0.116937	-0.974821	3.51094	['Streptococcus', 'Porphyromonas']	2
GALE	4.92611	0.00345604	0.0324413	-0.61817	3.50356	['Veillonella', 'Campylobacter', 'Streptococcus', 'Haemophilus', 'Porphyromonas', 'Neisseria']	6
FASN	4.92611	0.20995	0.428564	-2.18269	3.40694	['Porphyromonas']	1
CXCL8	7.66284	1.01003e-05	0.00216482	-0.295618	3.40047	['Veillonella', 'Campylobacter', 'Aggregatibacter', 'Fusobacterium', 'Streptococcus', 'Prevotella', 'Mannheimia', 'Haemophilus', 'Porphyromonas', 'Neisseria']	10
SLC11A1	4.92611	0.0334417	0.132326	-0.998288	3.39213	['Streptococcus', 'Campylobacter', 'Haemophilus']	3
CSF3	3.83142	0.254936	0.476523	-2.47441	3.38188	['Porphyromonas']	1
LAMP1	5.51724	0.0107474	0.0680848	-0.74514	3.37779	['Streptococcus', 'Haemophilus', 'Porphyromonas', 'Neisseria']	4
GALM	7.66284	0.040014	0.148723	-1.04344	3.35835	['Streptococcus', 'Neisseria']	2
IL17A	5.997	0.000283899	0.00884383	-0.409759	3.34646	['Campylobacter', 'Aggregatibacter', 'Fusobacterium', 'Streptococcus', 'Prevotella', 'Haemophilus', 'Porphyromonas', 'Neisseria']	8
FGFR1	4.92611	0.20995	0.428564	-2.13749	3.33637	['Porphyromonas']	1
FMR1	6.89655	0.162151	0.381916	-1.8316	3.3321	['Haemophilus']	1
EEA1	3.1348	0.155175	0.381916	-1.7839	3.32375	['Campylobacter', 'Porphyromonas']	2
CYLD	5.74713	0.0623158	0.200345	-1.19264	3.31021	['Streptococcus', 'Haemophilus']	2
MN1	3.62976	0.125171	0.334657	-1.59012	3.30439	['Streptococcus', 'Neisseria']	2
IRGM	6.89655	0.0470542	0.164434	-1.07373	3.28181	['Streptococcus', 'Fusobacterium']	2
HCK	7.38916	0.0132206	0.0790779	-0.753695	3.26046	['Streptococcus', 'Haemophilus', 'Neisseria']	3
HLA-G	3.83142	0.254936	0.476523	-2.36711	3.23522	['Haemophilus']	1
CCL17	5.44465	0.0266477	0.116937	-0.883004	3.20093	['Streptococcus', 'Aggregatibacter', 'Neisseria']	3
CXCL14	3.83142	0.254936	0.476523	-2.32754	3.18114	['Porphyromonas']	1
KRAS	4.0568	0.10601	0.293813	-1.41011	3.1646	['Haemophilus', 'Fusobacterium']	2
FGF2	4.5977	0.0184964	0.0982905	-0.780073	3.11263	['Streptococcus', 'Porphyromonas', 'Haemophilus', 'Aggregatibacter']	4
CD44	4.00962	0.0149185	0.0868109	-0.736154	3.09564	['Fusobacterium', 'Streptococcus', 'Haemophilus', 'Porphyromonas', 'Neisseria']	5
HLA-C	6.89655	0.162151	0.381916	-1.66822	3.03487	['Haemophilus']	1
IRF7	3.83142	0.115493	0.313342	-1.40283	3.02807	['Porphyromonas', 'Neisseria']	2
NLRP3	5.64263	0.00019384	0.00859581	-0.351438	3.00426	['Veillonella', 'Campylobacter', 'Aggregatibacter', 'Fusobacterium', 'Streptococcus', 'Prevotella', 'Haemophilus', 'Porphyromonas', 'Neisseria']	9
TNFSF11	8.32342	0.000113525	0.00811074	-0.326953	2.96987	['Aggregatibacter', 'Fusobacterium', 'Streptococcus', 'Prevotella', 'Haemophilus', 'Porphyromonas', 'Neisseria']	7
CYP3A4	3.1348	0.155175	0.381916	-1.59068	2.96376	['Haemophilus', 'Porphyromonas']	2
NES	4.92611	0.0789521	0.235574	-1.16692	2.96272	['Haemophilus', 'Neisseria']	2
PSCA	5.74713	0.0623158	0.200345	-1.05902	2.93935	['Peptostreptococcus', 'Haemophilus']	2
MSR1	13.7931	0.0165789	0.0899597	-0.711442	2.91665	['Porphyromonas', 'Neisseria']	2
ZYX	3.1348	0.297281	0.528773	-2.38048	2.8877	['Haemophilus']	1
B2M	5.30504	0.0704764	0.217345	-1.08552	2.87931	['Streptococcus', 'Haemophilus']	2
LCN2	4.5977	0.0184964	0.0982905	-0.720182	2.87366	['Peptostreptococcus', 'Streptococcus', 'Haemophilus', 'Porphyromonas']	4
RAG1	2.95567	0.101549	0.287649	-1.25369	2.86746	['Streptococcus', 'Campylobacter', 'Prevotella']	3
CYP24A1	6.89655	0.0470542	0.164434	-0.912376	2.78864	['Haemophilus', 'Porphyromonas']	2
PLG	5.74713	0.00950345	0.062674	-0.598902	2.78855	['Streptococcus', 'Prevotella', 'Porphyromonas', 'Fusobacterium']	4
CCL2	4.42087	0.000523138	0.0124584	-0.365439	2.76113	['Veillonella', 'Campylobacter', 'Aggregatibacter', 'Fusobacterium', 'Peptostreptococcus', 'Streptococcus', 'Prevotella', 'Haemophilus', 'Porphyromonas', 'Neisseria']	10
ISG15	4.5977	0.0877163	0.25579	-1.12976	2.74945	['Streptococcus', 'Haemophilus']	2
PTPN11	11.4943	0.0216559	0.105892	-0.713812	2.73567	['Haemophilus', 'Neisseria']	2
ENO1	4.31034	0.232784	0.454264	-1.86322	2.71591	['Porphyromonas']	1
CTNS	7.66284	0.040014	0.148723	-0.841418	2.70813	['Prevotella', 'Porphyromonas']	2
SFTPA2	6.89655	0.162151	0.381916	-1.48258	2.69716	['Neisseria']	1
CXCR2	3.53669	0.039344	0.148723	-0.822252	2.66032	['Streptococcus', 'Porphyromonas', 'Haemophilus', 'Aggregatibacter']	4
PRELP	9.85222	0.0272793	0.116937	-0.737014	2.65445	['Streptococcus', 'Haemophilus']	2
PIP	11.4943	0.0216559	0.105892	-0.687637	2.63535	['Streptococcus', 'Aggregatibacter']	2
RCAN1	6.89655	0.162151	0.381916	-1.44708	2.63256	['Porphyromonas']	1
CEBPB	8.62069	0.0334108	0.132326	-0.76499	2.60011	['Haemophilus', 'Porphyromonas']	2
ISCU	5.17241	0.0299443	0.126672	-0.740727	2.59878	['Streptococcus', 'Campylobacter', 'Haemophilus']	3
DNMT1	11.4943	0.00115055	0.0192052	-0.382976	2.59179	['Streptococcus', 'Haemophilus', 'Porphyromonas', 'Fusobacterium']	4
ERBB4	6.89655	0.162151	0.381916	-1.42071	2.5846	['Neisseria']	1
PLK1	11.4943	0.0216559	0.105892	-0.674014	2.58314	['Porphyromonas', 'Aggregatibacter']	2
C4A	3.0426	0.0956353	0.274641	-1.1003	2.58263	['Porphyromonas', 'Aggregatibacter', 'Neisseria']	3
MLN	10.3448	0.00611022	0.0470524	-0.505585	2.57737	['Porphyromonas', 'Prevotella', 'Aggregatibacter']	3
BTK	5.74713	0.0235538	0.113023	-0.686655	2.5739	['Streptococcus', 'Campylobacter', 'Haemophilus']	3
CDKN1B	3.44828	0.276428	0.504953	-1.99934	2.57075	['Campylobacter']	1
GSK3B	2.87356	0.317513	0.546615	-2.22455	2.55209	['Porphyromonas']	1
BMP4	3.62976	0.125171	0.334657	-1.21562	2.52614	['Streptococcus', 'Porphyromonas']	2
TFF3	4.31034	0.0967437	0.274641	-1.07272	2.50553	['Porphyromonas', 'Aggregatibacter']	2
HDAC1	2.55428	0.20738	0.428564	-1.58868	2.49931	['Streptococcus', 'Porphyromonas']	2
ILK	4.31034	0.232784	0.454264	-1.69222	2.46666	['Streptococcus']	1
NOD2	4.67563	0.00119103	0.0193882	-0.364233	2.45236	['Campylobacter', 'Aggregatibacter', 'Fusobacterium', 'Streptococcus', 'Prevotella', 'Haemophilus', 'Porphyromonas', 'Neisseria']	8
TLR3	6.3857	3.8671e-05	0.0047678	-0.240658	2.44519	['Riemerella', 'Veillonella', 'Campylobacter', 'Fusobacterium', 'Peptostreptococcus', 'Streptococcus', 'Prevotella', 'Haemophilus', 'Porphyromonas', 'Neisseria']	10
TFPI	4.5977	0.0877163	0.25579	-0.958277	2.33211	['Streptococcus', 'Fusobacterium']	2
IFIH1	6.89655	0.162151	0.381916	-1.27504	2.31958	['Neisseria']	1
JAK1	3.83142	0.254936	0.476523	-1.68769	2.30664	['Porphyromonas']	1
TOP2A	4.92611	0.0334417	0.132326	-0.678203	2.3045	['Streptococcus', 'Aggregatibacter', 'Neisseria']	3
MMP8	11.994	4.4564e-06	0.00184996	-0.186996	2.30401	['Campylobacter', 'Aggregatibacter', 'Fusobacterium', 'Streptococcus', 'Leptotrichia', 'Prevotella', 'Haemophilus', 'Porphyromonas']	8
HLA-DQB1	9.85222	0.0018364	0.023153	-0.364904	2.29887	['Porphyromonas', 'Prevotella', 'Haemophilus', 'Aggregatibacter']	4
CORT	10.3448	0.00611022	0.0470524	-0.448414	2.28592	['Prevotella', 'Porphyromonas', 'Fusobacterium']	3
HLA-A	5.74713	0.0623158	0.200345	-0.819841	2.2755	['Haemophilus', 'Porphyromonas']	2
CYP27B1	8.62069	0.0334108	0.132326	-0.667324	2.26815	['Haemophilus', 'Porphyromonas']	2
TNFRSF1B	11.4943	0.0216559	0.105892	-0.59097	2.26488	['Neisseria', 'Fusobacterium']	2
RAG2	3.28407	0.145031	0.381916	-1.16905	2.25722	['Streptococcus', 'Campylobacter']	2
TIMP1	6.26959	0.00730188	0.0542787	-0.458423	2.25527	['Streptococcus', 'Porphyromonas', 'Aggregatibacter', 'Neisseria']	4
RAC2	4.5977	0.0877163	0.25579	-0.926436	2.25462	['Streptococcus', 'Porphyromonas']	2
ANGPTL4	3.1348	0.297281	0.528773	-1.85681	2.25245	['Prevotella']	1
PTK2	7.66284	0.040014	0.148723	-0.699828	2.25242	['Streptococcus', 'Neisseria']	2
IL7	8.62069	0.0334108	0.132326	-0.65784	2.23592	['Shewanella', 'Porphyromonas']	2
NFKBIA	5.74713	0.0040107	0.0353271	-0.404456	2.23211	['Fusobacterium', 'Streptococcus', 'Haemophilus', 'Porphyromonas', 'Neisseria']	5
HDAC2	2.65252	0.337143	0.570481	-2.01349	2.18916	['Haemophilus']	1
BAK1	4.31034	0.0967437	0.274641	-0.934285	2.1822	['Neisseria', 'Fusobacterium']	2
BDNF	2.75862	0.186262	0.404262	-1.29582	2.17775	['Streptococcus', 'Prevotella']	2
NFE2L2	5.44465	0.0266477	0.116937	-0.598567	2.16984	['Mannheimia', 'Streptococcus', 'Porphyromonas']	3
H2AFX	4.31034	0.232784	0.454264	-1.48276	2.16134	['Haemophilus']	1
FABP4	2.46305	0.356191	0.597211	-2.093	2.16058	['Prevotella']	1
LYZ	3.69458	0.0633004	0.203003	-0.780073	2.15289	['Streptococcus', 'Shewanella', 'Neisseria']	3
LPIN1	6.89655	0.162151	0.381916	-1.18065	2.14787	['Prevotella']	1
PROCR	6.89655	0.0470542	0.164434	-0.702662	2.14766	['Streptococcus', 'Neisseria']	2
PPL	5.74713	0.186413	0.404262	-1.27021	2.13368	['Peptostreptococcus']	1
MCM7	4.92611	0.20995	0.428564	-1.35964	2.12225	['Streptococcus']	1
TSLP	3.62976	0.125171	0.334657	-1.01923	2.11804	['Streptococcus', 'Neisseria']	2
FLT3	2.46305	0.356191	0.597211	-2.05038	2.11659	['Porphyromonas']	1
STAT3	4.83969	0.000979992	0.0177503	-0.304552	2.10993	['Campylobacter', 'Aggregatibacter', 'Fusobacterium', 'Streptococcus', 'Prevotella', 'Haemophilus', 'Porphyromonas', 'Neisseria']	8
TGFB2	4.92611	0.0789521	0.235574	-0.828639	2.10384	['Campylobacter', 'Porphyromonas']	2
CXCL3	9.57854	0.000577992	0.0132732	-0.281423	2.09828	['Campylobacter', 'Aggregatibacter', 'Fusobacterium', 'Streptococcus', 'Porphyromonas']	5
CYBB	4.70219	0.0371376	0.143852	-0.636525	2.09616	['Streptococcus', 'Porphyromonas', 'Fusobacterium']	3
ADAM10	3.62976	0.125171	0.334657	-1.00042	2.07894	['Porphyromonas', 'Neisseria']	2
CARD9	3.44828	0.276428	0.504953	-1.60994	2.07007	['Streptococcus']	1
RHOD	4.31034	0.232784	0.454264	-1.41628	2.06443	['Shewanella']	1
ANXA1	4.92611	0.20995	0.428564	-1.31603	2.05417	['Porphyromonas']	1
MCAT	11.4943	0.0216559	0.105892	-0.531829	2.03822	['Streptococcus', 'Haemophilus']	2
IFNAR1	2.29885	0.374673	0.620115	-2.04807	2.0106	['Streptococcus']	1
UST	12.931	0.0036966	0.0337151	-0.358335	2.0068	['Porphyromonas', 'Aggregatibacter', 'Fusobacterium']	3
CXCR3	4.0568	0.0266368	0.116937	-0.552143	2.00178	['Streptococcus', 'Campylobacter', 'Haemophilus', 'Aggregatibacter']	4
TGFB3	5.74713	0.0623158	0.200345	-0.716456	1.98855	['Campylobacter', 'Porphyromonas']	2
AIM2	10.6101	9.3161e-06	0.00216482	-0.171335	1.9847	['Campylobacter', 'Aggregatibacter', 'Fusobacterium', 'Streptococcus', 'Prevotella', 'Haemophilus', 'Porphyromonas', 'Neisseria']	8
ALK	2.3511	0.16022	0.381916	-1.06835	1.95637	['Streptococcus', 'Mannheimia', 'Fusobacterium']	3
CSF2	16.092	3.56872e-06	0.00184996	-0.155792	1.95414	['Aggregatibacter', 'Fusobacterium', 'Streptococcus', 'Mannheimia', 'Haemophilus', 'Porphyromonas', 'Neisseria']	7
CLDN1	4.92611	0.20995	0.428564	-1.25166	1.95369	['Prevotella']	1
DEFB4A	6.4154	0.000190806	0.00859581	-0.22795	1.95222	['Campylobacter', 'Aggregatibacter', 'Fusobacterium', 'Peptostreptococcus', 'Streptococcus', 'Prevotella', 'Haemophilus', 'Porphyromonas']	8
IL1A	4.92611	0.0789521	0.235574	-0.763023	1.93725	['Streptococcus', 'Fusobacterium']	2
ALDH2	5.74713	0.0623158	0.200345	-0.689508	1.91376	['Prevotella', 'Fusobacterium']	2
C1QBP	3.1348	0.297281	0.528773	-1.54808	1.87794	['Streptococcus']	1
CUTC	3.44828	0.276428	0.504953	-1.45413	1.86972	['Streptococcus']	1
CD58	3.44828	0.276428	0.504953	-1.42829	1.8365	['Haemophilus']	1
LDHD	4.31034	0.0967437	0.274641	-0.784513	1.83238	['Shewanella', 'Neisseria']	2
CD79A	3.83142	0.254936	0.476523	-1.33416	1.82346	['Campylobacter']	1
CALCA	4.92611	0.20995	0.428564	-1.16184	1.81349	['Streptococcus']	1
PSEN1	6.89655	0.162151	0.381916	-0.988098	1.79757	['Porphyromonas']	1
PRL	4.92611	0.0789521	0.235574	-0.705111	1.79021	['Streptococcus', 'Neisseria']	2
VEGFA	4.0568	0.10601	0.293813	-0.796528	1.78758	['Streptococcus', 'Porphyromonas']	2
MYC	4.2513	0.00116486	0.0192052	-0.263941	1.78296	['Riemerella', 'Campylobacter', 'Aggregatibacter', 'Fusobacterium', 'Peptostreptococcus', 'Streptococcus', 'Mannheimia', 'Haemophilus', 'Porphyromonas']	9
PTH	4.92611	0.0789521	0.235574	-0.698502	1.77344	['Streptococcus', 'Porphyromonas']	2
HAS2	5.74713	0.186413	0.404262	-1.05487	1.77196	['Streptococcus']	1
EIF5B	2.46305	0.356191	0.597211	-1.68474	1.73914	['Haemophilus']	1
ADRB2	8.62069	0.0334108	0.132326	-0.511498	1.73852	['Porphyromonas', 'Neisseria']	2
REG3A	2.87356	0.317513	0.546615	-1.51087	1.73333	['Fusobacterium']	1
APOB	3.97878	0.053845	0.181568	-0.589242	1.72156	['Streptococcus', 'Porphyromonas', 'Fusobacterium']	3
NMU	11.4943	0.0216559	0.105892	-0.440991	1.69009	['Haemophilus', 'Neisseria']	2
XIAP	2.9985	0.165439	0.387532	-0.936313	1.68457	['Porphyromonas', 'Neisseria']	2
EREG	3.83142	0.254936	0.476523	-1.2102	1.65403	['Prevotella']	1
INHA	2.29885	0.374673	0.620115	-1.68027	1.64953	['Shewanella']	1
SLC2A2	5.74713	0.186413	0.404262	-0.966256	1.62311	['Streptococcus']	1
NLRC4	3.83142	0.0584844	0.192848	-0.569702	1.61738	['Streptococcus', 'Campylobacter', 'Haemophilus']	3
PLAA	6.26959	0.0544985	0.181568	-0.55325	1.60973	['Streptococcus', 'Prevotella']	2
APP	3.69458	0.0116887	0.0726169	-0.358012	1.59284	['Streptococcus', 'Prevotella', 'Mannheimia', 'Haemophilus', 'Porphyromonas', 'Neisseria']	6
CASR	3.44828	0.276428	0.504953	-1.23622	1.58953	['Streptococcus']	1
GAPDH	2.96626	0.0133366	0.0791169	-0.365186	1.57659	['Riemerella', 'Fusobacterium', 'Streptococcus', 'Prevotella', 'Mannheimia', 'Haemophilus', 'Porphyromonas', 'Neisseria']	8
XRCC1	5.74713	0.186413	0.404262	-0.908324	1.52579	['Aggregatibacter']	1
SERPINB1	6.89655	0.162151	0.381916	-0.837058	1.5228	['Mannheimia']	1
CXCR1	2.15517	0.392608	0.639916	-1.62162	1.51612	['Streptococcus']	1
CRKL	5.74713	0.186413	0.404262	-0.901729	1.51472	['Neisseria']	1
PPID	6.89655	0.162151	0.381916	-0.826406	1.50342	['Campylobacter']	1
HSF1	11.4943	0.0216559	0.105892	-0.390834	1.49786	['Shewanella', 'Fusobacterium']	2
PLA2G4A	4.92611	0.0789521	0.235574	-0.586686	1.48955	['Prevotella', 'Porphyromonas']	2
POSTN	6.89655	0.162151	0.381916	-0.817038	1.48638	['Porphyromonas']	1
HGS	3.56718	0.0682885	0.217345	-0.548076	1.47104	['Streptococcus', 'Shewanella', 'Neisseria']	3
NFKB1	6.89655	0.0154975	0.0877964	-0.353014	1.47104	['Porphyromonas', 'Prevotella', 'Aggregatibacter']	3
FCN2	2.87356	0.317513	0.546615	-1.27341	1.46091	['Streptococcus']	1
FOXP1	5.74713	0.186413	0.404262	-0.850756	1.42909	['Campylobacter']	1
BSN	2.46305	0.356191	0.597211	-1.372	1.4163	['Haemophilus']	1
AICDA	4.92611	0.20995	0.428564	-0.905842	1.41392	['Streptococcus']	1
FAU	8.62069	0.0334108	0.132326	-0.415795	1.41324	['Streptococcus', 'Fusobacterium']	2
CCL26	5.74713	0.186413	0.404262	-0.837597	1.40699	['Haemophilus']	1
HPD	9.40439	0.00759481	0.0545638	-0.287837	1.40473	['Campylobacter', 'Haemophilus', 'Neisseria']	3
ARF6	2.65252	0.337143	0.570481	-1.29049	1.40309	['Neisseria']	1
TLR7	4.65983	0.00869919	0.0598244	-0.293877	1.39431	['Riemerella', 'Streptococcus', 'Haemophilus', 'Porphyromonas', 'Neisseria']	5
SMAD2	2.37812	0.228685	0.454264	-0.933951	1.37796	['Streptococcus', 'Aggregatibacter']	2
RELB	2.15517	0.392608	0.639916	-1.47342	1.37756	['Haemophilus']	1
PRY	6.89655	0.162151	0.381916	-0.757005	1.37716	['Streptococcus']	1
PTS	3.83142	0.115493	0.313342	-0.634674	1.36997	['Streptococcus', 'Neisseria']	2
LTF	2.65252	0.337143	0.570481	-1.25703	1.3667	['Haemophilus']	1
RPIA	3.44828	0.276428	0.504953	-1.06255	1.36623	['Neisseria']	1
REV1	1.91571	0.426901	0.681134	-1.58731	1.35112	['Streptococcus']	1
FYN	2.15517	0.392608	0.639916	-1.42898	1.33601	['Streptococcus']	1
SELP	9.40439	0.00759481	0.0545638	-0.272573	1.33023	['Porphyromonas', 'Aggregatibacter', 'Neisseria']	3
YY1	4.31034	0.232784	0.454264	-0.898798	1.31013	['Aggregatibacter']	1
IDO1	3.1348	0.297281	0.528773	-1.05483	1.27959	['Porphyromonas']	1
CIITA	5.30504	0.0704764	0.217345	-0.480731	1.27513	['Streptococcus', 'Haemophilus']	2
FCN3	3.83142	0.254936	0.476523	-0.931886	1.27365	['Streptococcus']	1
PROM1	4.92611	0.20995	0.428564	-0.813512	1.2698	['Aggregatibacter']	1
IVL	6.89655	0.162151	0.381916	-0.686502	1.2489	['Porphyromonas']	1
ZAP70	4.92611	0.20995	0.428564	-0.79672	1.24359	['Neisseria']	1
INPP5D	5.74713	0.186413	0.404262	-0.737388	1.23866	['Aggregatibacter']	1
BMX	3.83142	0.254936	0.476523	-0.898651	1.22822	['Haemophilus']	1
VIP	2.75862	0.186262	0.404262	-0.726477	1.22092	['Streptococcus', 'Porphyromonas']	2
DCK	6.89655	0.162151	0.381916	-0.663679	1.20738	['Haemophilus']	1
TTR	3.62976	0.125171	0.334657	-0.57918	1.20358	['Streptococcus', 'Porphyromonas']	2
MASP2	4.92611	0.20995	0.428564	-0.761668	1.18888	['Streptococcus']	1
MBP	2.0284	0.410012	0.661575	-1.3312	1.18686	['Shewanella']	1
ABCA1	2.15517	0.392608	0.639916	-1.26899	1.18644	['Porphyromonas']	1
NEU2	9.85222	0.0272793	0.116937	-0.32727	1.1787	['Streptococcus', 'Campylobacter']	2
HBB	5.74713	0.0235538	0.113023	-0.30958	1.16045	['Campylobacter', 'Haemophilus', 'Neisseria']	3
INVS	3.83142	0.254936	0.476523	-0.847398	1.15817	['Neisseria']	1
IL15	6.08519	0.00135838	0.0194097	-0.172504	1.13878	['Campylobacter', 'Shewanella', 'Aggregatibacter', 'Streptococcus', 'Haemophilus', 'Porphyromonas']	6
HPN	2.87356	0.317513	0.546615	-0.974831	1.11836	['Campylobacter']	1
IGF2	6.89655	0.162151	0.381916	-0.61178	1.11297	['Campylobacter']	1
CBS	1.49925	0.460447	0.725656	-1.43352	1.11178	['Streptococcus', 'Haemophilus', 'Neisseria']	3
TNN	4.92611	0.20995	0.428564	-0.710307	1.10871	['Streptococcus']	1
MERTK	9.85222	0.0272793	0.116937	-0.30596	1.10195	['Streptococcus', 'Haemophilus']	2
CDX2	3.83142	0.254936	0.476523	-0.799829	1.09316	['Prevotella']	1
DSE	2.15517	0.392608	0.639916	-1.16142	1.08586	['Neisseria']	1
GFAP	3.1348	0.155175	0.381916	-0.579417	1.07957	['Streptococcus', 'Porphyromonas']	2
PPARA	3.44828	0.276428	0.504953	-0.819806	1.05411	['Fusobacterium']	1
MCM2	3.1348	0.297281	0.528773	-0.860313	1.04363	['Mannheimia']	1
RACK1	2.87356	0.317513	0.546615	-0.90634	1.03979	['Streptococcus']	1
FCGR2B	20.6897	0.00134785	0.0194097	-0.157302	1.03965	['Porphyromonas', 'Prevotella', 'Aggregatibacter']	3
IFNG	1.81488	0.443291	0.703792	-1.27236	1.0351	['Campylobacter']	1
UCP2	4.92611	0.20995	0.428564	-0.658142	1.02728	['Porphyromonas']	1
PLS1	4.92611	0.20995	0.428564	-0.657728	1.02664	['Streptococcus']	1
UPRT	5.74713	0.186413	0.404262	-0.584869	0.982457	['Haemophilus']	1
NFKB2	9.85222	0.0272793	0.116937	-0.26978	0.971647	['Porphyromonas', 'Fusobacterium']	2
GALC	4.31034	0.232784	0.454264	-0.652201	0.950679	['Campylobacter']	1
DPT	2.0284	0.410012	0.661575	-1.05731	0.942668	['Haemophilus']	1
CASP4	6.08519	0.0206637	0.105892	-0.235493	0.913565	['Streptococcus', 'Porphyromonas', 'Neisseria']	3
CD1B	6.26959	0.0544985	0.181568	-0.311444	0.906171	['Campylobacter', 'Porphyromonas']	2
TLR10	4.0568	0.10601	0.293813	-0.403202	0.904873	['Streptococcus', 'Porphyromonas']	2
FPR2	3.1348	0.297281	0.528773	-0.733709	0.890047	['Neisseria']	1
RPS5	6.89655	0.162151	0.381916	-0.489003	0.889607	['Neisseria']	1
CCL13	5.74713	0.186413	0.404262	-0.516132	0.866994	['Campylobacter']	1
GML	2.87356	0.175807	0.404262	-0.495231	0.860894	['Streptococcus', 'Haemophilus']	2
EPHA2	4.92611	0.20995	0.428564	-0.550782	0.859708	['Porphyromonas']	1
NANOG	4.92611	0.20995	0.428564	-0.544304	0.849597	['Fusobacterium']	1
TRADD	3.1348	0.297281	0.528773	-0.687089	0.833493	['Porphyromonas']	1
HDAC6	2.15517	0.392608	0.639916	-0.890533	0.832598	['Fusobacterium']	1
TIRAP	2.75862	0.186262	0.404262	-0.494436	0.830948	['Streptococcus', 'Haemophilus']	2
GZMB	2.15517	0.392608	0.639916	-0.885282	0.827689	['Streptococcus']	1
TIMP2	3.83142	0.254936	0.476523	-0.600879	0.821247	['Porphyromonas']	1
NLRP6	8.62069	0.0334108	0.132326	-0.236226	0.802904	['Porphyromonas', 'Aggregatibacter']	2
TYK2	2.87356	0.317513	0.546615	-0.698637	0.801503	['Streptococcus']	1
SLC26A3	4.92611	0.20995	0.428564	-0.497116	0.775942	['Fusobacterium']	1
ALOX5	2.46305	0.356191	0.597211	-0.732725	0.756384	['Aggregatibacter']	1
PTPN22	2.87356	0.317513	0.546615	-0.655078	0.75153	['Porphyromonas']	1
TSN	5.30504	0.0704764	0.217345	-0.279356	0.740986	['Streptococcus', 'Haemophilus']	2
VCP	3.44828	0.276428	0.504953	-0.57254	0.736174	['Streptococcus']	1
FGR	9.85222	0.0272793	0.116937	-0.199806	0.719628	['Streptococcus', 'Porphyromonas']	2
DUOX1	2.29885	0.374673	0.620115	-0.729404	0.716057	['Streptococcus']	1
PFN3	11.4943	0.0216559	0.105892	-0.185533	0.711051	['Veillonella', 'Fusobacterium']	2
ANXA2	5.44465	0.0266477	0.116937	-0.196101	0.710875	['Mannheimia', 'Streptococcus', 'Porphyromonas']	3
HGF	4.31034	0.232784	0.454264	-0.487581	0.71072	['Porphyromonas']	1
VASP	3.83142	0.115493	0.313342	-0.328294	0.708637	['Porphyromonas', 'Aggregatibacter']	2
MSH2	8.62069	0.0334108	0.132326	-0.20397	0.693269	['Campylobacter', 'Fusobacterium']	2
DERA	1.81488	0.443291	0.703792	-0.84921	0.690858	['Streptococcus']	1
EPX	6.89655	0.162151	0.381916	-0.371892	0.676555	['Haemophilus']	1
HSPD1	9.85222	0.0272793	0.116937	-0.184086	0.663008	['Campylobacter', 'Neisseria']	2
STAT4	5.30504	0.0704764	0.217345	-0.241336	0.640139	['Streptococcus', 'Porphyromonas']	2
CD200	6.89655	0.162151	0.381916	-0.343956	0.625734	['Neisseria']	1
CX3CR1	1.91571	0.426901	0.681134	-0.712661	0.60662	['Porphyromonas']	1
STATH	24.6305	1.85136e-05	0.00264539	-0.053636	0.584472	['Fusobacterium', 'Streptococcus', 'Peptostreptococcus', 'Prevotella', 'Porphyromonas']	5
IRF3	5.10856	0.0135348	0.0791169	-0.133857	0.57592	['Streptococcus', 'Haemophilus', 'Porphyromonas', 'Neisseria']	4
ABCB1	1.5674	0.489615	0.76786	-0.779103	0.556385	['Haemophilus']	1
STAT6	4.49775	0.0410292	0.150753	-0.173915	0.555392	['Streptococcus', 'Prevotella', 'Porphyromonas']	3
TGFBR1	4.92611	0.20995	0.428564	-0.345296	0.538968	['Prevotella']	1
DUOX2	3.44828	0.276428	0.504953	-0.399671	0.513899	['Campylobacter']	1
TYR	2.0284	0.410012	0.661575	-0.567309	0.505796	['Streptococcus']	1
ID1	3.83142	0.254936	0.476523	-0.369076	0.504432	['Fusobacterium']	1
MTRR	4.31034	0.232784	0.454264	-0.330121	0.481199	['Neisseria']	1
NARS	3.44828	0.276428	0.504953	-0.354617	0.455968	['Porphyromonas']	1
FFAR2	3.83142	0.254936	0.476523	-0.310062	0.423775	['Aggregatibacter']	1
NFATC1	3.83142	0.115493	0.313342	-0.191913	0.414253	['Porphyromonas', 'Aggregatibacter']	2
KEAP1	2.87356	0.317513	0.546615	-0.357636	0.410294	['Haemophilus']	1
CCL22	6.56814	0.0063385	0.0482326	-0.080108	0.405436	['Streptococcus', 'Haemophilus', 'Aggregatibacter', 'Neisseria']	4
OAF	6.89655	0.162151	0.381916	-0.221861	0.403615	['Haemophilus']	1
CHEK2	5.74713	0.186413	0.404262	-0.239799	0.402812	['Aggregatibacter']	1
CCL24	4.92611	0.20995	0.428564	-0.24158	0.377079	['Haemophilus']	1
STH	5.74713	0.0623158	0.200345	-0.125977	0.349655	['Streptococcus', 'Campylobacter']	2
CCL19	3.97878	0.053845	0.181568	-0.117475	0.34322	['Streptococcus', 'Porphyromonas', 'Aggregatibacter']	3
MAP2K3	4.92611	0.20995	0.428564	-0.197109	0.307664	['Haemophilus']	1
NPR1	2.65252	0.337143	0.570481	-0.275386	0.299413	['Streptococcus']	1
SMAD4	2.29885	0.374673	0.620115	-0.288532	0.283252	['Neisseria']	1
SELE	6.89655	0.162151	0.381916	-0.155201	0.282346	['Porphyromonas']	1
NPY	4.0568	0.10601	0.293813	-0.125681	0.282055	['Streptococcus', 'Haemophilus']	2
NOTCH2	9.85222	0.0272793	0.116937	-0.0664328	0.239266	['Porphyromonas', 'Aggregatibacter']	2
FGB	11.4943	0.0216559	0.105892	-0.0599953	0.229931	['Porphyromonas', 'Fusobacterium']	2
GH2	1.76835	0.335078	0.570481	-0.200591	0.219325	['Streptococcus', 'Prevotella']	2
CPE	3.83142	0.254936	0.476523	-0.152061	0.207828	['Campylobacter']	1
CD81	8.62069	0.0334108	0.132326	-0.0546408	0.185717	['Streptococcus', 'Neisseria']	2
NRL	7.66284	0.040014	0.148723	-0.0562362	0.180998	['Campylobacter', 'Neisseria']	2
ARHGDIA	6.89655	0.162151	0.381916	-0.0961455	0.17491	['Streptococcus']	1
DAPK1	6.89655	0.162151	0.381916	-0.0941529	0.171285	['Porphyromonas']	1
ERBB3	3.83142	0.254936	0.476523	-0.118714	0.162252	['Neisseria']	1
MOG	1.81488	0.443291	0.703792	-0.174819	0.14222	['Streptococcus']	1
CYP2D6	2.65252	0.337143	0.570481	-0.126177	0.137186	['Haemophilus']	1
CRP	3.87051	0.000802686	0.0154068	-0.0190271	0.135617	['Veillonella', 'Campylobacter', 'Aggregatibacter', 'Fusobacterium', 'Peptostreptococcus', 'Streptococcus', 'Prevotella', 'Mannheimia', 'Haemophilus', 'Porphyromonas', 'Neisseria']	11
BSG	3.83142	0.115493	0.313342	-0.0615044	0.13276	['Streptococcus', 'Neisseria']	2
ORM1	6.89655	0.162151	0.381916	-0.0614696	0.111827	['Porphyromonas']	1
OLR1	6.89655	0.0470542	0.164434	-0.0334441	0.10222	['Porphyromonas', 'Neisseria']	2
PBK	2.29885	0.374673	0.620115	-0.0940854	0.0923638	['Streptococcus']	1
TAB1	3.83142	0.254936	0.476523	-0.0654241	0.0894179	['Streptococcus']	1
PFAS	4.92611	0.20995	0.428564	-0.0564053	0.0880423	['Shewanella']	1
NTS	6.89655	0.0154975	0.0877964	-0.0198583	0.0827511	['Streptococcus', 'Campylobacter', 'Porphyromonas']	3
ATG7	2.87356	0.317513	0.546615	-0.0707655	0.0811848	['Haemophilus']	1
SACS	3.44828	0.0734437	0.224878	-0.023885	0.0623693	['Streptococcus', 'Microlunatus', 'Neisseria']	3
SOCS3	4.0568	0.0266368	0.116937	-0.0145298	0.0526773	['Streptococcus', 'Campylobacter', 'Porphyromonas', 'Aggregatibacter']	4
DDIT3	4.31034	0.232784	0.454264	-0.0340699	0.0496619	['Haemophilus']	1
ACP5	5.30504	0.0704764	0.217345	-0.0169051	0.0448404	['Porphyromonas', 'Aggregatibacter']	2
CETP	2.65252	0.337143	0.570481	-0.0295858	0.0321671	['Streptococcus']	1
CYP1A1	2.9985	0.165439	0.387532	-0.012967	0.0233295	['Streptococcus', 'Prevotella']	2
SDHB	3.1348	0.155175	0.381916	-0.0107933	0.02011	['Streptococcus', 'Campylobacter']	2
ACTB	2.65252	0.337143	0.570481	-0.0125974	0.0136965	['Streptococcus']	1
ST6GAL1	13.7931	0.0165789	0.0899597	-0.00204361	0.00837805	['Campylobacter', 'Neisseria']	2
XDH	1.0142	1	1	3.96603	0	['Streptococcus']	1
RTCA	1.04493	1	1	2.24182	0	['Streptococcus']	1
FES	0.757863	1	1	0.672707	0	['Campylobacter', 'Shewanella']	2
GLS	1.04493	1	1	-1.99016	0	['Streptococcus']	1
INF2	0.733676	1	1	0.129913	0	['Shewanella']	1
AOX1	0.985222	1	1	-1.68617	0	['Streptococcus']	1
PDGFB	1.72414	0.459197	0.724573	0.0118872	-0.0092515	['Shewanella']	1
CCK	2.87356	0.317513	0.546615	0.0173585	-0.0199144	['Campylobacter']	1
OCM	1.11235	0.606127	0.94597	0.0611321	-0.0306068	['Shewanella']	1
LDHA	2.15517	0.392608	0.639916	0.0403631	-0.0377372	['Mannheimia']	1
ICAM3	3.1348	0.297281	0.528773	0.0413048	-0.0501059	['Streptococcus']	1
GRN	6.89655	0.162151	0.381916	0.0289301	-0.0526304	['Haemophilus']	1
CXCL13	1.64204	0.474633	0.745273	0.071467	-0.0532581	['Streptococcus']	1
SBDS	1.72414	0.459197	0.724573	0.0823662	-0.0641037	['Streptococcus']	1
MMP3	8.9955	0.000231209	0.00884383	0.00827689	-0.0692957	['Aggregatibacter', 'Fusobacterium', 'Streptococcus', 'Prevotella', 'Porphyromonas', 'Neisseria']	6
NPW	9.85222	0.0272793	0.116937	0.0192584	-0.0693616	['Streptococcus', 'Haemophilus']	2
SP7	1.18906	0.58286	0.910764	0.134655	-0.0726877	['Porphyromonas']	1
CTSL	11.4943	0.0216559	0.105892	0.0223454	-0.0856381	['Streptococcus', 'Fusobacterium']	2
STIM1	3.44828	0.276428	0.504953	0.0795658	-0.102306	['Streptococcus']	1
PDHB	2.15517	0.392608	0.639916	0.12507	-0.116933	['Streptococcus']	1
SOD1	1.81488	0.443291	0.703792	0.162076	-0.131854	['Streptococcus']	1
ALPK1	6.89655	0.162151	0.381916	0.0857989	-0.156088	['Neisseria']	1
SOCS1	5.30504	0.0120904	0.0736886	0.0375977	-0.166007	['Streptococcus', 'Prevotella', 'Porphyromonas', 'Fusobacterium']	4
SUFU	4.0568	0.10601	0.293813	0.078186	-0.175467	['Shewanella', 'Haemophilus']	2
RSAD2	6.89655	0.162151	0.381916	0.0985727	-0.179326	['Haemophilus']	1
PDF	4.5977	0.0877163	0.25579	0.0746321	-0.181628	['Streptococcus', 'Haemophilus']	2
MAP1LC3B	4.31034	0.232784	0.454264	0.127423	-0.185738	['Haemophilus']	1
SRF	3.1348	0.297281	0.528773	0.168383	-0.204262	['Haemophilus']	1
MCL1	2.0284	0.410012	0.661575	0.23473	-0.209278	['Streptococcus']	1
CD33	5.74713	0.0623158	0.200345	0.0756197	-0.209886	['Campylobacter', 'Porphyromonas']	2
SYP	2.15517	0.392608	0.639916	0.229531	-0.214598	['Neisseria']	1
BGN	2.87356	0.317513	0.546615	0.199367	-0.228721	['Porphyromonas']	1
PARVA	5.74713	0.186413	0.404262	0.138897	-0.233318	['Gemella']	1
NPS	6.08519	0.0206637	0.105892	0.0621186	-0.240981	['Streptococcus', 'Haemophilus', 'Neisseria']	3
AGL	2.55428	0.20738	0.428564	0.16926	-0.26628	['Streptococcus', 'Neisseria']	2
HECA	3.83142	0.254936	0.476523	0.199987	-0.27333	['Campylobacter']	1
PARP1	3.1348	0.297281	0.528773	0.225656	-0.273739	['Aggregatibacter']	1
FGF7	3.83142	0.254936	0.476523	0.208765	-0.285329	['Porphyromonas']	1
DLD	5.74713	0.186413	0.404262	0.175688	-0.295119	['Shewanella']	1
MMP1	4.49775	0.0410292	0.150753	0.0955888	-0.30526	['Streptococcus', 'Porphyromonas', 'Aggregatibacter']	3
IRAK2	4.31034	0.232784	0.454264	0.215521	-0.314153	['Streptococcus']	1
EGR1	3.1348	0.155175	0.381916	0.176829	-0.329467	['Streptococcus', 'Porphyromonas']	2
GJB2	6.89655	0.162151	0.381916	0.190897	-0.347285	['Haemophilus']	1
GRB2	2.87356	0.317513	0.546615	0.303768	-0.348494	['Neisseria']	1
EP300	6.89655	0.162151	0.381916	0.19407	-0.353057	['Aggregatibacter']	1
CDK4	6.89655	0.00546249	0.0436321	0.0680053	-0.354297	['Streptococcus', 'Porphyromonas', 'Aggregatibacter', 'Fusobacterium']	4
SP3	2.87356	0.317513	0.546615	0.312072	-0.358021	['Streptococcus']	1
LSR	4.31034	0.0967437	0.274641	0.153353	-0.358186	['Streptococcus', 'Aggregatibacter']	2
MTHFR	2.0284	0.410012	0.661575	0.401777	-0.358212	['Neisseria']	1
SRP54	1.91571	0.426901	0.681134	0.420973	-0.358333	['Streptococcus']	1
TBK1	4.0568	0.10601	0.293813	0.162322	-0.364286	['Streptococcus', 'Haemophilus']	2
ARSH	1.91571	0.426901	0.681134	0.448332	-0.381622	['Shewanella']	1
TBP	2.08986	0.153142	0.381916	0.20632	-0.387137	['Streptococcus', 'Haemophilus', 'Aggregatibacter', 'Neisseria']	4
MCM5	3.44828	0.276428	0.504953	0.302097	-0.388437	['Mannheimia']	1
SPX	2.29885	0.374673	0.620115	0.401444	-0.394098	['Streptococcus']	1
SAA1	3.83142	0.254936	0.476523	0.298155	-0.407501	['Haemophilus']	1
RUNX1	4.31034	0.232784	0.454264	0.282024	-0.411091	['Streptococcus']	1
STX2	5.56174	0.00453282	0.0388614	0.0780097	-0.420973	['Campylobacter', 'Streptococcus', 'Prevotella', 'Plesiomonas', 'Neisseria']	5
ARF1	1.91571	0.426901	0.681134	0.564136	-0.480195	['Neisseria']	1
SOCS2	5.74713	0.186413	0.404262	0.302976	-0.508936	['Porphyromonas']	1
FURIN	2.0284	0.410012	0.661575	0.598765	-0.53384	['Streptococcus']	1
CHIT1	5.74713	0.186413	0.404262	0.319417	-0.536554	['Streptococcus']	1
KIT	3.62976	0.125171	0.334657	0.268758	-0.5585	['Streptococcus', 'Campylobacter']	2
PCSK9	17.2414	0.00197392	0.0235042	0.0906481	-0.564532	['Campylobacter', 'Porphyromonas', 'Neisseria']	3
CDK6	3.83142	0.254936	0.476523	0.433622	-0.592649	['Aggregatibacter']	1
S1PR2	5.74713	0.186413	0.404262	0.352825	-0.592672	['Aggregatibacter']	1
MAVS	3.83142	0.254936	0.476523	0.437312	-0.597692	['Streptococcus']	1
ATF3	4.92611	0.0789521	0.235574	0.238775	-0.606229	['Porphyromonas', 'Neisseria']	2
HMOX1	5.24738	0.00125638	0.0194097	0.0919834	-0.614406	['Fusobacterium', 'Streptococcus', 'Prevotella', 'Mannheimia', 'Haemophilus', 'Porphyromonas', 'Neisseria']	7
CFLAR	4.31034	0.232784	0.454264	0.421784	-0.614812	['Neisseria']	1
ABR	4.31034	0.232784	0.454264	0.42853	-0.624645	['Streptococcus']	1
MTAP	2.87356	0.317513	0.546615	0.552147	-0.633444	['Neisseria']	1
IL9	13.7931	0.0165789	0.0899597	0.162113	-0.664602	['Porphyromonas', 'Fusobacterium']	2
SQSTM1	2.87356	0.317513	0.546615	0.587109	-0.673554	['Streptococcus']	1
ARG1	4.31034	0.232784	0.454264	0.489979	-0.714216	['Porphyromonas']	1
RPSA	5.74713	0.186413	0.404262	0.43228	-0.72614	['Neisseria']	1
CSTA	11.4943	0.0216559	0.105892	0.195603	-0.749645	['Campylobacter', 'Haemophilus']	2
CYP11A1	4.31034	0.232784	0.454264	0.547774	-0.79846	['Streptococcus']	1
CASP9	5.51724	0.0107474	0.0680848	0.184427	-0.836022	['Streptococcus', 'Campylobacter', 'Porphyromonas', 'Aggregatibacter']	4
IL17RA	2.29885	0.374673	0.620115	0.863077	-0.847284	['Aggregatibacter']	1
LGALS3	4.5977	0.0184964	0.0982905	0.213209	-0.850744	['Streptococcus', 'Porphyromonas', 'Aggregatibacter', 'Neisseria']	4
LDLR	1.91571	0.426901	0.681134	1.0047	-0.855203	['Porphyromonas']	1
FOXO3	6.08519	0.0206637	0.105892	0.222176	-0.861904	['Streptococcus', 'Prevotella', 'Porphyromonas']	3
MMP10	5.74713	0.186413	0.404262	0.518119	-0.870331	['Streptococcus']	1
SNAI1	13.7931	0.0165789	0.0899597	0.213308	-0.874482	['Porphyromonas', 'Fusobacterium']	2
ELAVL1	6.89655	0.162151	0.381916	0.488901	-0.889422	['Prevotella']	1
CFB	2.18245	0.173162	0.404262	0.508728	-0.892069	['Campylobacter', 'Shewanella', 'Streptococcus', 'Prevotella', 'Porphyromonas']	5
ID3	6.89655	0.162151	0.381916	0.498761	-0.907358	['Streptococcus']	1
HRC	2.0284	0.410012	0.661575	1.01844	-0.908008	['Streptococcus']	1
CYS1	3.44828	0.276428	0.504953	0.714966	-0.919305	['Streptococcus']	1
BEST2	17.2414	0.00197392	0.0235042	0.149894	-0.933502	['Campylobacter', 'Dialister', 'Fusobacterium']	3
FOXP3	3.44828	0.00971585	0.0634243	0.203416	-0.94263	['Aggregatibacter', 'Fusobacterium', 'Streptococcus', 'Prevotella', 'Haemophilus', 'Porphyromonas', 'Neisseria']	7
CSPG4	6.89655	0.162151	0.381916	0.52295	-0.951364	['Peptostreptococcus']	1
FOS	4.0568	0.000934194	0.0171625	0.139348	-0.97207	['Veillonella', 'Campylobacter', 'Aggregatibacter', 'Fusobacterium', 'Streptococcus', 'Prevotella', 'Plesiomonas', 'Haemophilus', 'Porphyromonas', 'Neisseria']	10
SYK	3.62976	0.0365755	0.142534	0.296057	-0.979468	['Streptococcus', 'Haemophilus', 'Porphyromonas', 'Neisseria']	4
S100A12	5.30504	0.0704764	0.217345	0.374243	-0.992671	['Streptococcus', 'Haemophilus']	2
MSH6	6.89655	0.162151	0.381916	0.547332	-0.995721	['Fusobacterium']	1
CXCL16	6.89655	0.0470542	0.164434	0.326652	-0.998397	['Campylobacter', 'Porphyromonas']	2
DNMT3B	2.87356	0.317513	0.546615	0.883871	-1.01401	['Haemophilus']	1
S100A9	8.62069	0.00927208	0.0617819	0.219367	-1.0268	['Mannheimia', 'Haemophilus', 'Porphyromonas']	3
ELAC2	6.89655	0.162151	0.381916	0.569827	-1.03664	['Neisseria']	1
IDH1	4.92611	0.20995	0.428564	0.673538	-1.05132	['Porphyromonas']	1
BRCA1	1.91571	0.426901	0.681134	1.23706	-1.05299	['Streptococcus']	1
CD1C	3.1348	0.297281	0.528773	0.870451	-1.05593	['Campylobacter']	1
COL1A1	7.66284	0.040014	0.148723	0.339666	-1.09322	['Porphyromonas', 'Aggregatibacter']	2
MUC16	3.1348	0.297281	0.528773	0.907387	-1.10073	['Neisseria']	1
STAT2	3.1348	0.297281	0.528773	0.918988	-1.11481	['Streptococcus']	1
OGT	1.37931	0.531968	0.832252	1.76719	-1.1154	['Streptococcus']	1
NAGS	1.64204	0.474633	0.745273	1.50568	-1.12205	['Neisseria']	1
CASP6	5.44465	0.0266477	0.116937	0.310332	-1.12497	['Streptococcus', 'Shewanella', 'Aggregatibacter']	3
AQP3	3.83142	0.254936	0.476523	0.831233	-1.13608	['Fusobacterium']	1
LIAS	5.74713	0.186413	0.404262	0.679855	-1.14201	['Streptococcus']	1
LILRA2	6.89655	0.162151	0.381916	0.63567	-1.15643	['Streptococcus']	1
CD4	2.87356	0.317513	0.546615	1.02034	-1.17057	['Streptococcus']	1
MTOR	3.94089	0.0289515	0.123693	0.332351	-1.17723	['Streptococcus', 'Campylobacter', 'Haemophilus', 'Porphyromonas']	4
HDC	1.72414	0.459197	0.724573	1.52063	-1.18347	['Prevotella']	1
BECN1	2.15517	0.392608	0.639916	1.26901	-1.18645	['Streptococcus']	1
LAMP2	4.92611	0.20995	0.428564	0.775556	-1.21055	['Neisseria']	1
MAPK1	7.66284	0.040014	0.148723	0.37723	-1.21412	['Streptococcus', 'Riemerella']	2
LITAF	2.46305	0.356191	0.597211	1.18777	-1.22612	['Porphyromonas']	1
SUMO1	3.83142	0.254936	0.476523	0.90313	-1.23435	['Streptococcus']	1
LIF	2.0284	0.410012	0.661575	1.40556	-1.25316	['Porphyromonas']	1
GIP	13.7931	0.0165789	0.0899597	0.307754	-1.26168	['Prevotella', 'Porphyromonas']	2
HPR	2.81492	0.0731512	0.224878	0.490461	-1.28267	['Streptococcus', 'Neisseria', 'Aggregatibacter', 'Fusobacterium']	4
SDHC	1.72414	0.459197	0.724573	1.70322	-1.32558	['Neisseria']	1
GATA3	3.97878	0.053845	0.181568	0.454206	-1.32703	['Porphyromonas', 'Haemophilus', 'Aggregatibacter']	3
IGFBP5	6.89655	0.162151	0.381916	0.732408	-1.33242	['Prevotella']	1
ACE	2.87356	0.0081802	0.0581201	0.2775	-1.33367	['Veillonella', 'Campylobacter', 'Fusobacterium', 'Streptococcus', 'Leptotrichia', 'Prevotella', 'Gemella', 'Haemophilus', 'Porphyromonas', 'Neisseria']	10
MTR	2.75862	0.186262	0.404262	0.803086	-1.34967	['Shewanella', 'Neisseria']	2
IGF1R	4.31034	0.232784	0.454264	0.930571	-1.35644	['Porphyromonas']	1
SREBF1	4.49775	0.0410292	0.150753	0.430988	-1.37635	['Streptococcus', 'Prevotella', 'Porphyromonas']	3
LYN	3.1348	0.155175	0.381916	0.745118	-1.3883	['Streptococcus', 'Haemophilus']	2
NAGA	3.83142	0.115493	0.313342	0.653606	-1.41084	['Streptococcus', 'Neisseria']	2
SERPING1	3.1348	0.297281	0.528773	1.20903	-1.46665	['Streptococcus']	1
CDC25C	4.92611	0.20995	0.428564	0.946857	-1.47794	['Porphyromonas']	1
CDR2	5.74713	0.186413	0.404262	0.885703	-1.4878	['Streptococcus']	1
IL1RN	6.26959	0.00730188	0.0542787	0.304195	-1.49653	['Streptococcus', 'Neisseria', 'Prevotella', 'Fusobacterium']	4
CD83	5.74713	0.000364204	0.00969797	0.191764	-1.51834	['Veillonella', 'Aggregatibacter', 'Fusobacterium', 'Streptococcus', 'Prevotella', 'Haemophilus', 'Porphyromonas', 'Neisseria']	8
CD69	5.20494	0.000646701	0.0138292	0.207265	-1.52208	['Campylobacter', 'Aggregatibacter', 'Fusobacterium', 'Peptostreptococcus', 'Streptococcus', 'Haemophilus', 'Porphyromonas', 'Neisseria']	8
CLPX	3.44828	0.0251965	0.116937	0.415717	-1.53027	['Campylobacter', 'Streptococcus', 'Haemophilus', 'Porphyromonas', 'Neisseria']	5
CTNNB1	5.74713	0.0235538	0.113023	0.40829	-1.53046	['Neisseria', 'Porphyromonas', 'Fusobacterium']	3
LGR5	3.1348	0.297281	0.528773	1.26322	-1.53239	['Prevotella']	1
ABCG1	4.31034	0.232784	0.454264	1.06157	-1.54739	['Porphyromonas']	1
ADAM17	5.44465	0.0266477	0.116937	0.427822	-1.55088	['Streptococcus', 'Porphyromonas', 'Neisseria']	3
BPIFA1	4.31034	0.232784	0.454264	1.06812	-1.55694	['Haemophilus']	1
HLA-DQA1	4.92611	0.0789521	0.235574	0.614599	-1.56041	['Campylobacter', 'Haemophilus']	2
CCL27	3.83142	0.254936	0.476523	1.15164	-1.574	['Haemophilus']	1
AGPS	3.72787	0.0339206	0.1334	0.470284	-1.59132	['Porphyromonas', 'Veillonella', 'Prevotella', 'Campylobacter']	4
NF1	1.91571	0.426901	0.681134	1.87721	-1.59789	['Streptococcus']	1
CDR1	5.74713	0.186413	0.404262	0.951472	-1.59827	['Porphyromonas']	1
MAPK14	2.65252	0.337143	0.570481	1.53864	-1.67288	['Porphyromonas']	1
DHFR	2.9985	0.165439	0.387532	0.939174	-1.68971	['Streptococcus', 'Porphyromonas']	2
OGG1	1.91571	0.426901	0.681134	2.02032	-1.7197	['Porphyromonas']	1
NEDD8	2.29885	0.374673	0.620115	1.76056	-1.72834	['Streptococcus']	1
HLA-DRB1	6.08519	0.0206637	0.105892	0.448408	-1.73954	['Porphyromonas', 'Haemophilus', 'Aggregatibacter']	3
FFAR3	6.89655	0.162151	0.381916	0.957139	-1.74125	['Fusobacterium']	1
MAPK3	5.74713	0.186413	0.404262	1.05642	-1.77456	['Porphyromonas']	1
RAD51	1.43678	0.518269	0.811808	2.71521	-1.7846	['Streptococcus']	1
C4B	7.5431	0.000190934	0.00859581	0.209115	-1.79078	['Shewanella', 'Aggregatibacter', 'Streptococcus', 'Prevotella', 'Haemophilus', 'Porphyromonas', 'Neisseria']	7
MMP2	6.3857	0.00269983	0.0280534	0.305046	-1.80421	['Campylobacter', 'Aggregatibacter', 'Streptococcus', 'Porphyromonas', 'Neisseria']	5
LPA	3.1348	0.297281	0.528773	1.49339	-1.8116	['Streptococcus']	1
CD52	2.65252	0.337143	0.570481	1.66719	-1.81265	['Haemophilus']	1
C5	11.4943	0.0216559	0.105892	0.473398	-1.81429	['Porphyromonas', 'Neisseria']	2
ARNTL	6.89655	0.162151	0.381916	1.03205	-1.87753	['Streptococcus']	1
ITLN1	5.74713	0.186413	0.404262	1.12109	-1.8832	['Streptococcus']	1
CD47	2.87356	0.317513	0.546615	1.66281	-1.90763	['Streptococcus']	1
CFP	6.26959	0.0544985	0.181568	0.661921	-1.92591	['Campylobacter', 'Neisseria']	2
FCGR2A	8.62069	0.0334108	0.132326	0.57263	-1.9463	['Haemophilus', 'Aggregatibacter']	2
CLDN4	6.89655	0.0470542	0.164434	0.652873	-1.99548	['Campylobacter', 'Prevotella']	2
BCL2L11	2.87356	0.317513	0.546615	1.77314	-2.03421	['Neisseria']	1
FADD	3.0426	0.0956353	0.274641	0.868389	-2.0383	['Streptococcus', 'Haemophilus', 'Porphyromonas']	3
CLDN3	4.31034	0.232784	0.454264	1.41731	-2.06593	['Haemophilus']	1
CXCL12	4.31034	0.0451134	0.164434	0.667236	-2.06748	['Streptococcus', 'Haemophilus', 'Porphyromonas']	3
NAMPT	6.89655	0.162151	0.381916	1.13721	-2.06884	['Haemophilus']	1
NQO1	2.29885	0.374673	0.620115	2.11527	-2.07656	['Haemophilus']	1
TFAM	3.1348	0.297281	0.528773	1.71399	-2.0792	['Porphyromonas']	1
JUND	11.4943	0.0216559	0.105892	0.546116	-2.09298	['Porphyromonas', 'Aggregatibacter']	2
CLU	2.87356	0.317513	0.546615	1.89065	-2.16903	['Streptococcus']	1
IRS1	4.0568	0.10601	0.293813	0.96711	-2.17041	['Prevotella', 'Porphyromonas']	2
CASP1	5.74713	4.07821e-05	0.0047678	0.215747	-2.18062	['Veillonella', 'Shewanella', 'Campylobacter', 'Aggregatibacter', 'Fusobacterium', 'Streptococcus', 'Prevotella', 'Mannheimia', 'Haemophilus', 'Porphyromonas', 'Neisseria']	11
IL11	4.5977	0.0877163	0.25579	0.89922	-2.18839	['Porphyromonas', 'Aggregatibacter']	2
EFS	3.83142	0.115493	0.313342	1.01936	-2.20032	['Streptococcus', 'Campylobacter']	2
CD1D	4.75624	0.0167359	0.0904301	0.538748	-2.20359	['Streptococcus', 'Campylobacter', 'Prevotella', 'Porphyromonas']	4
AAAS	5.74713	0.186413	0.404262	1.31861	-2.21499	['Neisseria']	1
NOS3	2.15517	0.392608	0.639916	2.38725	-2.23194	['Porphyromonas']	1
DEFB1	5.22466	0.005717	0.0448296	0.433178	-2.23707	['Aggregatibacter', 'Fusobacterium', 'Streptococcus', 'Haemophilus', 'Porphyromonas']	5
FGA	8.62069	0.0334108	0.132326	0.665967	-2.26354	['Porphyromonas', 'Fusobacterium']	2
S100A7	3.44828	0.276428	0.504953	1.77392	-2.28091	['Haemophilus']	1
ADK	7.49625	0.00147034	0.0207787	0.350717	-2.28747	['Aggregatibacter', 'Streptococcus', 'Mannheimia', 'Haemophilus', 'Neisseria']	5
IRF5	6.89655	0.0470542	0.164434	0.74959	-2.29109	['Streptococcus', 'Porphyromonas']	2
CCL1	4.92611	0.0789521	0.235574	0.904322	-2.296	['Streptococcus', 'Aggregatibacter']	2
CSF1R	5.74713	0.186413	0.404262	1.40898	-2.36679	['Aggregatibacter']	1
ST20	5.30504	0.0704764	0.217345	0.909007	-2.41112	['Streptococcus', 'Campylobacter']	2
CTSG	4.0568	0.10601	0.293813	1.08901	-2.44398	['Streptococcus', 'Aggregatibacter']	2
NOX1	7.83699	0.0012415	0.0194097	0.365293	-2.44433	['Campylobacter', 'Fusobacterium', 'Streptococcus', 'Haemophilus', 'Porphyromonas']	5
CR1	4.78927	0.00787225	0.0562429	0.511653	-2.47866	['Shewanella', 'Aggregatibacter', 'Fusobacterium', 'Streptococcus', 'Porphyromonas']	5
MAF	4.92611	0.0789521	0.235574	0.983152	-2.49614	['Haemophilus', 'Neisseria']	2
NLRC5	2.46305	0.356191	0.597211	2.43785	-2.51657	['Streptococcus']	1
ITGAM	9.40439	0.00759481	0.0545638	0.516422	-2.52029	['Streptococcus', 'Aggregatibacter', 'Fusobacterium']	3
MNT	3.56718	0.0682885	0.217345	0.971757	-2.60821	['Streptococcus', 'Shewanella', 'Prevotella']	3
SOD2	6.26959	0.0544985	0.181568	0.899481	-2.61711	['Porphyromonas', 'Fusobacterium']	2
PARG	3.83142	0.254936	0.476523	1.92244	-2.62747	['Campylobacter']	1
ERAS	3.97878	0.053845	0.181568	0.905369	-2.64517	['Streptococcus', 'Haemophilus', 'Neisseria']	3
SCGB1A1	6.89655	0.162151	0.381916	1.45513	-2.6472	['Haemophilus']	1
SLC6A4	4.92611	0.20995	0.428564	1.72573	-2.69367	['Campylobacter']	1
BAX	4.31034	0.0967437	0.274641	1.16375	-2.71815	['Streptococcus', 'Porphyromonas']	2
MLH1	6.26959	0.0544985	0.181568	0.936707	-2.72542	['Campylobacter', 'Fusobacterium']	2
MSTN	7.66284	0.040014	0.148723	0.86228	-2.77527	['Shewanella', 'Fusobacterium']	2
MME	2.55428	0.20738	0.428564	1.77906	-2.79883	['Streptococcus', 'Neisseria']	2
SPTB	7.38916	0.0132206	0.0790779	0.647645	-2.8017	['Campylobacter', 'Prevotella', 'Fusobacterium']	3
CASP3	3.54496	0.0014916	0.0208499	0.433281	-2.81975	['Campylobacter', 'Shewanella', 'Aggregatibacter', 'Fusobacterium', 'Peptostreptococcus', 'Streptococcus', 'Prevotella', 'Mannheimia', 'Haemophilus', 'Porphyromonas', 'Neisseria']	11
NOS1	4.92611	0.20995	0.428564	1.81418	-2.83172	['Streptococcus']	1
IFI16	27.5862	9.57152e-05	0.00769311	0.309448	-2.86368	['Campylobacter', 'Porphyromonas', 'Aggregatibacter', 'Fusobacterium']	4
TCF3	6.26959	0.0544985	0.181568	0.987841	-2.8742	['Porphyromonas', 'Aggregatibacter']	2
CXCL2	6.35209	0.000469909	0.0116212	0.382902	-2.93417	['Campylobacter', 'Aggregatibacter', 'Fusobacterium', 'Streptococcus', 'Mannheimia', 'Haemophilus', 'Porphyromonas']	7
NOX4	2.87356	0.317513	0.546615	2.55902	-2.9358	['Porphyromonas']	1
SRC	4.11734	0.00241449	0.0265387	0.489538	-2.95008	['Campylobacter', 'Aggregatibacter', 'Peptostreptococcus', 'Streptococcus', 'Mannheimia', 'Haemophilus', 'Porphyromonas', 'Neisseria']	8
SPP1	6.46552	0.0179783	0.0967368	0.735535	-2.95581	['Porphyromonas', 'Haemophilus', 'Aggregatibacter']	3
ACR	3.62976	0.125171	0.334657	1.43141	-2.97457	['Streptococcus', 'Campylobacter']	2
SPARC	9.40439	0.00759481	0.0545638	0.611331	-2.98347	['Porphyromonas', 'Haemophilus', 'Aggregatibacter']	3
CHUK	3.83142	0.254936	0.476523	2.19994	-3.00675	['Haemophilus']	1
RUNX2	9.07441	0.000710131	0.0138368	0.41878	-3.03618	['Campylobacter', 'Aggregatibacter', 'Fusobacterium', 'Prevotella', 'Porphyromonas']	5
IRAK3	8.11359	0.0033235	0.0314266	0.535204	-3.05427	['Streptococcus', 'Porphyromonas', 'Haemophilus', 'Aggregatibacter']	4
NPB	2.65252	0.337143	0.570481	2.83432	-3.0816	['Streptococcus']	1
SIGIRR	4.31034	0.232784	0.454264	2.12425	-3.09641	['Campylobacter']	1
LEP	4.92611	0.0334417	0.132326	0.914755	-3.10829	['Streptococcus', 'Campylobacter', 'Porphyromonas']	3
TRPV1	1.72414	0.459197	0.724573	4.00522	-3.11717	['Porphyromonas']	1
FICD	9.85222	0.0272793	0.116937	0.866045	-3.11917	['Shewanella', 'Neisseria']	2
SLC15A1	5.74713	0.186413	0.404262	1.86064	-3.12548	['Shewanella']	1
SLC39A4	6.89655	0.162151	0.381916	1.72922	-3.14585	['Shewanella']	1
MMP13	8.11359	0.0033235	0.0314266	0.560496	-3.19861	['Streptococcus', 'Porphyromonas', 'Aggregatibacter', 'Fusobacterium']	4
MX1	3.83142	0.115493	0.313342	1.48426	-3.20383	['Streptococcus', 'Haemophilus']	2
MALT1	8.62069	0.0334108	0.132326	0.947171	-3.21932	['Campylobacter', 'Neisseria']	2
S100A4	6.89655	0.162151	0.381916	1.78799	-3.25276	['Haemophilus']	1
LCK	4.92611	0.0789521	0.235574	1.28133	-3.25319	['Streptococcus', 'Neisseria']	2
CEBPA	3.44828	0.276428	0.504953	2.54401	-3.2711	['Porphyromonas']	1
POLI	1.64204	0.474633	0.745273	4.41175	-3.28769	['Haemophilus']	1
CDK2	2.87356	0.175807	0.404262	1.89455	-3.29343	['Streptococcus', 'Aggregatibacter']	2
EGFR	5.20494	0.000646701	0.0138292	0.460522	-3.3819	['Campylobacter', 'Fusobacterium', 'Peptostreptococcus', 'Streptococcus', 'Prevotella', 'Haemophilus', 'Porphyromonas', 'Neisseria']	8
NLRP1	4.92611	0.20995	0.428564	2.195	-3.42615	['Streptococcus']	1
SMAD3	3.44828	0.135023	0.358021	1.72004	-3.44405	['Streptococcus', 'Haemophilus']	2
NGF	2.87356	0.175807	0.404262	1.99377	-3.46591	['Streptococcus', 'Campylobacter']	2
IL6	4.41059	0.000309465	0.00884383	0.438991	-3.54734	['Veillonella', 'Shewanella', 'Campylobacter', 'Aggregatibacter', 'Fusobacterium', 'Streptococcus', 'Leptotrichia', 'Prevotella', 'Haemophilus', 'Porphyromonas', 'Neisseria']	11
PYCARD	3.1348	0.297281	0.528773	2.93874	-3.56492	['Porphyromonas']	1
APAF1	4.31034	0.0967437	0.274641	1.54962	-3.61942	['Peptostreptococcus', 'Porphyromonas']	2
VAPA	2.29885	0.374673	0.620115	3.70617	-3.63836	['Aggregatibacter']	1
BMP2	3.83142	0.115493	0.313342	1.68749	-3.64251	['Porphyromonas', 'Aggregatibacter']	2
GAST	12.5392	0.000885719	0.0167172	0.519092	-3.64875	['Streptococcus', 'Prevotella', 'Peptostreptococcus', 'Dialister']	4
INS	3.72787	0.0339206	0.1334	1.08163	-3.65994	['Streptococcus', 'Shewanella', 'Haemophilus', 'Plesiomonas']	4
CEACAM5	5.10856	0.0135348	0.0791169	0.8613	-3.70574	['Streptococcus', 'Neisseria', 'Haemophilus', 'Fusobacterium']	4
COPA	2.65252	0.0853673	0.254126	1.53715	-3.78261	['Streptococcus', 'Campylobacter', 'Shewanella', 'Neisseria']	4
NAGK	4.0568	0.10601	0.293813	1.68967	-3.79199	['Shewanella', 'Neisseria']	2
UNG	2.65252	0.337143	0.570481	3.5499	-3.85963	['Campylobacter']	1
CX3CL1	5.30504	0.0704764	0.217345	1.46705	-3.89132	['Streptococcus', 'Porphyromonas']	2
IL21	8.62069	0.0334108	0.132326	1.15131	-3.91314	['Porphyromonas', 'Fusobacterium']	2
NCAM1	11.4943	0.0216559	0.105892	1.02744	-3.93765	['Porphyromonas', 'Neisseria']	2
HBD	3.2077	0.0515465	0.177718	1.33728	-3.96539	['Streptococcus', 'Porphyromonas', 'Aggregatibacter', 'Fusobacterium']	4
SDC1	6.08519	0.0206637	0.105892	1.02218	-3.96543	['Streptococcus', 'Porphyromonas', 'Neisseria']	3
WASL	2.87356	0.317513	0.546615	3.54078	-4.06211	['Campylobacter']	1
XBP1	2.65252	0.337143	0.570481	3.88655	-4.22564	['Streptococcus']	1
TNFSF15	2.87356	0.317513	0.546615	3.70247	-4.24761	['Campylobacter']	1
CFTR	5.17241	0.00279225	0.0280534	0.723132	-4.25267	['Campylobacter', 'Fusobacterium', 'Streptococcus', 'Prevotella', 'Haemophilus', 'Porphyromonas']	6
LTB	7.66284	0.040014	0.148723	1.3222	-4.25555	['Aggregatibacter', 'Neisseria']	2
MYD88	3.33704	0.00489856	0.0403817	0.809663	-4.30645	['Campylobacter', 'Aggregatibacter', 'Fusobacterium', 'Peptostreptococcus', 'Streptococcus', 'Prevotella', 'Haemophilus', 'Porphyromonas', 'Neisseria']	9
PTGES	4.31034	0.232784	0.454264	2.99169	-4.36082	['Porphyromonas']	1
PGLYRP1	4.92611	0.20995	0.428564	2.79566	-4.36371	['Prevotella']	1
PIM2	4.92611	0.20995	0.428564	2.80355	-4.37603	['Neisseria']	1
CD9	7.66284	0.040014	0.148723	1.3605	-4.37882	['Streptococcus', 'Neisseria']	2
ULK1	2.87356	0.317513	0.546615	3.8496	-4.41641	['Streptococcus']	1
DDX58	11.4943	0.00481299	0.0399323	0.828018	-4.41867	['Streptococcus', 'Prevotella', 'Fusobacterium']	3
MLKL	5.74713	0.0623158	0.200345	1.60773	-4.46231	['Streptococcus', 'Porphyromonas']	2
NIN	4.5977	0.0877163	0.25579	1.84445	-4.48875	['Porphyromonas', 'Aggregatibacter']	2
TOX	2.37812	0.228685	0.454264	3.09536	-4.56692	['Streptococcus', 'Fusobacterium']	2
OASL	5.74713	0.186413	0.404262	2.7237	-4.57525	['Campylobacter']	1
ALB	4.92611	0.0334417	0.132326	1.36246	-4.62958	['Streptococcus', 'Prevotella', 'Porphyromonas']	3
TBX21	5.30504	0.0120904	0.0736886	1.0599	-4.67982	['Streptococcus', 'Porphyromonas', 'Haemophilus', 'Aggregatibacter']	4
EGF	6.67408	0.00089696	0.0167172	0.669922	-4.70051	['Campylobacter', 'Streptococcus', 'Mannheimia', 'Haemophilus', 'Porphyromonas', 'Neisseria']	6
NOTCH1	4.31034	0.0967437	0.274641	2.03137	-4.74465	['Streptococcus', 'Porphyromonas']	2
SDHA	2.9985	0.0618647	0.200345	1.74316	-4.85089	['Streptococcus', 'Shewanella', 'Mannheimia', 'Neisseria']	4
MAP3K8	11.4943	0.0216559	0.105892	1.28638	-4.93001	['Haemophilus', 'Porphyromonas']	2
VCAM1	4.92611	0.20995	0.428564	3.16865	-4.94591	['Campylobacter']	1
S100B	6.89655	0.0470542	0.164434	1.63396	-4.99414	['Haemophilus', 'Porphyromonas']	2
CD68	4.64191	0.00232782	0.0259543	0.827573	-5.01743	['Aggregatibacter', 'Fusobacterium', 'Streptococcus', 'Mannheimia', 'Haemophilus', 'Porphyromonas', 'Neisseria']	7
TXN	4.92611	0.20995	0.428564	3.24202	-5.06043	['Streptococcus']	1
XYLB	2.22469	0.250084	0.476523	3.71787	-5.15281	['Mannheimia', 'Porphyromonas']	2
TTN	3.1348	0.297281	0.528773	4.25254	-5.15866	['Prevotella']	1
RAB4A	6.89655	0.162151	0.381916	2.84668	-5.17877	['Porphyromonas']	1
RBFA	3.44828	0.276428	0.504953	4.03995	-5.19458	['Shewanella']	1
PDCD1	5.74713	0.186413	0.404262	3.10219	-5.21103	['Fusobacterium']	1
VAMP2	3.83142	0.254936	0.476523	3.85351	-5.26676	['Porphyromonas']	1
CTTN	8.62069	0.0334108	0.132326	1.57693	-5.35977	['Campylobacter', 'Neisseria']	2
CEACAM8	17.2414	0.00197392	0.0235042	0.86634	-5.39534	['Neisseria', 'Aggregatibacter', 'Fusobacterium']	3
C1S	5.44465	0.0266477	0.116937	1.49191	-5.40824	['Streptococcus', 'Porphyromonas', 'Neisseria']	3
MMP9	6.13027	0.000249499	0.00884383	0.653461	-5.42115	['Veillonella', 'Aggregatibacter', 'Fusobacterium', 'Streptococcus', 'Prevotella', 'Haemophilus', 'Porphyromonas', 'Neisseria']	8
MMP7	5.74713	0.0235538	0.113023	1.46089	-5.47612	['Streptococcus', 'Porphyromonas', 'Aggregatibacter']	3
ADIPOQ	5.44465	0.0266477	0.116937	1.55981	-5.65439	['Porphyromonas', 'Prevotella', 'Aggregatibacter']	3
ATG12	6.89655	0.0470542	0.164434	1.8549	-5.66943	['Porphyromonas', 'Fusobacterium']	2
STAT1	5.02874	0.00155859	0.0213229	0.889452	-5.74939	['Campylobacter', 'Aggregatibacter', 'Fusobacterium', 'Streptococcus', 'Prevotella', 'Haemophilus', 'Porphyromonas']	7
LOX	3.95704	0.0050814	0.0416221	1.09239	-5.77017	['Veillonella', 'Shewanella', 'Aggregatibacter', 'Streptococcus', 'Mannheimia', 'Porphyromonas', 'Neisseria']	7
IRAK4	6.26959	0.00730188	0.0542787	1.19484	-5.87815	['Streptococcus', 'Haemophilus', 'Porphyromonas', 'Neisseria']	4
ZEB1	9.85222	0.0272793	0.116937	1.64428	-5.92207	['Porphyromonas', 'Fusobacterium']	2
CCNB1	6.89655	0.0154975	0.0877964	1.42256	-5.92791	['Porphyromonas', 'Aggregatibacter', 'Neisseria']	3
WNT3A	4.31034	0.232784	0.454264	4.08221	-5.95041	['Porphyromonas']	1
CEACAM6	11.4943	0.00481299	0.0399323	1.11689	-5.96024	['Streptococcus', 'Haemophilus', 'Neisseria']	3
RALA	3.83142	0.254936	0.476523	4.43761	-6.06506	['Porphyromonas']	1
PTPN2	4.31034	0.232784	0.454264	4.17273	-6.08237	['Porphyromonas']	1
PIK3CA	5.74713	0.186413	0.404262	3.62907	-6.09607	['Fusobacterium']	1
THBS1	5.30504	0.0704764	0.217345	2.31994	-6.1536	['Porphyromonas', 'Aggregatibacter']	2
TIMP3	4.31034	0.232784	0.454264	4.2372	-6.17634	['Porphyromonas']	1
ICAM1	5.44465	0.000244336	0.00884383	0.743701	-6.18534	['Campylobacter', 'Aggregatibacter', 'Fusobacterium', 'Streptococcus', 'Prevotella', 'Mannheimia', 'Haemophilus', 'Porphyromonas', 'Neisseria']	9
VDR	2.87356	0.175807	0.404262	3.62849	-6.30766	['Streptococcus', 'Porphyromonas']	2
PPBP	4.31034	0.232784	0.454264	4.3282	-6.30898	['Streptococcus']	1
PCK1	5.74713	0.186413	0.404262	3.77656	-6.34383	['Porphyromonas']	1
PPY	3.44828	0.135023	0.358021	3.18249	-6.37232	['Streptococcus', 'Shewanella']	2
CFH	7.83699	0.0012415	0.0194097	0.954942	-6.38994	['Campylobacter', 'Streptococcus', 'Prevotella', 'Gemella', 'Neisseria']	5
PAX5	6.89655	0.162151	0.381916	3.52727	-6.41691	['Campylobacter']	1
PGM2	6.89655	0.162151	0.381916	3.53436	-6.4298	['Haemophilus']	1
TERT	7.25953	0.00467043	0.0395143	1.21229	-6.50577	['Porphyromonas', 'Prevotella', 'Aggregatibacter', 'Fusobacterium']	4
CCR1	7.25953	0.00467043	0.0395143	1.22537	-6.57598	['Streptococcus', 'Campylobacter', 'Porphyromonas', 'Aggregatibacter']	4
NLRX1	9.85222	0.0272793	0.116937	1.84581	-6.64793	['Veillonella', 'Fusobacterium']	2
VCL	4.31034	0.0967437	0.274641	2.86248	-6.68588	['Streptococcus', 'Campylobacter']	2
PGM1	5.74713	0.186413	0.404262	4.0064	-6.7299	['Haemophilus']	1
TLR8	2.87356	0.107599	0.297576	3.02954	-6.75387	['Streptococcus', 'Porphyromonas', 'Aggregatibacter']	3
TNFRSF9	4.92611	0.20995	0.428564	4.47456	-6.98428	['Streptococcus']	1
CCR7	5.74713	0.00175295	0.023003	1.10411	-7.00719	['Campylobacter', 'Aggregatibacter', 'Streptococcus', 'Haemophilus', 'Porphyromonas', 'Neisseria']	6
DMBT1	9.40439	0.00759481	0.0545638	1.45553	-7.10342	['Streptococcus', 'Aggregatibacter', 'Neisseria']	3
REL	2.46305	0.146438	0.381916	3.75191	-7.20799	['Streptococcus', 'Porphyromonas', 'Neisseria']	3
CD46	8.11359	0.0033235	0.0314266	1.26966	-7.2456	['Streptococcus', 'Neisseria', 'Porphyromonas', 'Fusobacterium']	4
CD209	7.95756	0.0111463	0.0695831	1.61955	-7.28255	['Haemophilus', 'Porphyromonas', 'Neisseria']	3
TG	7.66284	0.040014	0.148723	2.27837	-7.333	['Streptococcus', 'Porphyromonas']	2
RNASE7	6.89655	0.0470542	0.164434	2.44933	-7.48628	['Haemophilus', 'Aggregatibacter']	2
PEPD	9.85222	0.0272793	0.116937	2.0787	-7.48668	['Streptococcus', 'Porphyromonas']	2
IL10	3.72787	0.000683713	0.0138368	1.02995	-7.50628	['Riemerella', 'Veillonella', 'Shewanella', 'Campylobacter', 'Aggregatibacter', 'Fusobacterium', 'Peptostreptococcus', 'Streptococcus', 'Prevotella', 'Haemophilus', 'Porphyromonas', 'Neisseria']	12
CXCR4	6.46552	0.00103486	0.0180714	1.09983	-7.5597	['Campylobacter', 'Aggregatibacter', 'Streptococcus', 'Haemophilus', 'Porphyromonas', 'Neisseria']	6
PYY	5.30504	0.0704764	0.217345	2.89326	-7.67431	['Streptococcus', 'Campylobacter']	2
TNFSF4	6.89655	0.162151	0.381916	4.22152	-7.6799	['Streptococcus']	1
IL33	10.3448	0.000122353	0.00828136	0.874952	-7.8821	['Campylobacter', 'Aggregatibacter', 'Fusobacterium', 'Streptococcus', 'Prevotella', 'Porphyromonas']	6
CCR2	6.08519	0.00135838	0.0194097	1.22274	-8.07188	['Campylobacter', 'Aggregatibacter', 'Streptococcus', 'Haemophilus', 'Porphyromonas', 'Neisseria']	6
VIM	2.9985	0.0618647	0.200345	2.92797	-8.14797	['Streptococcus', 'Shewanella', 'Haemophilus', 'Porphyromonas']	4
VAV1	9.85222	0.0272793	0.116937	2.28883	-8.24351	['Campylobacter', 'Neisseria']	2
CD80	5.40906	0.000518027	0.0124584	1.09026	-8.24836	['Campylobacter', 'Aggregatibacter', 'Fusobacterium', 'Streptococcus', 'Prevotella', 'Haemophilus', 'Porphyromonas', 'Neisseria']	8
TPO	5.74713	0.186413	0.404262	4.97023	-8.34894	['Streptococcus']	1
PIGR	4.13793	0.0493866	0.170729	2.81349	-8.46319	['Streptococcus', 'Haemophilus', 'Neisseria']	3
PAK4	9.85222	0.0272793	0.116937	2.35786	-8.49213	['Streptococcus', 'Haemophilus']	2
PTEN	3.44828	0.0734437	0.224878	3.2589	-8.50976	['Streptococcus', 'Aggregatibacter', 'Neisseria']	3
PLD2	6.89655	0.0470542	0.164434	2.80452	-8.5719	['Porphyromonas', 'Fusobacterium']	2
TLR6	3.1348	0.0548763	0.182354	3.01684	-8.7569	['Streptococcus', 'Haemophilus', 'Porphyromonas', 'Neisseria']	4
CCR9	13.7931	0.000666728	0.0138292	1.22238	-8.93941	['Porphyromonas', 'Haemophilus', 'Aggregatibacter', 'Neisseria']	4
NCR1	8.62069	0.00276083	0.0280534	1.531	-9.02102	['Streptococcus', 'Haemophilus', 'Porphyromonas', 'Fusobacterium']	4
TGFB1	3.25309	0.0306837	0.129375	2.59031	-9.0247	['Aggregatibacter', 'Streptococcus', 'Prevotella', 'Porphyromonas', 'Neisseria']	5
CCL25	13.7931	0.000666728	0.0138292	1.24733	-9.1219	['Porphyromonas', 'Haemophilus', 'Aggregatibacter', 'Neisseria']	4
BATF3	12.931	0.0036966	0.0337151	1.66078	-9.30094	['Streptococcus', 'Porphyromonas', 'Aggregatibacter']	3
PF4	5.44465	0.0266477	0.116937	2.59311	-9.40016	['Porphyromonas', 'Aggregatibacter', 'Neisseria']	3
MSRA	5.91133	0.00154621	0.0213229	1.52455	-9.8668	['Campylobacter', 'Shewanella', 'Streptococcus', 'Haemophilus', 'Porphyromonas', 'Neisseria']	6
TFF2	8.62069	0.00927208	0.0617819	2.13263	-9.98232	['Streptococcus', 'Porphyromonas', 'Aggregatibacter']	3
CCL20	5.997	0.000283899	0.00884383	1.2552	-10.2511	['Campylobacter', 'Aggregatibacter', 'Fusobacterium', 'Streptococcus', 'Leptotrichia', 'Prevotella', 'Haemophilus', 'Porphyromonas']	8
PANX1	13.7931	0.0165789	0.0899597	2.51216	-10.2989	['Porphyromonas', 'Aggregatibacter']	2
CD27	9.07441	0.000710131	0.0138368	1.43483	-10.4026	['Campylobacter', 'Streptococcus', 'Haemophilus', 'Porphyromonas', 'Neisseria']	5
ATM	6.46552	0.00103486	0.0180714	1.54226	-10.6007	['Campylobacter', 'Aggregatibacter', 'Fusobacterium', 'Streptococcus', 'Prevotella', 'Haemophilus']	6
TFF1	8.62069	0.00927208	0.0617819	2.29677	-10.7506	['Campylobacter', 'Porphyromonas', 'Aggregatibacter']	3
PXN	11.4943	0.0216559	0.105892	2.82119	-10.8121	['Campylobacter', 'Porphyromonas']	2
CCR3	6.89655	0.00546249	0.0436321	2.07627	-10.8171	['Streptococcus', 'Porphyromonas', 'Haemophilus', 'Aggregatibacter']	4
NOD1	4.82759	0.00191381	0.0235042	1.73207	-10.8404	['Campylobacter', 'Aggregatibacter', 'Fusobacterium', 'Streptococcus', 'Haemophilus', 'Porphyromonas', 'Neisseria']	7
FBXO38	22.9885	0.000155369	0.00859581	1.2448	-10.9165	['Campylobacter', 'Porphyromonas', 'Aggregatibacter', 'Fusobacterium']	4
TF	5.51724	0.0107474	0.0680848	2.43663	-11.0454	['Streptococcus', 'Prevotella', 'Haemophilus', 'Neisseria']	4
CD19	5.997	0.000283899	0.00884383	1.35644	-11.0779	['Campylobacter', 'Aggregatibacter', 'Peptostreptococcus', 'Streptococcus', 'Prevotella', 'Haemophilus', 'Porphyromonas', 'Neisseria']	8
NANP	11.4943	0.000289494	0.00884383	1.3965	-11.3778	['Aggregatibacter', 'Fusobacterium', 'Haemophilus', 'Porphyromonas', 'Neisseria']	5
TOLLIP	5.74713	0.0235538	0.113023	3.08984	-11.5822	['Streptococcus', 'Haemophilus', 'Porphyromonas']	3
CXCL6	11.4943	5.75416e-06	0.00184996	0.969266	-11.6948	['Veillonella', 'Campylobacter', 'Aggregatibacter', 'Fusobacterium', 'Streptococcus', 'Prevotella', 'Porphyromonas', 'Neisseria']	8
MBL2	9.57854	0.000577992	0.0132732	1.59811	-11.9154	['Aggregatibacter', 'Streptococcus', 'Haemophilus', 'Porphyromonas', 'Neisseria']	5
CAMTA1	22.9885	0.000155369	0.00859581	1.4073	-12.3416	['Campylobacter', 'Porphyromonas', 'Aggregatibacter', 'Fusobacterium']	4
PIGA	7.66284	0.040014	0.148723	3.87787	-12.481	['Streptococcus', 'Neisseria']	2
TLR2	3.19285	0.00434384	0.0377444	2.29996	-12.5095	['Veillonella', 'Campylobacter', 'Aggregatibacter', 'Fusobacterium', 'Peptostreptococcus', 'Streptococcus', 'Prevotella', 'Haemophilus', 'Porphyromonas', 'Neisseria']	10
VDAC1	9.85222	0.0272793	0.116937	3.61126	-13.0064	['Neisseria', 'Fusobacterium']	2
TLR4	2.91404	0.00409921	0.0358611	2.37946	-13.0798	['Riemerella', 'Veillonella', 'Campylobacter', 'Aggregatibacter', 'Fusobacterium', 'Peptostreptococcus', 'Streptococcus', 'Prevotella', 'Mannheimia', 'Haemophilus', 'Porphyromonas', 'Neisseria']	12
NOS2	5.10856	0.0135348	0.0791169	3.06938	-13.206	['Streptococcus', 'Prevotella', 'Porphyromonas', 'Neisseria']	4
TP53	5.51724	0.0107474	0.0680848	2.9869	-13.5399	['Streptococcus', 'Prevotella', 'Porphyromonas', 'Fusobacterium']	4
PTGER4	7.95756	0.0111463	0.0695831	3.11854	-14.023	['Streptococcus', 'Porphyromonas', 'Aggregatibacter']	3
TJP1	4.65983	0.00869919	0.0598244	2.9966	-14.2174	['Streptococcus', 'Prevotella', 'Haemophilus', 'Porphyromonas', 'Neisseria']	5
TNFAIP3	9.1954	0.00226657	0.0257947	2.43992	-14.8579	['Streptococcus', 'Campylobacter', 'Porphyromonas', 'Fusobacterium']	4
PDCD1LG2	20.6897	0.00134785	0.0194097	2.3501	-15.5324	['Haemophilus', 'Porphyromonas', 'Fusobacterium']	3
PADI4	20.6897	0.00134785	0.0194097	2.38113	-15.7375	['Mannheimia', 'Haemophilus', 'Porphyromonas']	3
MUC5B	11.4943	7.58617e-05	0.00696844	1.70918	-16.2143	['Veillonella', 'Fusobacterium', 'Streptococcus', 'Prevotella', 'Haemophilus', 'Neisseria']	6
PI3	5.74713	0.00950345	0.062674	3.87108	-18.0241	['Mannheimia', 'Streptococcus', 'Haemophilus', 'Porphyromonas']	4
VAV2	14.7783	0.00275329	0.0280534	3.07967	-18.1545	['Campylobacter', 'Haemophilus', 'Neisseria']	3
PRDM1	13.7931	0.0165789	0.0899597	4.48511	-18.3873	['Haemophilus', 'Porphyromonas']	2
RAB14	11.4943	0.00115055	0.0192052	2.82792	-19.138	['Streptococcus', 'Veillonella', 'Haemophilus', 'Porphyromonas']	4
POMC	4.65983	0.00869919	0.0598244	4.20396	-19.9458	['Fusobacterium', 'Streptococcus', 'Prevotella', 'Porphyromonas', 'Neisseria']	5
OCLN	6.15764	0.00309627	0.0301652	3.50238	-20.2352	['Campylobacter', 'Streptococcus', 'Prevotella', 'Porphyromonas', 'Neisseria']	5
VAMP3	15.9151	1.77279e-05	0.00264539	1.93293	-21.1469	['Campylobacter', 'Aggregatibacter', 'Fusobacterium', 'Streptococcus', 'Prevotella', 'Porphyromonas']	6
TRAF6	4.65983	0.00869919	0.0598244	4.65167	-22.07	['Aggregatibacter', 'Streptococcus', 'Haemophilus', 'Porphyromonas', 'Neisseria']	5
OMG	20.6897	0.00134785	0.0194097	3.42691	-22.6493	['Prevotella', 'Porphyromonas', 'Fusobacterium']	3
PLAUR	6.26959	0.0544985	0.181568	7.86718	-22.8902	['Haemophilus', 'Porphyromonas']	2
TLR1	4.92611	0.00172922	0.023003	3.97646	-25.2906	['Campylobacter', 'Fusobacterium', 'Peptostreptococcus', 'Streptococcus', 'Haemophilus', 'Porphyromonas', 'Neisseria']	7
VWF	6.89655	0.00201806	0.0237189	4.07598	-25.294	['Aggregatibacter', 'Streptococcus', 'Haemophilus', 'Porphyromonas', 'Neisseria']	5
TYROBP	17.2414	0.00197392	0.0235042	4.20804	-26.2066	['Streptococcus', 'Campylobacter', 'Porphyromonas']	3
UHRF2	22.9885	0.000155369	0.00859581	3.97868	-34.8918	['Campylobacter', 'Porphyromonas', 'Aggregatibacter', 'Fusobacterium']	4
TNFRSF11B	16.092	3.56872e-06	0.00184996	6.10315	-76.5537	['Aggregatibacter', 'Fusobacterium', 'Streptococcus', 'Prevotella', 'Haemophilus', 'Porphyromonas', 'Neisseria']	7

## Sheet: msea_pml_ctrl_dn
term	oddsratio	pvalue	qvalue	zscore	combined_score	shared	n_shared
ARR3	55.5556	0.0274763	1	-2.75662	9.9085	['Agrobacterium']	1
BAX	20.8333	0.0651119	1	-2.31948	6.33601	['Agrobacterium']	1
ARG2	23.8095	0.0577324	1	-1.91615	5.46473	['Agrobacterium']	1
ALAD	16.6667	0.0796553	1	-1.37461	3.47783	['Agrobacterium']	1
BCL2L1	14.4928	0.0903777	1	-1.31055	3.15024	['Agrobacterium']	1
NOG	41.6667	0.0351528	1	-0.925266	3.09784	['Agrobacterium']	1
NIN	22.2222	0.0614312	1	-0.887327	2.4755	['Agrobacterium']	1
MAFF	22.2222	0.0614312	1	-0.879013	2.4523	['Agrobacterium']	1
OASL	55.5556	0.0274763	1	-0.651815	2.3429	['Selenomonas']	1
NPB	25.641	0.0540154	1	-0.802734	2.34277	['Agrobacterium']	1
SUB1	17.5439	0.0760461	1	-0.855822	2.20495	['Agrobacterium']	1
PGR	41.6667	0.0351528	1	-0.63157	2.11453	['Agrobacterium']	1
MX1	18.5185	0.0724192	1	-0.753691	1.97865	['Agrobacterium']	1
NPY	19.6078	0.0687745	1	-0.739138	1.97861	['Agrobacterium']	1
NPR1	25.641	0.0540154	1	-0.675456	1.97131	['Agrobacterium']	1
STX2	10.7527	0.118217	1	-0.814235	1.73858	['Agrobacterium']	1
ADH4	55.5556	0.0274763	1	-0.447341	1.60794	['Agrobacterium']	1
AOX1	9.52381	0.131737	1	-0.745037	1.51015	['Selenomonas']	1
NLRC4	12.3457	0.104432	1	-0.65496	1.4797	['Agrobacterium']	1
MKKS	41.6667	0.0351528	1	-0.439464	1.47135	['Agrobacterium']	1
NOD1	6.66667	0.180186	1	-0.85201	1.46015	['Selenomonas']	1
TP53	13.3333	0.0974393	1	-0.601265	1.40006	['Agrobacterium']	1
POLI	15.873	0.0832469	1	-0.551026	1.36982	['Agrobacterium']	1
AARS	7.75194	0.158009	1	-0.72929	1.34562	['Agrobacterium']	1
NOD2	5.64972	0.207638	1	-0.740176	1.16353	['Selenomonas']	1
CYS1	33.3333	0.0427538	1	-0.332984	1.04966	['Agrobacterium']	1
TLR9	5.37634	0.216532	1	-0.684619	1.04748	['Agrobacterium']	1
LOX	5.46448	0.213582	1	-0.674094	1.04062	['Agrobacterium']	1
TERT	17.5439	0.0760461	1	-0.399607	1.02955	['Agrobacterium']	1
SYK	8.77193	0.141707	1	-0.524342	1.02456	['Agrobacterium']	1
CYP2D6	25.641	0.0540154	1	-0.345946	1.00964	['Agrobacterium']	1
CYP3A4	15.1515	0.086821	1	-0.404199	0.987824	['Agrobacterium']	1
MTOR	9.52381	0.131737	1	-0.448392	0.908867	['Agrobacterium']	1
VIM	7.24638	0.167604	1	-0.472297	0.843593	['Agrobacterium']	1
TBP	5.05051	0.228199	1	-0.513005	0.757986	['Agrobacterium']	1
MYC	4.56621	0.248097	1	-0.542586	0.756331	['Agrobacterium']	1
COL18A1	33.3333	0.0427538	1	-0.231855	0.730877	['Agrobacterium']	1
MYD88	3.58423	0.30152	1	-0.51045	0.611988	['Selenomonas']	1
CYP2E1	18.5185	0.0724192	1	-0.21801	0.572338	['Agrobacterium']	1
SPO11	33.3333	0.0427538	1	-0.180342	0.568492	['Agrobacterium']	1
SDHA	7.24638	0.167604	1	-0.303146	0.541464	['Agrobacterium']	1
CYP1A2	22.2222	0.0614312	1	-0.175643	0.490016	['Agrobacterium']	1
TLR4	2.34742	0.413672	1	-0.519399	0.458464	['Selenomonas']	1
CHIA	7.40741	0.164421	1	-0.241303	0.43563	['Agrobacterium']	1
CLPB	4.44444	0.253664	1	-0.310225	0.42555	['Agrobacterium']	1
CYP2B6	66.6667	0.0236094	1	-0.102079	0.382399	['Agrobacterium']	1
CYP1A1	14.4928	0.0903777	1	-0.11371	0.273332	['Agrobacterium']	1
TNF	1.70068	0.512414	1	-0.401478	0.268437	['Agrobacterium']	1
CLPS	17.5439	0.0760461	1	-0.10332	0.266195	['Agrobacterium']	1
ACE	2.77778	0.366337	1	-0.202252	0.203102	['Agrobacterium']	1
CYP2A6	47.619	0.0313241	1	-0.0559244	0.193687	['Agrobacterium']	1
COMT	30.303	0.0465262	1	-0.0487434	0.149532	['Agrobacterium']	1
CR1	9.25926	0.135076	1	-0.0426439	0.0853695	['Agrobacterium']	1
RAD51C	66.6667	0.0236094	1	-0.0213067	0.0798174	['Agrobacterium']	1
CIPC	33.3333	0.0427538	1	0.0183423	-0.0578203	['Agrobacterium']	1
CASP3	3.11526	0.336113	1	0.0702479	-0.0765919	['Agrobacterium']	1
SACS	11.1111	0.114796	1	0.114321	-0.247459	['Selenomonas']	1
SRC	4.97512	0.231081	1	0.16962	-0.248491	['Agrobacterium']	1
COPA	6.41026	0.186388	1	0.164021	-0.275543	['Agrobacterium']	1
RPS3	23.8095	0.0577324	1	0.114328	-0.326057	['Agrobacterium']	1
SDHB	15.1515	0.086821	1	0.160895	-0.393211	['Agrobacterium']	1
CFB	4.21941	0.264644	1	0.333253	-0.443017	['Selenomonas']	1
SP7	11.4943	0.111358	1	0.203271	-0.446181	['Agrobacterium']	1
SCO1	41.6667	0.0351528	1	0.155504	-0.520635	['Agrobacterium']	1
SST	30.303	0.0465262	1	0.190287	-0.58375	['Agrobacterium']	1
CD86	5.05051	0.228199	1	0.407358	-0.601887	['Agrobacterium']	1
INF2	7.0922	0.170772	1	0.360535	-0.63722	['Agrobacterium']	1
REG3A	27.7778	0.05028	1	0.216646	-0.647802	['Agrobacterium']	1
IL10	3.003	0.345601	1	0.680018	-0.722499	['Agrobacterium']	1
RAG1	9.52381	0.131737	1	0.36063	-0.730978	['Agrobacterium']	1
SBDS	16.6667	0.0796553	1	0.310886	-0.786557	['Agrobacterium']	1
IL13	8.54701	0.144999	1	0.429649	-0.829664	['Agrobacterium']	1
SLPI	8.54701	0.144999	1	0.429881	-0.830113	['Selenomonas']	1
CD80	6.53595	0.183294	1	0.499745	-0.847898	['Agrobacterium']	1
RAD52	27.7778	0.05028	1	0.298369	-0.892168	['Agrobacterium']	1
FES	3.663	0.296396	1	0.734395	-0.893068	['Agrobacterium']	1
GAPDH	3.58423	0.30152	1	0.755991	-0.906373	['Agrobacterium']	1
RAG2	15.873	0.0832469	1	0.372689	-0.926484	['Agrobacterium']	1
ATM	10.4167	0.121621	1	0.445352	-0.938287	['Agrobacterium']	1
SKP1	23.8095	0.0577324	1	0.335714	-0.957434	['Agrobacterium']	1
GPD1	41.6667	0.0351528	1	0.304294	-1.01879	['Agrobacterium']	1
GP2	8.77193	0.141707	1	0.524225	-1.02433	['Agrobacterium']	1
HRC	19.6078	0.0687745	1	0.391988	-1.04932	['Agrobacterium']	1
SOD1	17.5439	0.0760461	1	0.419828	-1.08165	['Agrobacterium']	1
CFP	30.303	0.0465262	1	0.352973	-1.08283	['Agrobacterium']	1
IL18	5.46448	0.213582	1	0.73069	-1.12799	['Agrobacterium']	1
REL	7.93651	0.15478	1	0.63303	-1.18108	['Agrobacterium']	1
CARS	25.641	0.0540154	1	0.465261	-1.35786	['Agrobacterium']	1
RPS5	66.6667	0.0236094	1	0.368085	-1.37889	['Agrobacterium']	1
HOPX	55.5556	0.0274763	1	0.384129	-1.38073	['Agrobacterium']	1
CCNB1	22.2222	0.0614312	1	0.505277	-1.40964	['Agrobacterium']	1
IGFBP3	30.303	0.0465262	1	0.465294	-1.4274	['Agrobacterium']	1
CBS	4.83092	0.236806	1	1.00136	-1.44247	['Agrobacterium']	1
CEACAM5	12.3457	0.104432	1	0.65268	-1.47454	['Agrobacterium']	1
CD34	8.33333	0.148275	1	0.855837	-1.63352	['Agrobacterium']	1
EPCAM	22.2222	0.0614312	1	0.593951	-1.65703	['Agrobacterium']	1
ERBB2	13.3333	0.0974393	1	0.733361	-1.70765	['Agrobacterium']	1
DEFB4A	7.75194	0.158009	1	0.95675	-1.7653	['Agrobacterium']	1
CD44	7.75194	0.158009	1	1.02647	-1.89394	['Agrobacterium']	1
IPP	10.929	0.0306249	1	0.560841	-1.95506	['Selenomonas', 'Agrobacterium']	2
RAD51	13.8889	0.0939171	1	0.826878	-1.95585	['Agrobacterium']	1
EPO	22.2222	0.0614312	1	0.711479	-1.98491	['Agrobacterium']	1
GH2	8.54701	0.144999	1	1.05002	-2.02762	['Agrobacterium']	1
RACK1	27.7778	0.05028	1	0.708638	-2.11893	['Agrobacterium']	1
AGL	12.3457	0.104432	1	0.951509	-2.14966	['Agrobacterium']	1
GLS	10.101	0.12501	1	1.03527	-2.15271	['Agrobacterium']	1
ID1	37.037	0.0389627	1	0.695178	-2.25596	['Agrobacterium']	1
ADK	14.4928	0.0903777	1	0.956596	-2.29943	['Agrobacterium']	1
GBA	47.619	0.0313241	1	0.67276	-2.33001	['Agrobacterium']	1
DHFR	14.4928	0.0903777	1	0.989832	-2.37932	['Agrobacterium']	1
EIF4E	66.6667	0.0236094	1	0.649602	-2.43348	['Agrobacterium']	1
FGF21	41.6667	0.0351528	1	0.763003	-2.55457	['Agrobacterium']	1
DSE	20.8333	0.0651119	1	0.978788	-2.67371	['Agrobacterium']	1
FTO	41.6667	0.0351528	1	0.83479	-2.79492	['Agrobacterium']	1
FGF7	37.037	0.0389627	1	0.887073	-2.87868	['Agrobacterium']	1
AGPS	9.00901	0.1384	1	1.49526	-2.95704	['Agrobacterium']	1
GHR	41.6667	0.0351528	1	0.893881	-2.99276	['Agrobacterium']	1
DGAT2	37.037	0.0389627	1	0.961552	-3.12038	['Agrobacterium']	1
DGAT1	37.037	0.0389627	1	1.00482	-3.26079	['Agrobacterium']	1
DST	66.6667	0.0236094	1	0.892736	-3.34429	['Agrobacterium']	1
BAK1	20.8333	0.0651119	1	1.24623	-3.40425	['Agrobacterium']	1
