# Supplementary material for: Total RNA sequencing reveals gene expression and microbial alterations shared by oral pre-malignant lesions and cancer
Source: Hum Genomics. 2023 Aug 4;17:72. doi: 10.1186/s40246-023-00519-y (PMC10403884; doi:10.1186/s40246-023-00519-y)
Supplement: Supplementary file 7 — Additional file 7: Table ST6. Hyper enrichment analysis of microbe-set genes from MSEA on enriched pathways from host analysis. [file 40246_2023_519_MOESM7_ESM.xlsx]

## Sheet: cancer
cancer.label	cancer.pval	cancer.fdr	cancer.signature	cancer.geneset	cancer.overlap	cancer.background	cancer.hits
HALLMARK_TNFA_SIGNALING_VIA_NFKB	3.3e-05	0.0004	45	20	6	1300	CCL20,CXCL10,CXCL11,IL1B,IL6,SERPINE1
HALLMARK_INFLAMMATORY_RESPONSE	0.0001	0.00062	45	24	6	1300	CCL20,CXCL10,CXCL11,IL1B,IL6,SERPINE1
HALLMARK_IL6_JAK_STAT3_SIGNALING	0.00023	0.00091	45	10	4	1300	CXCL10,CXCL11,IL1B,IL6
HALLMARK_KRAS_SIGNALING_UP	0.0017	0.0051	45	16	4	1300	CCL20,CXCL10,IL1B,MMP9
HALLMARK_ALLOGRAFT_REJECTION	0.016	0.038	45	16	3	1300	IL1B,IL6,MMP9
HALLMARK_COAGULATION	0.036	0.072	45	9	2	1300	MMP9,SERPINE1
HALLMARK_COMPLEMENT	0.053	0.091	45	11	2	1300	IL6,SERPINE1
HALLMARK_INTERFERON_GAMMA_RESPONSE	0.12	0.18	45	35	3	1300	CXCL10,CXCL11,IL6
HALLMARK_INTERFERON_ALPHA_RESPONSE	0.19	0.25	45	23	2	1300	CXCL10,CXCL11
HALLMARK_EPITHELIAL_MESENCHYMAL_TRANSITION	0.25	0.25	45	28	2	1300	IL6,SERPINE1
HALLMARK_APICAL_JUNCTION	0.25	0.25	45	8	1	1300	MMP9
HALLMARK_IL2_STAT5_SIGNALING	0.25	0.25	45	8	1	1300	CXCL10

## Sheet: pml
pml.label	pml.pval	pml.fdr	pml.signature	pml.geneset	pml.overlap	pml.background	pml.hits
HALLMARK_IL6_JAK_STAT3_SIGNALING	0.0013	0.013	91	8	4	1300	CXCL1,CXCL10,CXCL11,IL1B
HALLMARK_TNFA_SIGNALING_VIA_NFKB	0.0099	0.049	91	13	4	1300	CXCL1,CXCL10,CXCL11,IL1B
HALLMARK_INTERFERON_ALPHA_RESPONSE	0.081	0.21	91	7	2	1300	CXCL10,CXCL11
HALLMARK_IL2_STAT5_SIGNALING	0.1	0.21	91	8	2	1300	CTLA4,CXCL10
HALLMARK_INFLAMMATORY_RESPONSE	0.11	0.21	91	17	3	1300	CXCL10,CXCL11,IL1B
HALLMARK_KRAS_SIGNALING_UP	0.13	0.21	91	9	2	1300	CXCL10,IL1B
HALLMARK_INTERFERON_GAMMA_RESPONSE	0.18	0.25	91	11	2	1300	CXCL10,CXCL11
HALLMARK_COMPLEMENT	0.44	0.55	91	8	1	1300	CXCL1
HALLMARK_EPITHELIAL_MESENCHYMAL_TRANSITION	0.55	0.58	91	11	1	1300	CXCL1
HALLMARK_ALLOGRAFT_REJECTION	0.58	0.58	91	12	1	1300	IL1B
